# Supplementary material for: Loss of EIF4G2 mediates aggressiveness in distinct human endometrial cancer subpopulations with poor survival outcome in patients
Source: Oncogene. 2024 Feb 22;43(15):1098–112. doi: 10.1038/s41388-024-02981-x (PMC10997518; doi:10.1038/s41388-024-02981-x)
Supplement: Supplementary file 2 — Supplementary Table S1 [file 41388_2024_2981_MOESM2_ESM.xlsx]

## Sheet: Sheet1
Patient	Patient Information					Surgery	Histology					Adjuvant therapies																									TMA staining
ID	date_of_birth	age_diagnosis	weight_kg	height_cm	BMI	surgery_date	histologic type	grade	stage	stage	type	adjuvant_therapy_recommended?	chemotherapy	chemotherapy_types	completed_chemotherapy	brachytherapy	external_radiation	date_last_doctor_checkup	months_since_(date_last_doctor_checkup)	survival as of date	date_of_death	date_analysis survival	overall_survival (months)	1_year_survival	3_year_survival	5_year_survival	7_year_survival	remission?	recurrence?	date_recurrence_diagnosis	months_till_recurrence	recurrence_free_survival	1_year_recurrence free_survival	3_year_recurrence free_survival	5_year_recurrence_free_survival	7_year_recurrence_free_survival	KLC1 int	KIF5B int	DAP5 int	KLC1 Low/ High	KIF5B Low/High	EIF4G2 Low/High
1	1959-01-24	62.6356	64	164	23.7954	2022-07-26	ENDOMETRIOID	2	1B	1	1	1	0	NA	NA	1	0	2023-04-30	9.26667	TRUE		2023-05-11	9.63333	NA	NA	NA	NA	1	0	NA	NA	NA	too soon	too soon	too soon	too soon	69.4118	16.0145	3.32822	High	High	Low
3	1948-01-13	73.4575	110	168	38.9739	2022-07-05	ENDOMETRIOID	1	4	4	1	1	0	NA	NA	0	0	2023-07-03	12.1	TRUE		2023-07-06	12.2	1	too soon	too soon	too soon	1	1	30/05/2023	NA	NA	too soon	too soon	too soon	too soon	55.3617	29.0568	2.92313	Low	High	Low
4	1969-02-25	52.5781	70	165	25.7117	2022-06-16	ENDOMETRIOID	1	1A	1	1	0	NA	NA	NA	NA	NA	2023-04-19	10.2333	TRUE		2023-07-06	12.8333	1	too soon	too soon	too soon	1	0	NA	NA	10.2333	too soon	too soon	too soon	too soon	59.5728	12.3522	2.06014	High	Low	Low
6	1949-12-27	71.3836	60	165	22.0386	2022-05-12	SEROUS CARCINOMA	3	1B	1	2	1	0	NA	NA	0	0	2023-06-19	13.4333	TRUE		2023-07-06	14	1	too soon	too soon	too soon	1	1	2022-11-17	6.16667	6.3	0	too soon	too soon	too soon	58.5359	23.461	5.49913	High	High	High
7	1948-04-15	73.0548	63	152	27.268	2022-05-10	ENDOMETRIOID	1	1A	1	1	0	NA	NA	NA	NA	NA	2023-06-15	13.3667	TRUE		2023-07-06	14.0667	1	too soon	too soon	too soon	1	0	NA	NA	13.3667	1	too soon	too soon	too soon	54.2462	10.1174	1.58401	Low	Low	Low
8	1956-04-01	65.1452	74	158	29.6427	2022-04-19	ENDOMETRIOID	3	1B	1	2	1	0	NA	NA	1	1	2023-07-02	14.6333	TRUE		2023-07-06	14.7667	1	too soon	too soon	too soon	1	0	NA	NA	14.6333	1	too soon	too soon	too soon	54.6375	16.7737	3.95134	Low	High	High
9	1970-07-19	50.9973	95	165	34.8944	2022-04-03	ENDOMETRIOID	2	1B	1	1	1	0	NA	NA	0	0	2023-04-09	12.3667	TRUE		2023-04-23	12.8333	1	too soon	too soon	too soon	1	0	NA	NA	12.3667	1	too soon	too soon	too soon	62.1	19.8894	3.34402	High	High	Low
10	1953-11-16	67.3945	64	175	20.898	2022-03-15	SEROUS CARCINOMA	3	1B	1	2	1	1	doxyl +carboplatin	1	0	0	2023-06-23	15.5	TRUE		2023-07-06	15.9333	1	too soon	too soon	too soon	1	0	NA	NA	15.5	1	too soon	too soon	too soon	56.1707	14.5693	5.62839	High	Low	High
11	1950-04-05	70.9397	95	155	39.5421	2022-03-08	ENDOMETRIOID	3	2	2	2	1	1	taxol+carboplatin	1	1	1	2023-06-09	15.2667	TRUE		2023-07-06	16.1667	1	too soon	too soon	too soon	1	0	NA	NA	15.2667	1	too soon	too soon	too soon	49.9839	9.19664	1.37198	Low	Low	Low
13	1958-09-29	62.5096	108	158	43.2623	2022-02-15	ENDOMETRIOID	1	1A	1	1	0	NA	NA	NA	NA	NA	2023-05-23	15.4	TRUE		2023-07-06	16.8667	1	too soon	too soon	too soon	1	0	NA	NA	15.4	1	too soon	too soon	too soon	50.8161	14.582	1.88906	Low	Low	Low
14	1938-04-01	82.7068	63	155	26.2227	2022-02-09	ENDOMETRIOID	1	1A	1	1	0	NA	NA	NA	NA	NA	2023-04-17	14.4	TRUE		2023-07-06	17.0667	1	too soon	too soon	too soon	1	0	NA	NA	14.4	1	too soon	too soon	too soon	65.59	12.8164	3.69778	High	Low	Low
15	1955-04-18	65.8904	75	165	27.5482	2022-02-08	ENDOMETRIOID	1	1A	1	1	0	NA	NA	NA	NA	NA	2023-06-19	16.5333	TRUE		2023-07-06	17.1	1	too soon	too soon	too soon	1	0	NA	NA	16.5333	1	too soon	too soon	too soon	61.6005	11.4511	2.24828	High	Low	Low
16	1947-10-03	73.2411	83	165	30.4867	2022-01-06	ENDOMETRIOID	2	1A	1	1	0	NA	NA	NA	NA	NA	2023-05-28	16.9	TRUE		2023-07-06	18.2	1	too soon	too soon	too soon	1	0	NA	NA	16.9	1	too soon	too soon	too soon	57.1194	15.6353	3.65447	High	Low	Low
17	1960-04-28	60.789	114	160	44.5312	2021-12-16	ENDOMETRIOID	2	1A	1	1	0	NA	NA	NA	NA	NA	2023-07-07	18.9333	TRUE		2023-07-13	19.1333	1	too soon	too soon	too soon	1	0	NA	NA	18.9333	1	too soon	too soon	too soon	58.0707	13.9332	1.82646	High	Low	Low
18	1963-01-18	58.1041	90	163	33.8741	2021-12-16	ENDOMETRIOID	2	3A	3	1	1	1	taxol+carboplatin	1	1	1	2023-06-05	17.8667	TRUE		2023-07-13	19.1333	1	too soon	too soon	too soon	1	0	NA	NA	17.8667	1	too soon	too soon	too soon	43.0027	11.6206	3.32317	Low	Low	Low
19	1952-11-15	68.0548	45	147	20.8247	2021-11-15	ENDOMETRIOID	2	1A	1	1	0	NA	NA	NA	NA	NA	2022-03-29	4.46667	FALSE	2022-04-05	2023-07-13	4.7	0	too soon	too soon	too soon	1	0	NA	NA	4.7	0	too soon	too soon	too soon	59.2603	14.5361	2.06264	High	Low	Low
20	1935-04-20	85.3452	82	158	32.8473	2021-11-01	ENDOMETRIOID	1	1A	1	1	1	0	NA	NA	0	0	2023-07-09	20.5	TRUE		2023-07-13	20.6333	1	too soon	too soon	too soon	1	0	NA	NA	20.5	1	too soon	too soon	too soon	60.8117	15.1108	2.51668	High	Low	Low
21	1934-03-29	86.3726	65	160	25.3906	2021-10-25	ENDOMETRIOID	2	1B	1	1	1	0	NA	NA	0	0	2023-07-10	20.7667	TRUE		2023-07-13	20.8667	1	too soon	too soon	too soon	1	0	NA	NA	20.7667	1	too soon	too soon	too soon	51.7464	16.243	3.26261	Low	High	Low
22	1948-04-01	72.5288	78	156	32.0513	2021-10-14	ENDOMETRIOID	1	1A	1	1	0	NA	NA	NA	NA	NA	2023-06-18	20.4	TRUE		2023-07-13	21.2333	1	too soon	too soon	too soon	1	0	NA	NA	20.4	1	too soon	too soon	too soon	55.6083	13.9025	2.3318	High	Low	Low
23	1948-04-01	72.5014	97	152	41.9841	2021-10-04	ENDOMETRIOID	1	1A	1	1	0	NA	NA	NA	NA	NA	2023-07-09	21.4333	TRUE		2023-07-13	21.5667	1	too soon	too soon	too soon	1	0	NA	NA	21.4333	1	too soon	too soon	too soon	55.9241	13.5215	1.5193	High	Low	Low
24	1954-09-17	66.0493	78	155	32.4662	2021-09-05	ENDOMETRIOID	1	1A	1	1	0	NA	NA	NA	NA	NA	2023-06-16	21.6333	TRUE		2023-07-13	22.5333	1	too soon	too soon	too soon	1	0	NA	NA	21.6333	1	too soon	too soon	too soon	57.1727	16.2146	2.2763	High	High	Low
25	1953-09-28	66.9014	78	155	32.4662	2021-07-27	SEROUS CARCINOMA	3	1B	1	2	1	1	taxol+carboplatin	1	1	0	2022-06-22	11	TRUE		2023-07-13	23.8667	1	too soon	too soon	too soon	1	0	NA	NA	11	0	too soon	too soon	too soon	54.6855	14.636	3.76273	Low	Low	High
29	1956-01-16	64.5616	60	155	24.974	2021-07-01	ENDOMETRIOID	2	1B	1	1	1	0	NA	NA	1	0	2023-07-09	24.6	TRUE		2023-07-11	24.6667	1	too soon	too soon	too soon	1	0	NA	NA	24.6	1	too soon	too soon	too soon	61.3306	13.4489	3.64366	High	Low	Low
27	1948-01-12	72.4822	84	167	30.1194	2021-07-08	ENDOMETRIOID	1	1A	1	1	0	NA	NA	NA	NA	NA	2023-07-10	24.4	TRUE		2023-07-11	24.4333	1	too soon	too soon	too soon	1	0	NA	NA	24.4	1	too soon	too soon	too soon	59.429	16.8822	2.82434	High	High	Low
34	1945-04-01	75.0164	89	155	37.0447	2021-04-22	ENDOMETRIOID	2	1A	1	1	0	NA	NA	NA	NA	NA	2023-03-27	23.4667	TRUE		2023-07-11	27	1	too soon	too soon	too soon	1	0	NA	NA	23.4667	1	too soon	too soon	too soon	58.3463	11.0234	3.44484	High	Low	Low
47	1962-10-22	57.1808	70	162	26.6728	2020-10-13	ENDOMETRIOID	2	1A	1	1	1	1	taxol+carboplatin	1	1	1	2023-06-02	32.0667	TRUE		2023-07-09	33.3	1	too soon	too soon	too soon	1	0	NA	NA	32.0667	1	too soon	too soon	too soon	52.8761	10.7744	2.1405	Low	Low	Low
50	1941-06-21	78.1151	82	165	30.1194	2020-09-03	ENDOMETRIOID	2	1A	1	1	0	NA	NA	NA	NA	NA	2023-05-07	32.5333	TRUE		2023-07-09	34.6333	1	too soon	too soon	too soon	1	0	NA	NA	32.5333	1	too soon	too soon	too soon	54.4302	24.3807	2.76888	Low	High	Low
52	1959-05-20	60.3644	61	168	21.6128	2020-08-03	ENDOMETRIOID	2	1A	1	1	1	0	NA	NA	1	0	2023-06-04	34.5	TRUE		2023-07-09	35.6667	1	too soon	too soon	too soon	1	0	NA	NA	34.5	1	too soon	too soon	too soon	56.7207	18.4472	2.99859	High	High	Low
32	1970-04-13	50.4493	81	173	27.0641	2021-06-07	ENDOMETRIOID	1	1A	1	1	0	NA	NA	NA	NA	NA	2023-06-07	24.3333	TRUE		2023-07-11	25.4667	1	too soon	too soon	too soon	1	0	NA	NA	24.3333	1	too soon	too soon	too soon	57.6403	14.5688	1.81941	High	Low	Low
53	1963-06-15	56.3342	60	150	26.6667	2020-07-27	ENDOMETRIOID	2	1A	1	1	0	NA	NA	NA	NA	NA	2023-07-02	35.6667	TRUE		2023-07-09	35.9	1	0	too soon	too soon	1	0	NA	NA	35.6667	1	too soon	too soon	too soon	50.7029	20.0011	2.38797	Low	High	Low
54	1948-02-07	71.4301	70	156	28.764	2020-07-09	ENDOMETRIOID	2	1B	1	1	1	0	NA	NA	1	0	2021-12-15	17.4667	FALSE	2022-01-05	2023-07-09	18.1667	1	0	too soon	too soon	1	1	2020-12-31	5.73333	5.83333	0	too soon	too soon	too soon	48.3707	11.1294	2.61373	Low	Low	Low
61	1959-05-06	59.9479	68	164	25.2826	2020-02-17	ENDOMETRIOID	2	1A	1	1	0	NA	NA	NA	NA	NA	2023-06-07	40.2	TRUE		2023-07-09	41.2667	1	1	too soon	too soon	1	0	NA	NA	40.2	1	1	too soon	too soon	55.8932	24.014	3.26512	High	High	Low
36	1968-02-13	52.4027	82	155	34.1311	2021-03-30	ENDOMETRIOID	3	1A	1	2	1	0	NA	NA	1	0	2023-07-11	27.7667	TRUE		2023-07-11	27.7667	1	too soon	too soon	too soon	1	0	NA	NA	27.7667	1	too soon	too soon	too soon	50.7971	12.6066	2.44439	Low	Low	Low
37	1965-05-09	55.1123	80	150	35.5556	2021-03-25	ENDOMETRIOID	1	1A	1	1	0	NA	NA	NA	NA	NA	2023-07-06	27.7667	TRUE		2023-07-11	27.9333	1	too soon	too soon	too soon	1	0	NA	NA	27.7667	1	too soon	too soon	too soon	58.572	10.7064	4.37808	High	Low	High
38	1936-03-08	83.7808	55	150	24.4444	2021-02-18	SEROUS CARCINOMA	3	3B	3	2	1	1	carboplatin	0	1	0	2023-07-10	29.0667	TRUE		2023-07-11	29.1	1	too soon	too soon	too soon	1	1	2021-08-25	6.23333	6.26667	0	too soon	too soon	too soon	61.9429	15.0229	5.26734	High	Low	High
40	1967-09-10	52.6137	84	160	32.8125	2021-01-14	ENDOMETRIOID	1	1A	1	1	0	NA	NA	NA	NA	NA	2023-05-26	28.7333	TRUE		2023-07-11	30.2667	1	too soon	too soon	too soon	1	0	NA	NA	28.7333	1	too soon	too soon	too soon	59.843	12.1427	5.30207	High	Low	High
41	1956-11-18	63.2219	104	168	36.8481	2020-12-24	ENDOMETRIOID	3	1B	1	2	1	0	NA	NA	1	1	2023-07-02	30.6667	TRUE		2023-07-11	30.9667	1	too soon	too soon	too soon	1	0	NA	NA	30.6667	1	too soon	too soon	too soon	50.9863	14.1588	1.86453	Low	Low	Low
42	1964-09-02	55.4822	65	160	25.3906	2020-12-03	ENDOMETRIOID	3	3B	3	2	1	1	taxol+carboplatin	1	1	0	2022-09-18	21.8	FALSE	2022-09-16	2023-07-11	21.7333	1	too soon	too soon	too soon	1	1	2021-06-09	6.2	6.26667	0	too soon	too soon	too soon	50.2574	11.6314	1.65254	Low	Low	Low
43	1962-12-23	57.1315	87	160	33.9844	2020-11-26	ENDOMETRIOID	1	1A	1	1	0	NA	NA	NA	NA	NA	2023-07-06	31.7333	TRUE		2023-07-10	31.8667	1	too soon	too soon	too soon	1	0	NA	NA	31.7333	1	too soon	too soon	too soon	62.3777	10.4985	3.05919	High	Low	Low
93	1959-06-05	58.274	40	150	17.7778	2018-07-05	ENDOMETRIOID	2	3C	3	1	1	1	cisplatin + pelvic irradiation	NA	1	1	2020-12-06	29.5	FALSE	2020-12-06	2023-07-09	29.5	1	0	0	too soon	1	1	2019-08-13	13.2667	13.4667	1	0	too soon	too soon	48.3513	13.1387	3.31033	Low	Low	Low
126	1968-01-14	48.0219	68	168	24.093	2016-09-22	ENDOMETRIOID	2	3A	3	1	1	1	taxol+carboplatin	1	1	1	2023-06-13	81.8333	TRUE		2023-07-08	82.6667	1	1	1	too soon	1	0	NA	NA	81.8333	1	1	1	too soon	82.9972	37.7316	2.6384	High	High	Low
46	1950-02-05	69.726	70	169	24.5089	2020-10-15	SEROUS CARCINOMA	3	3	3	2	1	1	carboplatin	1	0	0	2021-11-17	13.2667	FALSE	2021-11-24	2023-07-09	13.5	1	too soon	too soon	too soon	1	1	2021-02-25	4.33333	4.43333	0	too soon	too soon	too soon	51.3156	11.3502	5.0114	Low	Low	High
221	1930-01-01	81.7178	85	157	34.4842	2012-11-08	ENDOMETRIOID	2	2	2	1	1	0	NA	NA	1	1	2023-05-18	128.1	TRUE		2023-06-28	129.467	1	1	1	1	1	0	NA	NA	128.1	1	1	1	1	65.3975	16.5583	3.55106	High	High	Low
48	1956-05-10	63.4822	44.7	150	19.8667	2020-09-21	ENDOMETRIOID	3	3A	3	2	1	1	taxol+carboplatin	1	1	1	2022-07-11	21.9333	FALSE	2022-07-23	2023-07-09	22.3333	1	too soon	too soon	too soon	1	1	2020-11-09	1.6	1.63333	0	too soon	too soon	too soon	47.5792	15.8424	3.82149	Low	Low	High
49	1978-09-11	41.4137	90	165	33.0579	2020-09-07	ENDOMETRIOID	1	1A	1	1	0	NA	NA	NA	NA	NA	2023-05-21	32.8667	TRUE		2023-07-09	34.5	1	too soon	too soon	too soon	1	0	NA	NA	32.8667	1	too soon	too soon	too soon	53.5593	19.1796	4.92477	Low	High	High
227	1947-01-01	64.6274	74	168	26.2188	2012-07-10	ENDOMETRIOID	2	2	2	1	1	0	NA	NA	1	1	2013-11-13	16.3667	FALSE	2013-11-12	2023-06-28	16.3333	1	0	0	0	1	1	2014-02-13	19.1	19.4333	1	0	0	0	46.8793	14.1285	3.07402	Low	Low	Low
51	1948-11-16	70.7589	85	168	30.1162	2020-08-13	ENDOMETRIOID	1	1A	1	1	0	NA	NA	NA	NA	NA	2023-04-24	32.8	TRUE		2023-07-09	35.3333	1	too soon	too soon	too soon	1	0	NA	NA	32.8	1	too soon	too soon	too soon	52.9905	20.1841	4.33077	Low	High	High
230	1942-01-15	69.3945	42	158	16.8242	2012-05-24	ENDOMETRIOID	2	2	2	1	1	0	NA	NA	1	1	17/09/2017	NA	FALSE	2017-09-17	2023-06-19	64.7333	1	1	1	0	1	1	2016-06-03	48.3	49.0333	1	1	0	0	51.3545	17.6231	2.24179	Low	High	Low
241	1940-01-01	71.1699	106	155	44.1207	2012-02-28	ENDOMETRIOID	2	1A	1	1	1	0	NA	NA	1	0	2021-06-28	113.6	FALSE	2021-07-16	2023-07-15	114.2	1	1	1	1	1	1	2019-05-21	86.7667	87.9667	1	1	1	1	50.9521	11.7028	1.87305	Low	Low	Low
258	1939-11-14	70.4384	108	160	42.1875	2011-04-14	ENDOMETRIOID	2	1B	1	1	1	0	NA	NA	1	0	2023-04-24	146.433	TRUE		2023-05-24	147.433	1	1	1	1	1	0	NA	NA	146.433	1	1	1	1	47.249	8.8775	2.12559	Low	Low	Low
55	1936-07-28	82.789	54	160	21.0937	2020-07-06	SEROUS CARCINOMA	3	2	2	2	1	1	carboplatin	1	1	0	2023-06-22	36.0333	TRUE		2023-07-09	36.6	1	1	too soon	too soon	1	0	NA	NA	36.0333	1	too soon	too soon	too soon	59.2263	12.8475	6.1495	High	Low	High
56	1954-07-24	64.9589	55	155	22.8928	2020-06-04	ENDOMETRIOID	3	3	3	2	1	1	taxol+carboplatin	1	1	0	2021-12-06	18.3333	FALSE	2021-12-17	2023-07-09	18.7	1	0	too soon	too soon	1	1	2021-11-01	16.9	17.1667	1	too soon	too soon	too soon	55.2581	15.921	4.39931	Low	High	High
57	1970-05-02	49.3288	93.4	169	32.7019	2020-05-07	ENDOMETRIOID	1	1A	1	1	0	NA	NA	NA	NA	NA	2023-04-07	35.5	TRUE		2023-07-09	38.6	1	1	too soon	too soon	1	0	NA	NA	35.5	1	too soon	too soon	too soon	55.7497	23.737	2.60016	High	High	Low
58	1958-02-25	61.3205	80	156	32.8731	2020-04-27	ENDOMETRIOID	1	1A	1	1	0	NA	NA	NA	NA	NA	2023-06-18	38.2333	TRUE		2023-07-09	38.9333	1	1	too soon	too soon	1	0	NA	NA	38.2333	1	too soon	too soon	too soon	46.9186	14.7555	3.39669	Low	Low	Low
59	1950-08-31	68.611	90	159	35.5999	2020-03-23	ENDOMETRIOID	3	1A	1	2	1	0	NA	NA	1	0	2023-06-04	38.9333	TRUE		2023-07-09	40.1	1	1	too soon	too soon	1	0	NA	NA	38.9333	1	1	too soon	too soon	51.5592	15.3417	3.55798	Low	Low	Low
60	1962-08-17	56.7918	94	170	32.526	2020-03-16	ENDOMETRIOID	1	1A	1	1	0	NA	NA	NA	NA	NA	2023-07-01	40.0667	TRUE		2023-07-09	40.3333	1	1	too soon	too soon	1	0	NA	NA	40.0667	1	1	too soon	too soon	48.4685	14.9138	6.76311	Low	Low	High
264	1937-10-01	72.4027	70	155	29.1363	2011-02-28	ENDOMETRIOID	2	1A	1	1	0	NA	NA	0	NA	NA	2014-01-06	34.7667	FALSE	2014-01-06	2023-05-11	34.7667	1	0	0	0	1	1	2013-11-11	32.3667	32.9	1	0	0	0	52.5609	12.3542	2.44618	Low	Low	Low
62	1937-09-20	81.2795	80	154	33.7325	2020-02-17	ENDOMETRIOID	1	1A	1	1	0	NA	NA	NA	NA	NA	2023-07-09	41.2667	TRUE		2023-07-09	41.2667	1	1	too soon	too soon	1	0	NA	NA	41.2667	1	1	too soon	too soon	51.7443	15.664	4.28873	Low	Low	High
63	1956-11-13	62.3644	68	160	26.5625	2020-02-06	ENDOMETRIOID	3	2	2	2	1	1	taxol+carboplatin	1	1	0	2023-07-06	41.5333	TRUE		2023-07-09	41.6333	1	1	too soon	too soon	1	1	2023-04-30	38.8	39.3	1	1	too soon	too soon	53.2673	21.0482	4.07678	Low	High	High
64	1965-03-01	54.1233	80	165	29.3848	2020-01-16	ENDOMETRIOID	1	1A	1	1	0	NA	NA	NA	NA	NA	2023-06-13	41.4667	TRUE		2023-07-09	42.3333	1	1	too soon	too soon	1	0	NA	NA	41.4667	1	1	too soon	too soon	49.8986	19.0466	1.77512	Low	High	Low
65	1953-12-05	65.1836	68	160	26.5625	2020-01-07	ENDOMETRIOID	3	3B	3	2	1	1	taxol+carboplatin	1	1	1	2023-06-22	42.0667	TRUE		2023-07-09	42.6333	1	1	too soon	too soon	1	0	NA	NA	42.0667	1	1	too soon	too soon	59.7456	23.2987	5.09162	High	High	High
274	1957-11-27	52.3753	NA	NA	NA	2011-01-04	ENDOMETRIOID	2	1C	1	1	1	0	NA	NA	1	0	2023-04-05	149.133	TRUE		2023-05-08	150.233	1	1	1	1	1	0	NA	NA	149.133	1	1	1	1	61.366	16.7164	3.31928	High	High	Low
67	1938-01-20	80.7534	71	156	29.1749	2019-12-05	SEROUS CARCINOMA	3	2	2	2	1	0	NA	NA	0	0	2020-07-01	6.96667	TRUE		2023-07-09	43.7333	1	1	too soon	too soon	1	0	NA	NA	6.96667	0	0	too soon	too soon	50.1052	20.2896	4.9181	Low	High	High
68	1947-01-10	71.8986	60	160	23.4375	2019-12-03	SEROUS CARCINOMA	3	4	4	2	1	1	taxol+carboplatin	1	1	1	2021-09-13	21.6667	FALSE	2021-09-27	2023-07-09	22.1333	1	0	too soon	too soon	1	1	2021-06-10	18.2333	18.5	1	0	too soon	too soon	48.8458	21.6736	6.6408	Low	High	High
69	1961-09-18	57.3726	73	158	29.2421	2019-11-19	ENDOMETRIOID	1	1A	1	1	0	NA	NA	NA	NA	NA	2023-06-28	43.9	TRUE		2023-07-09	44.2667	1	1	too soon	too soon	1	0	NA	NA	43.9	1	1	too soon	too soon	52.78	13.8311	2.6861	Low	Low	Low
70	1937-04-19	81.4192	70	160	27.3437	2019-11-07	ENDOMETRIOID	1	1A	1	1	0	NA	NA	NA	NA	NA	2020-08-30	9.9	FALSE	2021-03-18	2023-07-09	16.5667	1	0	too soon	too soon	1	0	NA	NA	16.5667	1	0	too soon	too soon	48.9816	15.4055	2.23102	Low	Low	Low
289	1946-09-12	62.4712	58	149	26.1249	2010-01-14	ENDOMETRIOID	2	1B	1	1	1	0	NA	NA	1	0	2014-05-05	52.4	FALSE	2014-05-11	2023-05-02	52.6	1	1	0	0	1	1	2013-03-12	37.9333	38.4333	1	1	0	0	58.9635	13.8264	3.00567	High	Low	Low
26	1971-11-10	48.9918	92	153	39.3011	2021-07-12	ENDOMETRIOID	2	3A	3	1	1	1	taxol+carboplatin	1	1	0	2023-06-06	23.1333	TRUE		2023-07-13	24.3667	1	too soon	too soon	too soon	1	0	NA	NA	23.1333	1	too soon	too soon	too soon	57.4279	16.7381	4.35835	High	High	High
28	1959-09-26	60.9288	92.5	160	36.1328	2021-07-05	ENDOMETRIOID	2	1B	1	1	1	0	NA	NA	1	0	2023-06-19	23.8	TRUE		2023-07-11	24.5333	1	too soon	too soon	too soon	1	0	NA	NA	23.8	1	too soon	too soon	too soon	53.4086	14.1233	4.49837	Low	Low	High
74	1943-04-01	75.3753	75	160	29.2969	2019-09-03	ENDOMETRIOID	3	1A	1	2	1	0	NA	NA	1	0	2023-05-14	44.9667	TRUE		2023-07-09	46.8333	1	1	too soon	too soon	1	0	NA	NA	44.9667	1	1	too soon	too soon	50.9224	20.9805	8.94067	Low	High	High
75	1938-02-27	80.2301	70	160	27.3437	2019-07-01	ENDOMETRIOID	1	1A	1	1	0	NA	NA	NA	NA	NA	2023-06-29	48.6333	TRUE		2023-07-09	48.9667	1	1	too soon	too soon	1	1	2021-09-09	26.2667	26.7	1	0	too soon	too soon	50.1333	13.9918	5.26839	Low	Low	High
76	1945-02-15	73.3397	76.5	167	27.4302	2019-06-24	ENDOMETRIOID	1	1A	1	1	0	NA	NA	NA	NA	NA	2023-07-03	49	TRUE		2023-07-09	49.2	1	1	too soon	too soon	1	1	2020-11-23	16.9667	17.2667	1	0	too soon	too soon	50.3831	9.79406	1.86962	Low	Low	Low
77	1938-01-14	80.2712	70	165	25.7117	2019-06-03	ENDOMETRIOID	1	1B	1	1	0	NA	NA	NA	NA	NA	2023-06-01	48.6333	TRUE		2023-07-09	49.9	1	1	too soon	too soon	1	0	NA	NA	48.6333	1	1	too soon	too soon	50.1489	24.192	7.54287	Low	High	High
78	1968-06-11	50.2795	88	170	30.4498	2019-06-03	ENDOMETRIOID	1	1A	1	1	0	NA	NA	NA	NA	NA	2023-07-05	49.7667	TRUE		2023-07-09	49.9	1	1	too soon	too soon	1	0	NA	NA	49.7667	1	1	too soon	too soon	51.9474	20.6628	4.81325	Low	High	High
79	1960-01-01	58.537	65	166	23.5883	2019-05-07	ENDOMETRIOID	1	1A	1	1	0	NA	NA	NA	NA	NA	2023-06-15	50	TRUE		2023-07-09	50.8	1	1	too soon	too soon	1	1	2020-11-11	18.1333	18.4667	1	0	too soon	too soon	55.0125	16.3628	2.32181	Low	High	Low
30	1965-05-28	55.3151	74	163	27.852	2021-06-28	ENDOMETRIOID	2	3C	3	1	0	NA	NA	NA	NA	NA	2023-07-04	24.5333	TRUE		2023-07-11	24.7667	1	too soon	too soon	too soon	1	1	2021-11-07	4.3	4.4	0	too soon	too soon	too soon	60.2118	14.8024	4.11301	High	Low	High
81	1978-06-05	40.263	87	158	34.8502	2019-04-01	ENDOMETRIOID	1	3	3	1	1	1	taxol+carboplatin	1	1	0	2023-05-17	50.2333	TRUE		2023-07-09	52	1	1	too soon	too soon	1	0	NA	NA	50.2333	1	1	too soon	too soon	51.7833	19.9965	5.88499	Low	High	High
82	1951-06-05	66.8795	101	160	39.4531	2019-03-26	ENDOMETRIOID	1	1A	1	1	1	0	NA	NA	1	0	2021-05-08	25.8	FALSE	2021-05-12	2023-07-09	25.9333	1	0	too soon	too soon	1	0	NA	NA	25.9333	1	0	too soon	too soon	48.8665	9.84413	2.613	Low	Low	Low
83	1961-05-21	57.0521	103	170	35.6401	2019-03-25	ENDOMETRIOID	1	1A	1	1	0	NA	NA	NA	NA	NA	2021-06-19	27.2333	TRUE		2023-07-09	52.2333	1	1	too soon	too soon	1	0	NA	NA	27.2333	1	0	too soon	too soon	52.5221	17.1824	4.41994	Low	High	High
84	1968-11-12	49.5425	88	156	36.1604	2019-02-05	ENDOMETRIOID	3	3	3	2	1	1	cisplatin + pelvic irradiation	1	1	1	2022-10-25	45.2667	FALSE	2022-11-16	2023-07-09	46	1	1	too soon	too soon	1	1	2020-03-27	13.7333	13.8667	1	0	too soon	too soon	52.2627	13.642	3.79393	Low	Low	High
85	1940-05-10	77.6027	67	146	31.4318	2019-01-15	ENDOMETRIOID	1	1B	1	1	1	0	NA	NA	1	0	2023-06-25	54.0667	TRUE		2023-07-15	54.7333	1	1	too soon	too soon	1	0	NA	NA	54.0667	1	1	too soon	too soon	47.1877	14.7336	3.47702	Low	Low	Low
86	1963-08-01	54.6575	68	159	26.8977	2019-01-01	SEROUS CARCINOMA	3	3	3	2	1	1	taxol+carboplatin	1	1	0	2023-06-13	54.1333	TRUE		2023-07-07	54.9333	1	1	too soon	too soon	1	0	NA	NA	54.1333	1	1	too soon	too soon	53.7784	18.7093	4.95995	Low	High	High
87	1934-03-04	83.5863	70	160	27.3437	2018-12-03	ENDOMETRIOID	1	1B	1	1	1	0	NA	NA	1	0	2023-03-23	52.3667	FALSE	2022-03-31	2023-07-08	40.4667	1	1	too soon	too soon	1	1	2022-03-09	39.2	39.7333	1	1	too soon	too soon	49.7999	10.3087	2.5118	Low	Low	Low
88	1953-06-01	64.5699	89	157	36.1069	2018-11-19	SEROUS CARCINOMA	3	3A	3	2	1	1	taxol+carboplatin	1	1	0	2023-06-13	55.5667	TRUE		2023-07-09	56.4333	1	1	too soon	too soon	1	0	NA	NA	55.5667	1	1	too soon	too soon	64.6531	27.0827	7.96702	High	High	High
89	1959-05-13	58.6274	92	154	38.7924	2018-10-22	ENDOMETRIOID	1	1A	1	1	0	NA	NA	NA	NA	NA	2023-07-03	57.1667	TRUE		2023-07-09	57.3667	1	1	too soon	too soon	1	0	NA	NA	57.1667	1	1	too soon	too soon	52.022	11.8734	3.41979	Low	Low	Low
90	1960-02-16	57.8685	105	165	38.5675	2018-10-18	ENDOMETRIOID	1	1A	1	1	0	NA	NA	NA	NA	NA	2023-07-04	57.3333	TRUE		2023-07-09	57.5	1	1	too soon	too soon	1	0	NA	NA	57.3333	1	1	too soon	too soon	49.5102	17.8305	4.81047	Low	High	High
91	1952-04-01	65.5123	110	170	38.0623	2018-09-03	ENDOMETRIOID	1	1A	1	1	0	NA	NA	NA	NA	NA	2023-06-13	58.1333	TRUE		2023-07-09	59	1	1	too soon	too soon	1	0	NA	NA	58.1333	1	1	too soon	too soon	50.7404	16.3153	4.84564	Low	High	High
92	1953-05-19	64.2548	62	162	23.6244	2018-07-12	ENDOMETRIOID	1	1A	1	1	0	NA	NA	NA	NA	NA	2023-06-22	60.2	TRUE		2023-07-09	60.7667	1	1	1	too soon	1	0	NA	NA	60.2	1	1	too soon	too soon	51.585	18.7985	8.20236	Low	High	High
31	1956-02-17	64.4493	90	155	37.461	2021-06-21	ENDOMETRIOID	2	1A	1	1	1	0	NA	NA	0	1	2023-06-13	24.0667	TRUE		2023-07-11	25	1	too soon	too soon	too soon	1	0	NA	NA	24.0667	1	too soon	too soon	too soon	53.494	10.5898	3.92766	Low	Low	High
94	1956-04-01	61.3808	54	164	20.0773	2018-06-25	ENDOMETRIOID	1	1A	1	1	0	NA	NA	NA	NA	NA	2023-05-31	60.0333	TRUE		2023-07-09	61.3333	1	1	1	too soon	1	0	NA	NA	60.0333	1	1	too soon	too soon	50.795	16.3802	3.34957	Low	High	Low
95	1949-03-07	68.3342	NA	NA	NA	2018-06-19	ENDOMETRIOID	1	1B	1	1	1	0	NA	NA	1	0	2023-06-27	61.1333	TRUE		2023-07-09	61.5333	1	1	1	too soon	1	0	NA	NA	61.1333	1	1	too soon	too soon	51.2985	14.7189	2.89014	Low	Low	Low
96	1973-02-09	44.7205	92	160	35.9375	2018-06-12	ENDOMETRIOID	1	1A	1	1	0	NA	NA	NA	NA	NA	2023-06-27	61.3667	TRUE		2023-07-09	61.7667	1	1	1	too soon	1	0	NA	NA	61.3667	1	1	too soon	too soon	49.8425	19.2647	2.81153	Low	High	Low
97	1942-05-15	74.9945	65	146	30.4935	2018-05-28	ENDOMETRIOID	1	1A	1	1	0	NA	NA	NA	NA	NA	2023-05-08	60.2	TRUE		2023-07-08	62.2333	1	1	1	too soon	1	0	NA	NA	60.2	1	1	too soon	too soon	51.4001	15.7326	2.30887	Low	Low	Low
98	1940-07-05	76.811	81	168	28.699	2018-05-21	SEROUS CARCINOMA	3	2	2	2	1	1	taxol+carboplatin	0	1	1	2019-07-01	13.5333	FALSE	2019-07-09	2023-07-08	13.8	1	0	0	too soon	1	1	2019-05-21	12	12.1667	1	0	too soon	too soon	60.2914	16.806	1.92741	High	High	Low
99	1964-03-26	53.3753	80	144	38.5802	2018-05-08	ENDOMETRIOID	1	1A	1	1	1	0	NA	NA	1	0	2023-06-18	62.2333	TRUE		2023-07-08	62.9	1	1	1	too soon	1	0	NA	NA	62.2333	1	1	too soon	too soon	48.7981	14.3724	5.04336	Low	Low	High
100	1968-04-22	49.3397	58	156	23.833	2018-05-01	ENDOMETRIOID	1	2	2	1	1	0	NA	NA	1	1	2020-10-14	29.9	TRUE		2023-07-08	63.1333	1	1	1	too soon	1	0	NA	NA	29.9	1	0	too soon	too soon	47.6668	19.1272	5.87886	Low	High	High
101	1949-11-14	67.411	80	160	31.25	2018-03-19	ENDOMETRIOID	1	1A	1	1	1	0	NA	NA	1	0	2021-11-03	44.1667	TRUE		2023-07-08	64.5667	1	1	1	too soon	1	0	NA	NA	44.1667	1	1	0	too soon	45.7221	13.5749	2.14581	Low	Low	Low
102	1935-04-01	81.7918	65	150	28.8889	2018-03-05	ENDOMETRIOID	1	1A	1	1	0	NA	NA	NA	NA	NA	2023-06-26	64.6333	TRUE		2023-07-08	65.0333	1	1	1	too soon	1	0	NA	NA	64.6333	1	1	1	too soon	50.6991	19.5859	3.00603	Low	High	Low
103	1936-04-21	80.7288	69	156	28.3531	2018-02-27	ENDOMETRIOID	1	1A	1	1	0	NA	NA	NA	NA	NA	2020-05-17	27	FALSE	2020-08-22	2023-07-08	30.2333	1	0	0	too soon	1	0	NA	NA	30.2333	1	0	0	too soon	49.7501	14.5047	3.68079	Low	Low	Low
104	1943-04-01	73.8575	96	148	43.8276	2018-02-19	ENDOMETRIOID	1	1A	1	1	1	0	NA	NA	1	0	2023-05-05	63.3667	TRUE		2023-07-08	65.5	1	1	1	too soon	1	0	NA	NA	63.3667	1	1	1	too soon	54.0144	11.2889	3.15918	Low	Low	Low
105	1934-10-28	82.1315	76	155	31.6337	2018-02-06	ENDOMETRIOID	1	1B	1	1	1	0	NA	NA	1	0	2023-07-06	65.8667	TRUE		2023-07-08	65.9333	1	1	1	too soon	1	0	NA	NA	65.8667	1	1	1	too soon	54.3927	8.25971	1.87583	Low	Low	Low
106	1958-02-14	59.1205	100	152	43.2825	2018-01-23	SEROUS CARCINOMA	3	1A	1	2	1	1	taxol+carboplatin	1	1	1	2023-07-04	66.2667	TRUE		2023-07-08	66.4	1	1	1	too soon	1	0	NA	NA	66.2667	1	1	1	too soon	58.3472	19.9013	3.86639	High	High	High
107	1946-04-01	70.7945	84	150	37.3333	2018-01-11	SEROUS CARCINOMA	3	1A	1	2	1	1	taxol+carboplatin	1	1	0	2023-07-08	66.8	TRUE		2023-07-08	66.8	1	1	1	too soon	1	0	NA	NA	66.8	1	1	1	too soon	54.627	12.15	2.97828	Low	Low	Low
108	1958-03-26	58.9479	114	165	41.8733	2018-01-02	ENDOMETRIOID	1	1A	1	1	0	NA	NA	NA	NA	NA	2023-06-28	66.7667	TRUE		2023-07-08	67.1	1	1	1	too soon	1	0	NA	NA	66.7667	1	1	1	too soon	52.9439	14.2665	4.32672	Low	Low	High
109	1962-03-08	55.0493	75	160	29.2969	2018-01-01	ENDOMETRIOID	1	1B	1	1	1	0	NA	NA	1	0	2023-06-29	66.8333	TRUE		2023-07-08	67.1333	1	1	1	too soon	1	0	NA	NA	66.8333	1	1	1	too soon	52.9509	14.8282	3.30013	Low	Low	Low
110	1945-04-01	71.7425	83.7	160	32.6953	2017-12-27	ENDOMETRIOID	1	1A	1	1	0	NA	NA	NA	NA	NA	2023-07-04	67.1667	TRUE		2023-07-08	67.3	1	1	1	too soon	1	0	NA	NA	67.1667	1	1	1	too soon	60.3639	20.1567	2.41337	High	High	Low
111	1953-02-06	63.9479	69	155	28.7201	2017-12-07	ENDOMETRIOID	1	1B	1	1	1	0	NA	NA	1	0	2023-06-27	67.6	TRUE		2023-07-08	67.9667	1	1	1	too soon	1	0	NA	NA	67.6	1	1	1	too soon	51.9722	11.7928	3.10944	Low	Low	Low
112	1942-04-01	74.3945	77	160	30.0781	2017-09-05	ENDOMETRIOID	1	1A	1	1	0	NA	NA	NA	NA	NA	2023-06-28	70.7333	TRUE		2023-07-08	71.0667	1	1	1	too soon	1	0	NA	NA	70.7333	1	1	1	too soon	58.689	11.1537	1.58209	High	Low	Low
113	1942-04-01	74.2521	100	160	39.0625	2017-07-13	ENDOMETRIOID	3	2	2	2	1	0	NA	NA	1	0	2023-07-05	72.7667	TRUE		2023-07-08	72.8667	1	1	1	too soon	1	0	NA	NA	72.7667	1	1	1	too soon	58.3063	20.8239	3.88538	High	High	High
114	1944-04-01	72.2603	127	152	54.9688	2017-07-06	ENDOMETRIOID	1	1A	1	1	0	NA	NA	NA	NA	NA	2023-05-30	71.8	TRUE		2023-07-08	73.1	1	1	1	too soon	1	0	NA	NA	71.8	1	1	1	too soon	80.9401	19.6492	3.47234	High	High	Low
115	1945-10-05	70.6521	89	146	41.7527	2017-05-23	SEROUS CARCINOMA	3	1A	1	2	1	1	taxol+carboplatin	1	1	0	2023-07-04	74.4333	TRUE		2023-07-08	74.5667	1	1	1	too soon	1	0	NA	NA	74.4333	1	1	1	too soon	68.29	12.8197	3.56172	High	Low	Low
116	1957-08-26	58.9014	84	164	31.2314	2017-05-15	ENDOMETRIOID	1	1B	1	1	1	0	NA	NA	1	1	2023-06-27	74.4667	TRUE		2023-07-08	74.8333	1	1	1	too soon	1	0	NA	NA	74.4667	1	1	1	too soon	52.7206	20.3556	3.69974	Low	High	Low
33	1945-10-10	74.5479	93	160	36.3281	2021-05-10	ENDOMETRIOID	2	1A	1	1	1	0	NA	NA	1	0	2023-05-18	24.6	TRUE		2023-07-11	26.4	1	too soon	too soon	too soon	1	0	NA	NA	24.6	1	too soon	too soon	too soon	63.511	16.955	4.07629	High	High	High
118	1955-08-29	60.7534	100	165	36.7309	2017-04-04	MIXED CARCINOMA (SEROUS AND ENDOMETRIOID)	1	1A	1	1	1	1	taxol+carboplatin	1	1	0	2018-04-23	12.8	FALSE	2018-05-30	2023-07-08	14.0333	1	0	0	too soon	1	1	2017-12-28	8.8	8.93333	0	0	0	too soon	50.8089	11.5764	6.44429	Low	Low	High
119	1944-06-26	71.6877	50	163	18.8189	2017-03-02	SEROUS CARCINOMA	3	2B	2	2	1	1	taxol+carboplatin	1	1	0	2023-06-30	77.0333	TRUE		2023-07-08	77.3	1	1	1	too soon	1	0	NA	NA	77.0333	1	1	1	too soon	64.2667	16.4957	3.22538	High	High	Low
120	1932-10-20	83.1397	80	152	34.626	2017-02-06	SEROUS CARCINOMA	3	3	3	2	1	0	NA	NA	0	0	2017-10-23	8.63333	FALSE	2017-10-24	2023-07-08	8.66667	0	0	0	too soon	1	1	2017-10-11	8.16667	8.23333	0	0	0	too soon	65.1831	14.3228	2.79646	High	Low	Low
121	1943-10-25	72.2411	107	150	47.5556	2017-01-23	SEROUS CARCINOMA	3	1A	1	2	1	0	NA	NA	0	0	2018-04-13	14.8333	FALSE	2018-04-24	2023-07-08	15.2	1	0	0	too soon	1	0	NA	NA	15.2	1	0	0	too soon	65.871	18.0172	3.48245	High	High	Low
122	1971-01-30	45.2219	125	154	52.707	2016-12-06	ENDOMETRIOID	1	2	2	1	1	0	NA	NA	1	1	2023-06-13	79.3333	TRUE		2023-07-08	80.1667	1	1	1	too soon	1	0	NA	NA	79.3333	1	1	1	too soon	60.2067	11.9739	3.62074	High	Low	Low
35	1964-02-09	56.411	72	158	28.8415	2021-04-19	ENDOMETRIOID	2	1B	1	1	0	NA	NA	NA	NA	NA	2023-06-19	26.3667	TRUE		2023-07-11	27.1	1	too soon	too soon	too soon	1	0	NA	NA	26.3667	1	too soon	too soon	too soon	61.3628	12.1642	4.09589	High	Low	High
125	1936-04-20	79.3781	80	160	31.25	2016-10-13	ENDOMETRIOID	3	1A	1	2	1	0	NA	NA	1	0	2022-02-13	64.9667	FALSE	2022-02-13	2023-07-08	64.9667	1	1	1	too soon	1	0	NA	NA	64.9667	1	1	1	too soon	65.8573	23.844	2.30855	High	High	Low
44	1951-07-03	68.389	73	150	32.4444	2020-11-05	ENDOMETRIOID	2	1B	1	1	1	0	NA	NA	1	0	2023-07-09	32.5333	TRUE		2023-07-10	32.5667	1	too soon	too soon	too soon	1	0	NA	NA	32.5333	1	too soon	too soon	too soon	54.5607	12.9764	4.10133	Low	Low	High
127	1954-08-23	61.0767	67	160	26.1719	2016-07-26	ENDOMETRIOID	1	1A	1	1	0	NA	NA	NA	NA	NA	2023-06-10	83.6667	TRUE		2023-07-08	84.6	1	1	1	1	1	0	NA	NA	83.6667	1	1	1	1	52.3408	13.5908	5.61744	Low	Low	High
128	1927-09-29	87.5288	95	162	36.1988	2016-06-27	ENDOMETRIOID	1	1A	1	1	0	NA	NA	NA	NA	NA	2021-06-20	60.6333	FALSE	2021-07-11	2023-07-08	61.3333	1	1	1	0	1	0	NA	NA	61.3333	1	1	1	0	63.3069	19.6578	4.46429	High	High	High
129	1969-04-30	46.4274	113	176	36.4799	2016-05-26	ENDOMETRIOID	1	3	3	1	1	0	taxol+carboplatin	NA	0	0	2023-07-02	86.4333	TRUE		2023-07-08	86.6333	1	1	1	1	1	0	NA	NA	86.4333	1	1	1	1	52.6996	8.40315	3.92172	Low	Low	High
130	1944-01-22	71.3288	81	164	30.116	2016-05-17	ENDOMETRIOID	1	1A	1	1	0	NA	NA	NA	NA	NA	2023-07-06	86.8667	TRUE		2023-07-08	86.9333	1	1	1	1	1	0	NA	NA	86.8667	1	1	1	1	60.418	14.2639	3.67273	High	Low	Low
131	1954-05-26	61.1068	89	162	33.9125	2016-05-10	SEROUS CARCINOMA	3	4	4	2	1	1	taxol+carboplatin	1	1	0	2019-06-23	37.9667	FALSE	2019-07-05	2023-07-08	38.3667	1	1	0	0	1	1	2017-05-07	11.9	12.0667	1	0	0	0	65.4159	20.3224	5.8684	High	High	High
132	1940-04-01	74.9534	50	150	22.2222	2016-03-29	SEROUS CARCINOMA	3	2	2	2	1	1	taxol+carboplatin	0	1	1	2020-07-30	52.8	FALSE	2020-08-04	2023-07-08	52.9667	1	1	0	0	1	1	2019-05-01	37.0667	37.6	1	1	0	0	61.3578	29.884	3.79265	High	High	High
133	1933-05-29	81.5973	62	147	28.6917	2016-02-22	SEROUS CARCINOMA	3	2	2	2	1	0	NA	NA	0	0	2020-05-05	51.1333	FALSE	2020-05-30	2023-07-08	51.9667	1	1	0	0	1	1	2018-08-08	29.5333	29.9333	1	0	0	0	65.7911	11.4605	3.01287	High	Low	Low
134	1952-07-05	62.7425	68	170	23.5294	2016-02-16	ENDOMETRIOID	1	1B	1	1	1	0	NA	NA	1	0	2023-07-13	90.1333	TRUE		2023-07-08	89.9667	1	1	1	1	1	0	NA	NA	90.1333	1	1	1	1	65.3521	20.3317	5.23267	High	High	High
135	1951-04-01	63.9836	103	158	41.2594	2016-02-15	ENDOMETRIOID	3	2	2	2	1	1	taxol+carboplatin	1	1	1	2022-06-14	77.0333	TRUE		2023-07-08	90	1	1	1	1	1	0	NA	NA	77.0333	1	1	1	0	61.2675	12.2151	4.08174	High	Low	High
136	1942-04-01	72.8438	65	165	23.8751	2016-02-09	SEROUS CARCINOMA	3	1B	1	2	1	0	NA	NA	0	0	2017-03-19	13.4667	FALSE	2017-03-19	2023-07-08	13.4667	1	0	0	0	1	0	NA	NA	13.4667	1	0	0	0	63.3162	21.216	5.21179	High	High	High
137	1952-01-06	63.1945	100	165	36.7309	2016-02-02	ENDOMETRIOID	1	1B	1	1	1	0	NA	NA	1	0	2021-01-15	60.3	FALSE	2021-01-27	2023-07-08	60.7	1	1	1	0	1	0	NA	NA	60.7	1	1	1	0	64.6779	17.337	5.39476	High	High	High
138	1939-06-10	75.5918	64	159	25.3155	2016-02-01	ENDOMETRIOID	1	1A	1	1	0	0	NA	NA	NA	NA	2023-12-04	95.4333	FALSE	2019-02-04	2023-07-08	36.6333	1	1	0	0	1	1	2018-11-05	33.1333	33.6	1	0	0	0	68.4698	19.823	3.30721	High	High	Low
139	1960-03-01	55.1151	94	154	39.6357	2016-01-18	ENDOMETRIOID	1	1A	1	1	0	NA	NA	NA	NA	NA	2023-06-23	90.4333	TRUE		2023-07-08	90.9333	1	1	1	1	1	0	NA	NA	90.4333	1	1	1	1	60.4795	18.8847	2.01401	High	High	Low
140	1959-09-06	55.389	NA	NA	NA	2015-11-03	SEROUS CARCINOMA	3	3C	3	2	1	1	taxol+carboplatin	1	1	0	2023-07-03	93.3	TRUE		2023-07-08	93.4667	1	1	1	1	1	0	NA	NA	93.3	1	1	1	1	57.2195	12.7501	2.53545	High	Low	Low
45	1947-03-02	72.6219	85	157	34.4842	2020-10-19	ENDOMETRIOID	2	1B	1	1	1	0	NA	NA	1	0	2023-06-26	32.6667	TRUE		2023-07-09	33.1	1	too soon	too soon	too soon	1	1	2021-11-30	13.3667	13.5667	1	too soon	too soon	too soon	56.9943	14.6496	5.4408	High	Low	High
142	1953-06-01	61.5096	86.1	159	34.0572	2015-10-12	ENDOMETRIOID	1	1A	1	1	0	NA	NA	NA	NA	NA	2023-06-19	93.5667	TRUE		2023-07-08	94.2	1	1	1	1	1	0	NA	NA	93.5667	1	1	1	1	63.5324	26.8577	3.55618	High	High	Low
143	1966-12-30	48.0986	137	156	56.2952	2015-10-06	ENDOMETRIOID	1	1A	1	1	0	NA	NA	NA	NA	NA	2023-07-06	94.3333	TRUE		2023-07-08	94.4	1	1	1	1	1	0	NA	NA	94.3333	1	1	1	1	61.0757	11.8777	3.06302	High	Low	Low
144	1967-05-24	47.6712	58	156	23.833	2015-09-24	ENDOMETRIOID	1	1A	1	1	0	NA	NA	NA	NA	NA	2023-06-18	94.1333	TRUE		2023-07-08	94.8	1	1	1	1	1	0	NA	NA	94.1333	1	1	1	1	56.8111	12.5945	3.31338	High	Low	Low
145	1953-05-31	61.4548	55	165	20.202	2015-09-21	SEROUS CARCINOMA	3	3A	3	2	1	1	taxol+carboplatin	1	1	1	2021-08-09	71.6333	FALSE	2021-08-09	2023-07-07	71.6333	1	1	1	0	1	1	2018-11-26	38.1667	38.7333	1	1	0	0	56.3808	16.9501	2.96952	High	High	Low
146	1961-09-13	53.2521	94	156	38.6259	2015-09-10	ENDOMETRIOID	1	1A	1	1	0	NA	NA	NA	NA	NA	2023-06-23	94.7667	TRUE		2023-07-07	95.2333	1	1	1	1	1	0	NA	NA	94.7667	1	1	1	1	54.2407	11.1223	3.23538	Low	Low	Low
147	1948-01-04	66.7507	84	158	33.6485	2015-09-08	ENDOMETRIOID	1	1B	1	1	1	0	NA	NA	0	0	2023-06-19	94.7	TRUE		2023-07-07	95.3	1	1	1	1	1	0	NA	NA	94.7	1	1	1	1	64.1706	24.3612	6.6044	High	High	High
66	1955-12-25	63.0822	100	157	40.5696	2019-12-10	ENDOMETRIOID	2	1A	1	1	0	NA	NA	NA	NA	NA	2023-02-13	38.7	TRUE		2023-07-09	43.5667	1	1	too soon	too soon	1	0	NA	NA	38.7	1	1	too soon	too soon	55.4661	15.5221	4.49753	High	Low	High
149	1949-02-06	65.589	120	164	44.6163	2015-08-06	ENDOMETRIOID	1	1A	1	1	0	NA	NA	NA	NA	NA	2022-06-11	83.3667	FALSE	2022-06-11	2023-07-07	83.3667	1	1	1	1	1	0	NA	NA	83.3667	1	1	1	1	58.5757	15.2793	2.23914	High	Low	Low
150	1957-12-15	56.8438	87	151	38.1562	2015-08-03	ENDOMETRIOID	1	1B	1	1	1	0	NA	NA	1	1	2023-07-05	96.4333	TRUE		2023-07-06	96.4667	1	1	1	1	1	0	NA	NA	96.4333	1	1	1	1	58.3987	22.0213	2.36219	High	High	Low
151	1945-01-01	69.5753	NA	NA	NA	2015-07-16	SEROUS CARCINOMA	3	2B	2	2	1	0	NA	NA	0	0	2015-11-05	3.73333	FALSE	2015-11-05	2023-07-06	3.73333	0	0	0	0	1	0	NA	NA	3.73333	0	0	0	0	66.7938	17.2631	4.60472	High	High	High
152	1949-04-03	65.3534	NA	NA	NA	2015-07-07	ENDOMETRIOID	1	1B	1	1	1	0	NA	NA	1	0	2023-07-05	97.3333	TRUE		2023-07-06	97.3667	1	1	1	1	1	0	NA	NA	97.3333	1	1	1	1	54.9357	19.3794	2.68569	Low	High	Low
153	1958-12-31	55.7425	82	165	30.1194	2015-07-06	ENDOMETRIOID	1	1A	1	1	0	NA	NA	NA	NA	NA	2023-06-07	96.4333	TRUE		2023-07-15	97.7	1	1	1	1	1	0	NA	NA	96.4333	1	1	1	1	58.8444	15.0668	3.74529	High	Low	High
154	1957-03-01	57.5096	NA	NA	NA	2015-06-22	ENDOMETRIOID	1	1A	1	1	0	NA	NA	NA	NA	NA	2023-06-16	97.2	TRUE		2023-07-03	97.7667	1	1	1	1	1	0	NA	NA	97.2	1	1	1	1	66.3339	24.2575	3.45741	High	High	Low
155	1954-11-06	59.7425	58	157	23.5304	2015-06-02	SEROUS CARCINOMA	3	3C	3	2	1	1	taxol+carboplatin	1	1	1	2021-01-08	68.2333	FALSE	2021-01-08	2023-07-03	68.2333	1	1	1	0	1	1	2019-12-02	54	54.8	1	1	0	0	67.7057	31.4847	7.029	High	High	High
71	1941-07-12	77.2219	75	168	26.5731	2019-10-28	ENDOMETRIOID	2	2	2	1	1	0	NA	NA	1	0	2023-06-26	44.5667	TRUE		2023-07-15	45.2	1	1	too soon	too soon	1	0	NA	NA	44.5667	1	1	too soon	too soon	54.9382	21.3915	4.52458	Low	High	High
72	1948-11-29	69.926	75	158	30.0433	2019-10-22	ENDOMETRIOID	2	1A	1	1	1	0	NA	NA	1	0	2023-04-30	42.8667	TRUE		2023-07-09	45.2	1	1	too soon	too soon	1	0	NA	NA	42.8667	1	1	too soon	too soon	51.8377	13.3555	4.0194	Low	Low	High
158	1958-05-05	56.2384	74	150	32.8889	2015-05-12	ENDOMETRIOID	1	1A	1	1	1	0	NA	NA	1	0	2023-06-27	98.9333	TRUE		2023-07-03	99.1333	1	1	1	1	1	0	NA	NA	98.9333	1	1	1	1	63.2426	11.281	4.97622	High	Low	High
159	1952-08-23	61.8027	94	162	35.8177	2015-04-21	ENDOMETRIOID	1	1A	1	1	0	NA	NA	NA	NA	NA	2023-06-05	98.9	TRUE		2023-07-03	99.8333	1	1	1	1	1	0	NA	NA	98.9	1	1	1	1	62.9201	18.3802	3.30404	High	High	Low
160	1960-07-11	53.8493	117	160	45.7031	2015-02-16	ENDOMETRIOID	1	1B	1	1	1	0	NA	NA	1	0	2023-06-29	101.833	TRUE		2023-07-03	101.967	1	1	1	1	1	0	NA	NA	101.833	1	1	1	1	60.7165	15.499	3.433	High	Low	Low
161	1950-05-15	63.7753	49	162	18.6709	2015-01-13	SEROUS CARCINOMA	3	3	3	2	1	1	taxol+carboplatin	0	0	0	2015-04-09	2.86667	FALSE	2015-04-12	2023-07-03	2.96667	0	0	0	0	1	1	2015-04-01	2.6	2.6	0	0	0	0	51.444	12.7661	3.64816	Low	Low	Low
73	1952-10-23	66.0466	115	165	42.2406	2019-10-10	ENDOMETRIOID	2	1A	1	1	0	NA	NA	NA	NA	NA	2023-04-30	43.2667	TRUE		2023-07-09	45.6	1	1	too soon	too soon	1	0	NA	NA	43.2667	1	1	too soon	too soon	56.1274	14.9577	3.70067	High	Low	High
163	1940-05-10	73.6137	117	155	48.6993	2014-12-29	SEROUS CARCINOMA	3	1B	1	2	1	1	taxol+carboplatin	1	1	1	2018-10-18	46.3	FALSE	2018-12-20	2023-07-03	48.4	1	1	0	0	1	1	2018-07-18	42.6333	43.2333	1	1	0	0	62.2622	27.874	6.44516	High	High	High
164	1931-04-01	82.5096	55	147	25.4524	2014-11-27	ENDOMETRIOID	1	1B	1	1	1	0	NA	NA	1	0	2023-01-03	98.6333	TRUE		2023-07-03	104.667	1	1	1	1	1	0	NA	NA	98.6333	1	1	1	1	63.6991	17.0548	3.64032	High	High	Low
80	1952-04-04	66.1534	100	158	40.0577	2019-04-30	ENDOMETRIOID	2	1A	1	1	0	NA	NA	NA	NA	NA	2023-06-18	50.3333	TRUE		2023-07-09	51.0333	1	1	too soon	too soon	1	0	NA	NA	50.3333	1	1	too soon	too soon	47.9736	21.2966	4.26983	Low	High	High
166	1953-03-27	60.7288	105	160	41.0156	2014-10-23	ENDOMETRIOID	1	1A	1	1	0	NA	NA	NA	NA	NA	2022-02-09	88.8667	TRUE		2023-07-02	105.8	1	1	1	1	1	0	NA	NA	88.8667	1	1	1	1	56.3653	14.1496	3.77485	High	Low	High
167	1958-03-18	55.7068	136	168	48.1859	2014-09-11	ENDOMETRIOID	1	1A	1	1	0	NA	NA	NA	NA	NA	2023-06-14	106.6	TRUE		2023-07-02	107.2	1	1	1	1	1	0	NA	NA	106.6	1	1	1	1	61.9438	14.1286	6.1885	High	Low	High
168	1949-05-05	64.3973	NA	NA	NA	2014-08-20	SEROUS CARCINOMA	3	1	1	2	1	1	taxol+carboplatin	1	1	0	2023-06-27	107.767	TRUE		2023-07-02	107.933	1	1	1	1	1	0	NA	NA	107.767	1	1	1	1	70.3534	28.5962	3.19126	High	High	Low
169	1960-04-30	53.5178	67	160	26.1719	2014-08-04	ENDOMETRIOID	1	1A	1	1	0	NA	NA	NA	NA	NA	2023-06-22	108.133	TRUE		2023-07-02	108.467	1	1	1	1	1	0	NA	NA	108.133	1	1	1	1	54.8538	23.4604	2.12226	Low	High	Low
170	1948-04-01	65.4192	82	165	30.1194	2014-07-29	ENDOMETRIOID	1	1A	1	1	0	NA	NA	NA	NA	NA	2023-05-01	106.6	TRUE		2023-07-02	108.667	1	1	1	1	1	0	NA	NA	106.6	1	1	1	1	51.8169	10.2157	2.87403	Low	Low	Low
171	1932-04-01	81.1863	110	162	41.9143	2014-07-24	ENDOMETRIOID	1	2	2	1	1	0	NA	NA	0	0	2018-11-02	52.0667	FALSE	2018-11-02	2023-07-02	52.0667	1	1	0	0	1	0	NA	NA	52.0667	1	1	0	0	65.9795	25.0384	7.45846	High	High	High
172	1956-08-09	57.1014	140	156	57.5279	2014-07-01	ENDOMETRIOID	1	1A	1	1	0	NA	NA	NA	NA	NA	2019-04-03	57.9	FALSE	2019-04-09	2023-07-02	58.1	1	1	0	0	1	0	NA	NA	58.1	1	1	0	0	55.7662	27.2037	5.16233	High	High	High
173	1931-04-01	82.1096	50	167	17.9282	2014-07-01	SEROUS CARCINOMA	3	1B	1	2	1	1	carboplatin	1	1	0	2019-05-03	58.9	FALSE	2019-05-06	2023-07-02	59	1	1	0	0	1	1	2018-11-01	52	52.8	1	1	0	0	70.6844	30.3814	3.65948	High	High	Low
174	1935-01-01	78.3699	80	NA	NA	2014-06-16	ENDOMETRIOID	3	1A	1	2	1	0	NA	NA	1	0	2015-08-11	14.0333	FALSE	2015-08-14	2023-07-02	14.1333	1	0	0	0	1	1	2016-04-05	21.6333	21.9667	1	0	0	0	60.7658	20.5095	2.48541	High	High	Low
175	1960-02-01	53.5781	NA	NA	NA	2014-05-27	ENDOMETRIOID	1	2	2	1	1	0	NA	NA	1	1	2023-06-27	110.6	TRUE		2023-07-02	110.767	1	1	1	1	1	0	NA	NA	110.6	1	1	1	1	60.4795	18.8847	5.19796	High	High	High
176	1952-04-25	61.2	75	158	30.0433	2014-05-13	SEROUS CARCINOMA	3	4A	4	2	1	1	taxol+carboplatin	1	1	1	2017-11-04	42.3667	FALSE	2017-11-23	2023-07-02	43	1	1	0	0	1	1	2015-09-02	15.6333	15.9	1	0	0	0	77.689	26.7256	3.59306	High	High	Low
177	1952-11-04	60.6247	NA	NA	NA	2014-04-22	ENDOMETRIOID	1	1A	1	1	0	NA	NA	NA	NA	NA	2023-05-01	109.867	TRUE		2023-07-02	111.933	1	1	1	1	1	0	NA	NA	109.867	1	1	1	1	63.8705	17.4025	5.1272	High	High	High
178	1945-03-12	68.1233	NA	NA	NA	2014-04-07	ENDOMETRIOID	1	1A	1	1	0	NA	NA	NA	NA	NA	2023-06-26	112.233	TRUE		2023-07-01	112.4	1	1	1	1	1	0	NA	NA	112.233	1	1	1	1	66.3059	22.9234	6.71897	High	High	High
179	1946-04-01	67.0849	NA	NA	NA	2014-04-07	ENDOMETRIOID	1	1A	1	1	0	NA	NA	NA	NA	NA	2023-04-04	109.467	TRUE		2023-07-02	112.433	1	1	1	1	1	0	NA	NA	109.467	1	1	1	1	60.2121	26.6797	7.03423	High	High	High
180	1961-07-18	51.9616	98	164	36.4366	2014-03-24	ENDOMETRIOID	1	1A	1	1	0	NA	NA	NA	NA	NA	2019-03-07	60.3	TRUE		2023-07-02	112.9	1	1	1	1	1	0	NA	NA	60.3	1	1	1	0	51.576	17.6315	3.51928	Low	High	Low
181	1946-05-27	66.8767	60	154	25.2994	2014-03-17	ENDOMETRIOID	1	2	2	1	1	0	NA	NA	1	1	2016-04-17	25.4	FALSE	2016-04-21	2023-07-15	25.5333	1	0	0	0	1	1	2015-10-22	19.1667	19.4667	1	0	0	0	58.0302	17.8236	4.4454	High	High	High
182	1948-03-20	65.0685	60	150	26.6667	2014-03-10	SEROUS CARCINOMA	3	1A	1	2	1	1	taxol+carboplatin	1	1	0	2023-06-02	112.367	TRUE		2023-07-02	113.367	1	1	1	1	1	0	NA	NA	112.367	1	1	1	1	58.55	23.1654	5.33372	High	High	High
183	1962-03-31	51.2137	55	160	21.4844	2014-03-03	ENDOMETRIOID	1	1A	1	1	0	NA	NA	NA	NA	NA	2023-06-28	113.467	TRUE		2023-07-02	113.6	1	1	1	1	1	0	NA	NA	113.467	1	1	1	1	56.4057	20.5801	4.93286	High	High	High
184	1950-05-27	62.8767	66	158	26.4381	2014-02-27	ADENOCARCINOMA, MIXED	3	1A	1	2	1	1	taxol+carboplatin	1	1	0	2023-04-20	111.3	TRUE		2023-07-02	113.733	1	1	1	1	1	0	NA	NA	111.3	1	1	1	1	62.4145	20.1261	2.39295	High	High	Low
185	1962-01-01	51.4329	104	168	36.8481	2014-02-24	ENDOMETRIOID	1	1A	1	1	0	NA	NA	NA	NA	NA	2023-06-13	113.2	TRUE		2023-07-02	113.833	1	1	1	1	1	0	NA	NA	113.2	1	1	1	1	56.3536	24.8099	5.05743	High	High	High
186	1953-04-13	60.011	153	170	52.9412	2014-02-17	ENDOMETRIOID	1	1A	1	1	0	NA	NA	NA	NA	NA	2023-06-06	113.2	TRUE		2023-07-02	114.067	1	1	1	1	1	0	NA	NA	113.2	1	1	1	1	54.7819	21.6802	2.63457	Low	High	Low
187	1950-02-15	63.0986	63	165	23.1405	2014-02-06	SEROUS CARCINOMA	3	1B	1	2	1	1	taxol+carboplatin	1	1	0	2020-11-20	82.6333	FALSE	2020-12-01	2023-07-02	83	1	1	1	0	1	0	NA	NA	83	1	1	1	0	52.673	14.2394	3.33993	Low	Low	Low
188	1945-06-24	67.6548	83	155	34.5473	2014-01-28	SEROUS CARCINOMA	3	1A	1	2	1	1	carboplatin	1	0	0	2016-10-16	33.0667	FALSE	2016-10-16	2023-07-15	33.0667	1	0	0	0	1	1	2015-03-03	13.1667	13.3	1	0	0	0	56.4339	12.7933	2.91561	High	Low	Low
189	1949-03-12	63.9315	75	156	30.8185	2014-01-07	SEROUS CARCINOMA	3	4	4	2	1	1	taxol+carboplatin	1	1	1	2023-01-26	110.2	FALSE	2023-02-16	2023-07-01	110.9	1	1	1	1	1	1	2019-06-18	65.3667	66.2667	1	1	1	0	77.2326	14.8124	5.96355	High	Low	High
190	1942-06-28	70.5425	82	157	33.2671	2014-01-06	SEROUS CARCINOMA	3	1A	1	2	1	1	taxol+carboplatin	1	0	0	2023-04-19	113	TRUE		2023-07-01	115.433	1	1	1	1	1	0	NA	NA	113	1	1	1	1	51.7585	16.4915	3.82182	Low	High	High
191	1946-12-21	66.0767	NA	NA	NA	2013-12-19	ENDOMETRIOID	1	3A	3	1	1	0	NA	NA	0	1	2022-09-13	106.333	FALSE	2022-09-16	2023-07-01	106.433	1	1	1	1	1	0	NA	NA	106.433	1	1	1	1	58.8109	16.6346	4.18529	High	High	High
192	1952-04-25	60.8	90	165	33.0579	2013-12-17	ENDOMETRIOID	1	1A	1	1	0	NA	NA	NA	NA	NA	2023-05-25	114.867	TRUE		2023-07-01	116.1	1	1	1	1	1	0	NA	NA	114.867	1	1	1	1	53.7631	19.3622	2.93162	Low	High	Low
193	1954-07-24	58.4877	69	170	23.8754	2013-11-12	SEROUS CARCINOMA	3	3	3	2	1	1	taxol+carboplatin	1	1	1	2021-04-04	90	FALSE	2021-04-09	2023-07-01	90.1667	1	1	1	1	1	0	NA	NA	90.1667	1	1	1	1	55.497	15.8425	2.91621	High	Low	Low
194	1945-11-16	67.0356	50	169	17.5064	2013-11-04	SEROUS CARCINOMA	3	2	2	2	1	1	taxol+carboplatin	1	1	0	2022-05-18	103.9	FALSE	2022-05-18	2023-07-01	103.9	1	1	1	1	1	0	NA	NA	103.9	1	1	1	1	54.399	17.2057	5.40791	Low	High	High
195	1957-07-07	55.526	NA	NA	NA	2013-10-24	ENDOMETRIOID	1	1A	1	1	0	NA	NA	NA	NA	NA	2023-03-07	114.033	TRUE		2023-07-01	117.9	1	1	1	1	1	0	NA	NA	114.033	1	1	1	1	53.2166	15.8496	2.67261	Low	High	Low
196	1952-09-07	60.2849	96	156	39.4477	2013-10-21	ENDOMETRIOID	1	1B	1	1	1	0	NA	NA	1	0	2023-06-25	117.8	TRUE		2023-07-01	118	1	1	1	1	1	0	NA	NA	117.8	1	1	1	1	54.9236	20.6816	6.1241	Low	High	High
197	1940-07-03	72.2795	83	165	30.4867	2013-10-15	ENDOMETRIOID	1	2	2	1	1	0	NA	NA	1	1	2020-09-16	84.2667	FALSE	2020-09-19	2023-07-01	84.3667	1	1	1	1	1	0	NA	NA	84.3667	1	1	1	1	61.8875	15.0939	4.30703	High	Low	High
198	1951-01-10	61.8274	100	152	43.2825	2013-09-17	ENDOMETRIOID	1	1A	1	1	0	NA	NA	NA	NA	NA	2022-03-08	103.133	TRUE		2023-07-01	119.133	1	1	1	1	1	0	NA	NA	103.133	1	1	1	1	53.4837	17.4199	3.94138	Low	High	High
199	1955-01-19	57.8329	NA	NA	NA	2013-09-08	ENDOMETRIOID	1	1A	1	1	0	NA	NA	NA	NA	NA	2023-04-23	117.133	TRUE		2023-07-01	119.433	1	1	1	1	1	0	NA	NA	117.133	1	1	1	1	50.1852	13.5344	2.52157	Low	Low	Low
200	1965-04-29	47.6712	86	NA	NA	2013-08-29	ENDOMETRIOID	1	2	2	1	1	0	NA	NA	1	1	2023-06-26	119.6	TRUE		2023-07-01	119.767	1	1	1	1	1	0	NA	NA	119.6	1	1	1	1	60.0882	17.1363	5.86445	High	High	High
201	1953-12-31	58.8082	NA	NA	NA	2013-08-15	ENDOMETRIOID	1	1A	1	1	0	NA	NA	NA	NA	NA	2023-06-25	120.033	TRUE		2023-07-01	120.233	1	1	1	1	1	0	NA	NA	120.033	1	1	1	1	54.0166	19.8094	4.3915	Low	High	High
202	1949-06-27	63.2301	42	156	17.2584	2013-08-06	ENDOMETRIOID	3	4	4	2	0	NA	NA	NA	NA	NA	2013-10-28	2.76667	FALSE	2013-10-28	2023-07-01	2.76667	0	0	0	0	0	NA	NA	NA	2.76667	NA	NA	NA	0	63.4805	14.0037	5.24585	High	Low	High
203	1941-11-30	70.6603	86	162	32.7694	2013-07-21	SEROUS CARCINOMA	3	2	2	2	1	1	taxol	0	1	1	2017-02-03	43.1	FALSE	2017-03-27	2023-06-28	44.8333	1	1	0	0	1	0	NA	NA	44.8333	1	1	0	0	54.0245	18.3591	5.00433	Low	High	High
204	1957-02-15	55.6082	55	147	25.4524	2013-07-02	ENDOMETRIOID	1	1A	1	1	1	0	NA	NA	1	0	2023-05-08	119.9	TRUE		2023-06-28	121.6	1	1	1	1	1	0	NA	NA	119.9	1	1	1	1	64.6165	17.8637	4.66216	High	High	High
117	1940-04-01	76.011	90	149	40.5387	2017-04-25	ENDOMETRIOID	2	1A	1	1	1	0	NA	NA	1	0	2023-06-23	75	TRUE		2023-07-08	75.5	1	1	1	too soon	1	0	NA	NA	75	1	1	1	too soon	61.0994	19.002	5.06385	High	High	High
207	1952-07-13	60.074	69	160	26.9531	2013-06-10	ENDOMETRIOID	1	1A	1	1	0	NA	NA	NA	NA	NA	2023-06-13	121.833	TRUE		2023-07-15	122.9	1	1	1	1	1	0	NA	NA	121.833	1	1	1	1	52.0834	16.5675	4.95435	Low	High	High
209	1963-04-21	49.4027	61	152	26.4024	2013-05-23	ENDOMETRIOID	1	2	2	1	1	0	NA	NA	1	1	2022-07-07	111.067	TRUE		2023-06-28	122.933	1	1	1	1	1	0	NA	NA	111.067	1	1	1	1	51.2965	15.9164	2.59084	Low	High	Low
210	1953-08-27	58.8384	64	166	23.2254	2013-04-23	SEROUS CARCINOMA	3	3	3	2	1	1	taxol+carboplatin	1	1	0	2015-02-12	22	FALSE	2015-02-11	2023-06-28	21.9667	1	0	0	0	1	1	2014-05-29	13.2	13.3667	1	0	0	0	52.7801	18.087	2.66047	Low	High	Low
211	1941-04-01	70.9151	66	151	28.9461	2013-02-25	ENDOMETRIOID	1	1B	1	1	1	0	NA	NA	1	0	2022-06-19	113.367	FALSE	2022-06-24	2023-06-28	113.533	1	1	1	1	1	0	NA	NA	113.533	1	1	1	1	51.815	16.5992	2.60059	Low	High	Low
213	1927-04-22	84.6274	63	155	26.2227	2013-02-11	SEROUS CARCINOMA	3	3	3	2	1	0	NA	NA	0	0	2013-05-14	3.06667	FALSE	2013-06-10	2023-07-15	3.96667	0	0	0	0	1	0	NA	NA	3.96667	0	0	0	0	47.445	15.5661	1.86078	Low	Low	Low
214	1966-03-09	46.2438	74	172	25.0135	2013-01-28	ENDOMETRIOID	1	2	2	1	1	0	NA	NA	1	1	2023-03-14	123.233	TRUE		2023-06-28	126.767	1	1	1	1	1	0	NA	NA	123.233	1	1	1	1	51.298	10.354	3.20719	Low	Low	Low
215	1946-11-06	65.3096	87	158	34.8502	2013-01-24	ENDOMETRIOID	1	1A	1	1	0	NA	NA	NA	NA	NA	2023-05-23	125.7	TRUE		2023-06-28	126.9	1	1	1	1	1	0	NA	NA	125.7	1	1	1	1	52.0775	9.31368	8.02235	Low	Low	High
216	1957-07-23	54.6849	108	170	37.3702	2013-01-03	ENDOMETRIOID	1	1A	1	1	0	NA	NA	NA	NA	NA	2023-05-01	125.667	TRUE		2023-06-28	127.6	1	1	1	1	1	0	NA	NA	125.667	1	1	1	1	67.6134	15.8115	3.39363	High	Low	Low
217	1934-03-03	77.7288	72	152	31.1634	2012-12-24	SEROUS CARCINOMA	3	2	2	2	1	1	taxol+carboplatin	1	1	1	2015-01-22	25.3	FALSE	2015-08-24	2023-06-28	32.4333	1	0	0	0	1	1	2014-12-03	23.3	23.6333	1	0	0	0	64.8087	13.5684	2.99839	High	Low	Low
218	1953-10-05	58.3973	60	160	23.4375	2012-12-20	SEROUS CARCINOMA	3	1B	1	2	1	1	taxol+carboplatin	1	0	0	2016-04-06	40.1	FALSE	2016-04-09	2023-07-15	40.2	1	1	0	0	1	1	30/05/2015	NA	NA	1	1	1	1	54.9268	12.4771	3.86036	Low	Low	High
219	1945-12-28	65.9945	114	160	44.5312	2012-11-26	ENDOMETRIOID	1	1B	1	1	1	0	NA	NA	1	0	2023-06-27	128.833	TRUE		2023-06-28	128.867	1	1	1	1	1	0	NA	NA	128.833	1	1	1	1	56.8615	15.5996	4.3107	High	Low	High
220	1941-04-01	70.6548	105	162	40.0091	2012-11-20	SEROUS CARCINOMA	3	3	3	2	1	1	taxol+carboplatin	1	1	0	2016-08-03	45.0667	FALSE	2016-09-07	2023-07-15	46.2333	1	1	0	0	1	1	2016-08-05	44.5	45.1333	1	1	0	0	49.8285	7.90294	2.19186	Low	Low	Low
123	1952-11-19	63.1096	108	70	220.408	2016-11-14	ENDOMETRIOID	2	1A	1	1	1	0	NA	NA	1	0	2023-06-21	80.3333	TRUE		2023-07-08	80.9	1	1	1	too soon	1	0	NA	NA	80.3333	1	1	1	too soon	60.7221	17.9689	5.91378	High	High	High
222	1944-01-01	67.811	58	160	22.6562	2012-10-02	SEROUS CARCINOMA	3	1B	1	2	1	1	taxol+carboplatin	0	0	0	17/03/2014	NA	FALSE	2014-03-14	2023-07-26	17.6	1	0	0	0	1	1	2023-11-07	133.167	135.1	1	1	1	1	58.2109	14.211	4.60988	High	Low	High
223	1931-12-08	79.6877	140	155	58.2726	2012-09-24	ENDOMETRIOID	1	2	2	1	1	0	NA	NA	1	0	2019-08-16	83.9	FALSE	2019-08-16	2023-06-28	83.9	1	1	1	1	1	0	NA	NA	83.9	1	1	1	1	52.5179	23.9515	6.69267	Low	High	High
224	1949-04-01	62.5753	85	150	37.7778	2012-09-11	ENDOMETRIOID	1	1B	1	1	1	0	NA	NA	1	0	22/06/2023	NA	TRUE		2023-07-26	132.333	1	1	1	1	1	1	2014-12-07	26.8667	27.2333	1	0	0	0	54.1457	8.46856	5.83063	Low	Low	High
225	1947-04-13	64.3918	76	160	29.6875	2012-07-26	ENDOMETRIOID	1	1A	1	1	0	NA	NA	NA	NA	NA	2015-01-20	30.2667	FALSE	2015-01-22	2023-06-28	30.3333	1	0	0	0	1	1	2014-12-25	28.9667	29.4	1	0	0	0	64.7246	13.4449	7.35603	High	Low	High
226	1972-01-02	39.9918	102	154	43.0089	2012-07-19	ENDOMETRIOID	1	1A	1	1	0	NA	NA	NA	NA	NA	2023-06-04	132.4	TRUE		2023-06-28	133.2	1	1	1	1	1	0	NA	NA	132.4	1	1	1	1	64.726	11.1792	3.81721	High	Low	High
141	1939-02-18	75.6219	75	165	27.5482	2015-10-20	ENDOMETRIOID	2	1A	1	1	1	0	NA	NA	1	0	2021-02-10	64.6667	TRUE		2023-07-08	93.9333	1	1	1	1	1	0	NA	NA	64.6667	1	1	1	0	61.2382	16.683	4.61566	High	High	High
228	1945-11-09	65.7342	71	156	29.1749	2012-07-02	SEROUS CARCINOMA	3	3	3	2	1	1	taxol+carboplatin	1	1	1	2014-07-10	24.6	FALSE	2014-07-10	2023-07-15	24.6	1	0	0	0	1	1	2014-07-16	24.4667	24.8	1	0	0	0	55.4523	14.2877	6.33835	High	Low	High
229	1939-01-15	72.4164	62	155	25.8065	2012-06-17	SEROUS CARCINOMA	3	3	3	2	1	1	taxol+carboplatin	1	0	0	2015-04-07	34.1333	FALSE	2015-04-27	2023-06-25	34.8	1	0	0	0	1	1	2016-07-06	48.6333	49.3333	1	1	0	0	55.4522	15.2654	7.77618	Low	Low	High
148	1963-12-25	50.9178	NA	NA	NA	2015-08-10	ENDOMETRIOID	2	1A	1	1	1	0	NA	NA	1	0	2023-07-02	96.1	TRUE		2023-07-07	96.2667	1	1	1	1	1	0	NA	NA	96.1	1	1	1	1	62.3998	25.8461	4.31553	High	High	High
231	1950-07-03	61.0438	105	170	36.3322	2012-05-24	ENDOMETRIOID	1	1B	1	1	1	0	NA	NA	1	0	2023-07-10	135.467	TRUE		2023-07-15	135.633	1	1	1	1	1	0	NA	NA	135.467	1	1	1	1	52.0875	16.4272	5.03551	Low	High	High
232	1939-07-18	71.8247	72	140	36.7347	2012-05-14	SEROUS CARCINOMA	3	3	3	2	1	0	NA	NA	0	0	2012-09-02	3.7	FALSE	2012-09-25	2023-06-25	4.46667	0	0	0	0	1	0	NA	NA	4.46667	0	0	0	0	50.8367	17.6778	3.03322	Low	High	Low
233	1932-10-20	78.4658	103	156	42.3241	2012-05-10	ENDOMETRIOID	1	2	2	1	1	0	NA	NA	1	0	2017-01-16	57.0667	FALSE	2017-02-02	2023-07-15	57.6333	1	1	0	0	1	0	NA	NA	57.6333	1	1	0	0	50.9754	12.4288	4.80362	Low	Low	High
234	1949-06-05	62.0493	74	154	31.2026	2012-05-03	ENDOMETRIOID	1	1A	1	1	0	NA	NA	NA	NA	NA	2023-06-27	135.733	TRUE		2023-06-28	135.767	1	1	1	1	1	0	NA	NA	135.733	1	1	1	1	53.0128	18.9571	7.9444	Low	High	High
236	1962-01-30	49.4932	64	174	21.1389	2012-04-05	ENDOMETRIOID	1	1A	1	1	0	NA	NA	NA	NA	NA	2023-05-24	135.533	TRUE		2023-06-28	136.7	1	1	1	1	1	0	NA	NA	135.533	1	1	1	1	48.5483	12.167	1.51634	Low	Low	Low
237	1950-01-01	61.3836	76	165	27.9155	2012-03-26	ENDOMETRIOID	1	1B	1	1	0	NA	NA	NA	NA	NA	2023-09-05	139.333	TRUE		2023-06-19	136.733	1	1	1	1	1	0	NA	NA	139.333	1	1	1	1	51.3011	17.4463	4.54813	Low	High	High
238	1937-07-16	73.6521	68	162	25.9107	2012-03-19	ENDOMETRIOID	1	1B	1	1	0	NA	NA	NA	NA	NA	30/05/2023	NA	TRUE		2023-06-19	136.967	1	1	1	1	1	0	NA	NA	NA	1	1	1	1	48.7057	15.7236	5.98535	Low	Low	High
239	1950-10-30	60.5096	76	168	26.9274	2012-03-06	ENDOMETRIOID	1	1A	1	1	0	NA	NA	NA	NA	NA	2023-07-12	138.167	TRUE		2023-07-15	138.267	1	1	1	1	1	0	NA	NA	138.167	1	1	1	1	56.5199	17.7094	7.52583	High	High	High
240	1946-01-21	65.2164	95	170	32.872	2012-03-05	ENDOMETRIOID	1	1A	1	1	0	NA	NA	NA	NA	NA	2023-06-21	137.5	TRUE		2023-06-28	137.733	1	1	1	1	1	0	NA	NA	137.5	1	1	1	1	50.6798	14.9595	4.5583	Low	Low	High
156	1951-04-05	63.2767	120	165	44.0771	2015-06-01	ENDOMETRIOID	2	1A	1	1	0	NA	NA	NA	NA	NA	2023-05-14	96.8	TRUE		2023-07-03	98.4667	1	1	1	1	1	0	NA	NA	96.8	1	1	1	1	61.5467	25.0416	4.82718	High	High	High
242	1954-05-18	56.9479	78	160	30.4687	2012-02-14	ENDOMETRIOID	1	1A	1	1	0	NA	NA	NA	NA	NA	2023-07-05	138.633	TRUE		2023-07-15	138.967	1	1	1	1	1	0	NA	NA	138.633	1	1	1	1	50.1589	18.6868	5.25099	Low	High	High
243	1943-01-01	68.0658	111	150	49.3333	2012-01-05	ENDOMETRIOID	3	2	2	2	ללא תיעוד	0	NA	NA	0	0	2013-06-06	17.2667	FALSE	2013-06-27	2023-06-25	17.9667	1	0	0	0	1	0	NA	NA	17.9667	1	0	0	0	53.8104	11.7311	4.05384	Low	Low	High
244	1950-04-12	60.8767	74	163	27.852	2012-01-02	ENDOMETRIOID	1	1B	1	1	0	NA	NA	NA	NA	NA	2023-06-14	139.367	TRUE		2023-06-19	139.533	1	1	1	1	1	0	NA	NA	139.367	1	1	1	1	58.5049	20.8926	3.4759	High	High	Low
245	1940-04-01	70.7342	80	157	32.4557	2011-12-19	ENDOMETRIOID	3	1B	1	2	1	0	NA	NA	1	1	2017-05-22	66.0333	FALSE	2017-05-28	2023-07-15	66.2333	1	1	1	0	1	1	2016-11-08	58.6333	59.5333	1	1	0	0	46.645	11.1198	1.93563	Low	Low	Low
246	1952-01-01	59.126	62	150	27.5556	2011-12-12	ENDOMETRIOID	1	1A	1	1	0	NA	NA	NA	NA	NA	2023-04-21	138.267	TRUE		2023-06-25	140.433	1	1	1	1	1	0	NA	NA	138.267	1	1	1	1	52.3865	17.3684	7.67353	Low	High	High
247	1942-01-01	68.9781	86	158	34.4496	2011-12-08	SEROUS CARCINOMA	3	3	3	2	1	1	taxol+carboplatin	1	0	0	2016-05-12	53.9	FALSE	2016-05-11	2023-06-25	53.8667	1	1	0	0	1	1	2015-12-01	47.7667	48.4667	1	1	0	0	61.35	18.998	3.2199	High	High	Low
248	1951-05-17	59.7041	133	172	44.9567	2011-11-29	ENDOMETRIOID	1	2	2	1	1	0	NA	NA	1	1	2013-04-06	16.4667	FALSE	2013-04-06	2023-07-15	16.4667	1	0	0	0	1	1	2013-03-24	15.8333	16.0333	1	0	0	0	53.5073	10.535	3.07432	Low	Low	Low
249	1954-11-13	56.2493	75	157	30.4272	2011-11-24	ENDOMETRIOID	1	1B	1	1	1	0	NA	NA	0	0	2023-04-28	139.1	TRUE		2023-06-25	141.033	1	1	1	1	1	0	NA	NA	139.1	1	1	1	1	51.1107	15.3894	2.53373	Low	Low	Low
250	1946-01-01	64.8356	95	NA	NA	2011-09-26	ENDOMETRIOID	1	1A	1	1	0	NA	NA	NA	NA	NA	2015-07-14	46.2333	FALSE	2015-07-17	2023-06-25	46.3333	1	1	0	0	1	0	NA	NA	46.3333	1	1	0	0	54.2123	19.1299	12.5771	Low	High	High
251	1935-07-21	75.0658	104	NA	NA	2011-08-30	ENDOMETRIOID	1	1A	1	1	0	NA	NA	NA	NA	NA	2023-07-06	144.267	TRUE		2023-07-13	144.5	1	1	1	1	1	0	NA	NA	144.267	1	1	1	1	49.047	11.1885	3.22466	Low	Low	Low
252	1971-12-18	39.0986	85	156	34.9277	2011-08-09	ENDOMETRIOID	1	3	3	1	1	1	carboplatin	1	0	0	2022-05-23	131.333	FALSE	2022-05-25	2023-05-11	131.4	1	1	1	1	1	1	2022-04-13	NA	130	1	1	1	1	61.7048	11.1144	6.42172	High	Low	High
157	1985-01-03	29.9616	63	165	23.1405	2015-05-19	ENDOMETRIOID	2	2	2	1	1	0	NA	NA	1	1	2023-07-02	98.8667	TRUE		2023-07-03	98.9	1	1	1	1	1	0	NA	NA	98.8667	1	1	1	1	57.8389	12.2392	7.7382	High	Low	High
254	1957-01-02	53.7589	110	170	38.0623	2011-07-04	ENDOMETRIOID	1	1A	1	1	1	0	NA	NA	1	0	2018-01-19	79.7	FALSE	2018-01-29	2023-05-24	80.0333	1	1	1	0	1	0	NA	NA	80.0333	1	1	1	0	52.3224	16.1957	6.8141	Low	High	High
255	1956-05-18	54.263	88.4	162	33.6839	2011-05-24	ENDOMETRIOID	1	1B	1	1	0	NA	NA	NA	NA	NA	2014-01-13	32.1667	TRUE		2023-05-24	146.1	1	1	1	1	1	0	NA	NA	32.1667	1	0	0	0	65.1346	16.2981	4.49423	High	High	High
256	1956-09-19	53.9178	111	NA	NA	2011-05-19	ENDOMETRIOID	1	1B	1	1	1	0	NA	NA	1	0	2023-01-19	142.1	TRUE		2023-05-24	146.267	1	1	1	1	1	0	NA	NA	142.1	1	1	1	1	52.5479	10.5644	2.62021	Low	Low	Low
257	1941-11-01	68.5918	99	150	44	2011-05-17	ENDOMETRIOID	1	1A	1	1	0	NA	NA	NA	NA	NA	2023-05-15	146.033	TRUE		2023-05-24	146.333	1	1	1	1	1	0	NA	NA	146.033	1	1	1	1	52.3924	17.258	4.19689	Low	High	High
162	1953-08-07	60.5726	75	158	30.0433	2015-01-06	ENDOMETRIOID	2	1A	1	1	0	NA	NA	NA	NA	NA	2023-05-21	101.9	TRUE		2023-07-03	103.333	1	1	1	1	1	0	NA	NA	101.9	1	1	1	1	68.009	27.2635	5.33924	High	High	High
259	1926-11-02	83.2877	69	NA	NA	2011-04-12	ENDOMETRIOID	1	1B	1	1	1	0	NA	NA	0	0	2013-02-24	22.8	FALSE	2013-02-26	2023-05-24	22.8667	1	0	0	0	1	0	NA	NA	22.8667	1	0	0	0	66.8955	14.1551	3.23673	High	Low	Low
260	1935-12-03	74.2685	65	NA	NA	2011-03-21	SEROUS CARCINOMA	3	1A	1	2	1	1	taxol+carboplatin	1	1	0	2022-12-13	142.833	TRUE		2023-05-25	148.267	1	1	1	1	1	0	NA	NA	142.833	1	1	1	1	57.6166	10.4866	3.39666	High	Low	Low
261	1946-09-02	63.6384	82	NA	NA	2011-03-10	ENDOMETRIOID	1	1A	1	1	0	NA	NA	NA	NA	NA	2023-07-02	149.9	TRUE		2023-07-13	150.267	1	1	1	1	1	1	2012-02-14	11.1333	11.3667	0	0	0	0	51.567	14.6802	4.59394	Low	Low	High
262	1955-11-23	54.5205	82	171	28.0428	2011-03-03	ENDOMETRIOID	1	1A	1	1	0	NA	NA	NA	NA	NA	2023-09-05	152.3	TRUE		2023-05-11	148.4	1	1	1	1	1	0	NA	NA	152.3	1	1	1	1	52.1186	22.9099	3.83878	Low	High	High
263	1941-04-01	68.9507	80	160	31.25	2011-02-28	ENDOMETRIOID	1	1C	1	1	1	0	NA	NA	1	0	2023-08-05	151.367	TRUE		2023-05-11	148.5	1	1	1	1	1	0	NA	NA	151.367	1	1	1	1	60.3889	15.7692	2.79409	High	Low	Low
165	1945-04-01	68.6356	90	157	36.5126	2014-11-03	ENDOMETRIOID	2	2	2	1	1	0	NA	NA	1	1	2017-11-02	36.5	FALSE	2017-11-13	2023-07-03	36.8667	1	1	0	0	1	0	NA	NA	36.8667	1	1	0	0	62.8245	24.0743	5.84739	High	High	High
265	1951-08-25	58.6822	140	170	48.4429	2011-02-24	ENDOMETRIOID	1	2A	2	1	1	0	NA	NA	1	0	2022-11-03	142.333	TRUE		2023-07-13	150.733	1	1	1	1	1	0	NA	NA	142.333	1	1	1	1	49.7102	16.5195	2.93203	Low	High	Low
266	1943-04-01	66.9479	101	160	39.4531	2011-02-17	ENDOMETRIOID	1	1C	1	1	1	0	NA	NA	1	0	2018-04-01	86.6667	FALSE	2018-04-05	2023-06-19	86.8	1	1	1	1	1	0	NA	NA	86.8	1	1	1	1	48.0338	14.2019	2.58852	Low	Low	Low
267	1960-01-21	50.3534	125	170	43.2526	2011-02-10	ENDOMETRIOID	1	1A	1	1	0	NA	taxol	NA	NA	NA	2023-06-19	150.4	TRUE		2023-07-14	151.233	1	1	1	1	1	0	NA	NA	150.4	1	1	1	1	57.9063	13.8778	5.07085	High	Low	High
268	1945-08-27	64.5507	93	NA	NA	2011-02-08	SEROUS CARCINOMA	3	2	2	2	1	1	taxol+carboplatin	1	1	1	2023-05-20	149.467	TRUE		2023-05-25	149.633	1	1	1	1	1	0	NA	NA	149.467	1	1	1	1	59.0986	16.6236	5.7403	High	High	High
269	1952-02-19	58.1425	127	165	46.6483	2011-02-01	ENDOMETRIOID	1	1B	1	1	0	NA	NA	NA	NA	NA	2023-05-05	149.2	TRUE		2023-05-11	149.4	1	1	1	1	1	0	NA	NA	149.2	1	1	1	1	58.5394	13.4806	2.98706	High	Low	Low
270	1961-09-29	48.6466	89	158	35.6513	2011-01-25	ENDOMETRIOID	1	3	3	1	1	1	carboplatin	1	1	1	2014-06-23	41.5	FALSE	2014-06-23	2023-07-15	41.5	1	1	0	0	1	1	2012-06-27	17.0667	17.3	1	0	0	0	49.3351	13.9927	2.86973	Low	Low	Low
271	1925-01-01	84.8849	130	NA	NA	2011-01-24	ENDOMETRIOID	3	2B	2	2	1	0	NA	NA	1	0	2012-10-19	21.1333	FALSE	2012-10-21	2023-06-25	21.2	1	0	0	0	1	0	NA	NA	21.2	1	0	0	0	49.1064	12.0455	2.79012	Low	Low	Low
205	1954-03-02	58.5178	91	162	34.6746	2013-07-01	ENDOMETRIOID	2	1A	1	1	1	0	NA	NA	1	0	2023-06-20	121.367	TRUE		2023-07-15	122.2	1	1	1	1	1	0	NA	NA	121.367	1	1	1	1	61.7787	20.4236	5.21628	High	High	High
273	1943-04-01	66.8548	77	161	29.7056	2011-01-13	ENDOMETRIOID	1	1B	1	1	0	NA	NA	NA	NA	NA	2023-06-23	151.467	TRUE		2023-06-28	151.633	1	1	1	1	1	0	NA	NA	151.467	1	1	1	1	61.4542	16.537	2.71947	High	High	Low
253	1954-12-20	55.8575	69	160	26.9531	2011-08-08	ENDOMETRIOID	2	1B	1	1	1	0	NA	NA	1	0	2023-03-21	141.433	TRUE		2023-06-19	144.433	1	1	1	1	1	0	NA	NA	141.433	1	1	1	1	52.9578	17.0724	5.90114	Low	High	High
275	1938-07-01	71.5123	66	NA	NA	2011-01-03	ENDOMETRIOID	1	1C	1	1	1	0	NA	NA	1	0	2023-04-21	149.7	TRUE		2023-05-08	150.267	1	1	1	1	1	0	NA	NA	149.7	1	1	1	1	67.758	15.7656	3.61152	High	Low	Low
276	1950-09-21	59.3836	81	NA	NA	2010-12-06	ENDOMETRIOID	1	1A	1	1	0	NA	NA	NA	NA	NA	2023-07-06	153.167	TRUE		2023-07-14	153.433	1	1	1	1	1	0	NA	NA	153.167	1	1	1	1	52.7884	19.9401	3.77513	Low	High	High
277	1951-01-25	59.0055	173	167	62.0316	2010-11-22	ENDOMETRIOID	1	1B	1	1	0	NA	NA	NA	NA	NA	2023-07-10	153.767	TRUE		2023-05-08	151.667	1	1	1	1	1	0	NA	NA	153.767	1	1	1	1	52.781	17.5624	6.09957	Low	High	High
278	1955-08-06	54.4986	86	NA	NA	2010-11-08	ENDOMETRIOID	1	1B	1	1	1	0	NA	NA	1	0	2023-02-04	149.033	TRUE		2023-05-08	152.133	1	1	1	1	1	0	NA	NA	149.033	1	1	1	1	60.9151	22.3821	6.58073	High	High	High
272	1959-01-03	52	107	NA	NA	2011-01-17	ENDOMETRIOID	2	2B	2	1	1	0	NA	NA	1	1	2013-08-25	31.7	FALSE	2013-08-10	2023-06-25	31.2	1	0	0	0	1	1	2013-01-06	23.6333	24	1	0	0	0	51.7803	22.2683	6.56825	Low	High	High
280	1945-05-20	64.2932	85	NA	NA	2010-07-27	SEROUS CARCINOMA	3	1B	1	2	1	0	NA	NA	1	1	2012-02-13	18.8667	FALSE	2012-03-13	2023-07-14	19.8333	1	0	0	0	1	0	NA	NA	19.8333	1	0	0	0	57.3095	20.5197	5.37259	High	High	High
279	1946-03-22	63.4986	64	NA	NA	2010-08-09	ENDOMETRIOID	2	1B	1	1	1	0	NA	NA	1	0	2023-07-04	157.067	TRUE		2023-07-14	157.4	1	1	1	1	1	0	NA	NA	157.067	1	1	1	1	53.7466	25.0602	6.02232	Low	High	High
282	1941-11-04	67.7288	78	NA	NA	2010-07-05	ENDOMETRIOID	1	1B	1	1	0	NA	NA	NA	NA	NA	2023-05-31	157.1	TRUE		2023-06-25	157.933	1	1	1	1	1	0	NA	NA	157.1	1	1	1	1	59.695	13.5095	6.64279	High	Low	High
283	1945-04-12	64.4247	50	NA	NA	2010-08-07	ENDOMETRIOID	1	1A	1	1	0	NA	NA	NA	NA	NA	2021-01-24	127.433	FALSE	2021-01-29	2023-05-07	127.6	1	1	1	1	1	0	NA	NA	127.6	1	1	1	1	57.2975	15.0856	2.8025	High	Low	Low
284	1935-01-01	74.4603	88	150	39.1111	2010-06-29	ENDOMETRIOID	1	2B	2	1	1	0	NA	NA	1	0	2016-05-06	71.2667	FALSE	2016-06-06	2023-05-02	72.3	1	1	1	0	1	0	NA	NA	72.3	1	1	1	0	52.3484	17.1167	4.15805	Low	High	High
285	1944-04-01	65.2959	65	162	24.7676	2010-06-14	ENDOMETRIOID	1	1B	1	1	1	0	NA	NA	1	0	2022-12-29	152.7	TRUE		2023-05-02	156.833	1	1	1	1	1	0	NA	NA	152.7	1	1	1	1	47.7918	13.2058	2.38046	Low	Low	Low
286	1961-05-30	48.1781	78.5	163	29.5457	2010-04-05	ENDOMETRIOID	1	2A	2	1	1	0	NA	NA	1	1	2023-03-05	157.233	TRUE		2023-05-02	159.167	1	1	1	1	1	0	NA	NA	157.233	1	1	1	1	62.8862	14.2473	5.76684	High	Low	High
287	1954-11-06	54.674	93	158	37.2536	2010-04-12	ENDOMETRIOID	1	1A	1	1	0	NA	NA	NA	NA	NA	2023-04-17	158.433	TRUE		2023-05-02	158.933	1	1	1	1	1	0	NA	NA	158.433	1	1	1	1	56.6846	13.5044	6.4857	High	Low	High
288	1951-09-15	57.663	163	165	59.8714	2010-03-02	ENDOMETRIOID	1	1B	1	1	0	NA	NA	NA	NA	NA	2018-11-14	105.967	FALSE	2018-10-30	2023-05-02	105.467	1	1	1	1	1	0	27/03/2013	NA	105.467	1	1	1	1	50.0131	14.3429	2.85018	Low	Low	Low
281	1946-04-01	63.4192	NA	NA	NA	2010-07-19	ENDOMETRIOID	2	2	2	1	1	0	NA	NA	1	1	2023-07-05	157.8	TRUE		2023-05-08	155.867	1	1	1	1	1	0	NA	NA	157.8	1	1	1	1	58.4673	22.0851	5.74491	High	High	High
