# Supplementary material for: Loss of EIF4G2 mediates aggressiveness in distinct human endometrial cancer subpopulations with poor survival outcome in patients
Source: Oncogene. 2024 Feb 22;43(15):1098–112. doi: 10.1038/s41388-024-02981-x (PMC10997518; doi:10.1038/s41388-024-02981-x)
Supplement: Supplementary file 3 — Supplementary Table S2 [file 41388_2024_2981_MOESM3_ESM.xlsx]

## Sheet: All RNAseq Data
	CD133-(EIF4G2KD) / CD133-(Control)				CD133+(EIF4G2KD) / CD133+(Control)				CD133-(Control) / CD133+(Control)				CD133-(EIF4G2KD) / CD133+(EIF4G2KD)
Gene Name	baseMean	log2FC	pval	padj	baseMean	log2FC	pval	padj	baseMean	log2FC	pval	padj	baseMean	log2FC	pval	padj
AAAS	171.93	0.155702	0.319088	0.679838	171.93	-0.167193	0.323324	0.616331	171.93	0.020751	0.901231	0.999568	171.93	0.343646	0.0301316	0.150874
AACS	133.605	0.250399	0.13791	0.486827	133.605	-0.226468	0.209482	0.492084	133.605	-0.284849	0.112341	0.971953	133.605	0.192018	0.258099	0.535787
AACSP1	18.9598	-0.0437437	0.895539	0.966889	18.9598	-0.603836	0.0922599	0.315523	18.9598	-0.355263	0.30653	0.999568	18.9598	0.20483	0.551353	0.782222
AADAT	26.638	-0.338368	0.202182	0.561374	26.638	0.23099	0.424027	0.703704	26.638	0.390459	0.167033	0.999568	26.638	-0.178899	0.510221	0.753179
AAGAB	85.109	0.173017	0.340076	0.69714	85.109	0.0142914	0.941873	0.980587	85.109	0.0466046	0.81	0.999568	85.109	0.20533	0.263311	0.541632
AAK1	40.699	-0.0757217	0.709924	0.900601	40.699	-0.21163	0.305252	0.598763	40.699	-0.430607	0.037269	0.693369	40.699	-0.294699	0.146564	0.396512
AAMDC	89.5827	0.0628106	0.691779	0.894406	89.5827	0.00118866	0.994479	0.998534	89.5827	0.109952	0.514751	0.999568	89.5827	0.171574	0.288088	0.569374
AAMP	536.449	0.0400345	0.637759	0.868142	536.449	0.0424301	0.640941	0.855007	536.449	-0.0216431	0.811085	0.999568	536.449	-0.0240388	0.77846	0.907613
AANAT	5.55035	-0.0511678	0.921589	0.974513	5.55035	0.385753	0.496099	0.761748	5.55035	0.334898	0.550073	0.999568	5.55035	-0.102023	0.846223	0.936866
AAR2	86.8127	0.131147	0.471501	0.781161	86.8127	0.181281	0.356606	0.644688	86.8127	0.137963	0.479886	0.999568	86.8127	0.0878287	0.632217	0.832919
AARS1	549.626	-0.0119449	0.922555	0.974582	549.626	-0.00955237	0.942389	0.980638	549.626	-0.0593995	0.652512	0.999568	549.626	-0.0617921	0.615789	0.822646
AARS2	105.623	0.203197	0.163957	0.516159	105.623	0.00579852	0.970431	0.991409	105.623	-0.0810512	0.601968	0.999568	105.623	0.116347	0.428569	0.692823
AASDH	8.8514	-0.599916	0.184431	0.542282	8.8514	-0.0354608	0.936521	0.978793	8.8514	-0.136243	0.757847	0.999568	8.8514	-0.700699	0.123396	0.359872
AASDHPPT	25.0284	-1.02484	0.00333383	0.105006	25.0284	-0.111599	0.754966	0.90901	25.0284	0.149035	0.670899	0.999568	25.0284	-0.764211	0.0316352	0.155803
AASS	18.0347	-0.300089	0.399804	0.73298	18.0347	0.523406	0.176634	0.451204	18.0347	0.478858	0.21276	0.999568	18.0347	-0.344637	0.337514	0.613741
AATF	661.5	-0.0610677	0.544915	0.822003	661.5	0.279513	0.00931201	0.0662606	661.5	-0.0280289	0.794596	0.999568	661.5	-0.368609	0.00025024	0.00383233
AATK	19.9242	-0.73612	0.0204794	0.22942	19.9242	-0.63871	0.0493993	0.214137	19.9242	-0.222658	0.4738	0.999568	19.9242	-0.320067	0.333404	0.610868
ABAT	7.94194	-0.238307	0.61518	0.856065	7.94194	0.353558	0.451831	0.726849	7.94194	-0.135942	0.777084	0.999568	7.94194	-0.727806	0.116215	0.348231
ABCA11P	7.71292	-0.568501	0.216423	0.578141	7.71292	-0.0839296	0.861986	0.950379	7.71292	0.166105	0.721813	0.999568	7.71292	-0.318467	0.502949	0.747636
ABCA12	8.00275	0.0948407	0.844707	0.952023	8.00275	-0.185909	0.717109	0.892204	8.00275	-0.243637	0.631084	0.999568	8.00275	0.0371126	0.939566	0.976599
ABCA13	3.11768	-0.311519	0.681899	0.889692	3.11768	-0.610988	0.518527	0.778637	3.11768	0.593995	0.494655	0.999568	3.11768	0.893465	0.289178	0.570542
ABCA2	182.248	0.325953	0.14114	0.492641	182.248	-0.223978	0.353768	0.641903	182.248	0.130558	0.585655	0.999568	182.248	0.680488	0.00234915	0.0225885
ABCA3	56.652	0.934375	2.99171e-05	0.00577998	56.652	1.13728	1.37023e-06	4.66325e-05	56.652	-0.104919	0.671105	0.999568	56.652	-0.307821	0.144241	0.392933
ABCA4	14.5398	-1.03028	0.0176031	0.21609	14.5398	-2.58552	6.4877e-10	5.325e-08	14.5398	-1.7296	3.87215e-06	0.00121566	14.5398	-0.174355	0.711551	0.873989
ABCA7	359.098	0.209969	0.0747277	0.384317	359.098	-0.558461	1.28938e-05	0.000310192	359.098	-0.193855	0.123814	0.999568	359.098	0.574575	1.68266e-06	5.46017e-05
ABCB10	21.3231	-1.16858	0.0183471	0.220259	21.3231	0.761614	0.129995	0.383564	21.3231	0.345326	0.494223	0.999568	21.3231	-1.58486	0.00130952	0.0144762
ABCB6	33.7959	0.336619	0.159118	0.512496	33.7959	-0.973084	0.000315589	0.00464615	33.7959	-0.291488	0.246812	0.999568	33.7959	1.01822	8.14968e-05	0.00154598
ABCB7	4.49454	0.284875	0.624969	0.861707	4.49454	0.694678	0.27041	0.564676	4.49454	0.282764	0.658971	0.999568	4.49454	-0.127039	0.823801	0.92807
ABCB8	12.2604	0.254223	0.529626	0.814437	12.2604	0.0638002	0.875641	0.955868	12.2604	-0.43682	0.293844	0.999568	12.2604	-0.246397	0.532913	0.769868
ABCB9	24.7043	0.136973	0.624974	0.861707	24.7043	-0.514752	0.0923046	0.31559	24.7043	-0.218456	0.459028	0.999568	24.7043	0.433269	0.136602	0.381125
ABCC1	129.144	0.0905903	0.599081	0.850855	129.144	0.377413	0.0393467	0.185373	129.144	0.0130837	0.943326	0.999568	129.144	-0.273739	0.11001	0.338439
ABCC10	26.7262	0.265733	0.373864	0.717097	26.7262	0.830804	0.0110374	0.0748421	26.7262	0.493102	0.133738	0.999568	26.7262	-0.0719688	0.808138	0.920769
ABCC3	741.398	0.217836	0.0735958	0.382382	741.398	0.136178	0.301037	0.59619	741.398	0.0795355	0.545212	0.999568	741.398	0.161193	0.186252	0.450043
ABCC4	19.4305	-0.445932	0.175159	0.532731	19.4305	0.447097	0.189003	0.467696	19.4305	0.335974	0.320907	0.999568	19.4305	-0.557055	0.091948	0.304425
ABCC5	67.1005	0.0845975	0.707135	0.899606	67.1005	0.2631	0.280413	0.575339	67.1005	0.196301	0.418192	0.999568	67.1005	0.0177985	0.937341	0.975643
ABCC6	9.17317	-0.363966	0.442273	0.761979	9.17317	-0.0570723	0.8945	0.963473	9.17317	-0.76262	0.0888198	0.918421	9.17317	-1.06951	0.0191143	0.110362
ABCD1	8.44114	-0.434674	0.35617	0.704966	8.44114	0.235418	0.597037	0.833214	8.44114	-0.32665	0.475726	0.999568	8.44114	-0.996742	0.0296839	0.149571
ABCD3	63.6452	-0.259779	0.244015	0.611401	63.6452	0.0906281	0.702848	0.885745	63.6452	0.180431	0.442063	0.999568	63.6452	-0.169976	0.45172	0.710953
ABCD4	133.455	-0.125166	0.354854	0.704966	133.455	0.15701	0.272643	0.567239	133.455	0.0578751	0.684428	0.999568	133.455	-0.224301	0.0989809	0.3188
ABCE1	74.008	-0.704563	0.00545113	0.131589	74.008	-0.284069	0.286251	0.582238	74.008	-0.0277822	0.915827	0.999568	74.008	-0.448277	0.0811201	0.282034
ABCF1	118.717	-0.0845055	0.58414	0.841917	118.717	0.31368	0.0544889	0.227635	118.717	0.127441	0.434046	0.999568	118.717	-0.270745	0.079712	0.279051
ABCF2	9.84673	-0.334991	0.410523	0.740179	9.84673	-0.117207	0.774643	0.916263	9.84673	-0.179382	0.657605	0.999568	9.84673	-0.397167	0.334015	0.611006
ABCF3	189.557	-0.0200949	0.858973	0.956503	189.557	0.131315	0.269877	0.564091	189.557	-0.0370912	0.754809	0.999568	189.557	-0.188502	0.0960577	0.31243
ABCG1	2.59484	0.0643361	0.943427	0.98149	2.59484	-0.638893	0.529279	0.784733	2.59484	-0.124323	0.896998	0.999568	2.59484	0.578906	0.548108	0.779783
ABHD10	74.5693	-1.06994	0.0481999	0.320642	74.5693	-0.610462	0.292964	0.588741	74.5693	-0.0462966	0.936144	0.999568	74.5693	-0.505775	0.352767	0.628553
ABHD11	726.066	0.123514	0.230449	0.59571	726.066	0.0976319	0.379582	0.665465	726.066	0.0636237	0.565799	0.999568	726.066	0.0895057	0.386319	0.658888
ABHD11-AS1	20.6651	0.509941	0.0681281	0.367231	20.6651	-0.45859	0.16855	0.439961	20.6651	0.185358	0.549412	0.999568	20.6651	1.15389	0.000155837	0.00263882
ABHD12	503.536	0.163127	0.084463	0.403303	503.536	0.174678	0.0834392	0.29533	503.536	-0.0960751	0.341921	0.999568	503.536	-0.107625	0.253823	0.531949
ABHD14A	248.364	0.038415	0.748366	0.914979	248.364	0.0541312	0.672139	0.871165	248.364	-0.020597	0.871511	0.999568	248.364	-0.0363132	0.762754	0.89873
ABHD14B	874.814	0.231403	0.0554131	0.340839	874.814	-0.434946	0.000869895	0.0105752	874.814	-0.204414	0.115935	0.980413	874.814	0.461935	0.000142319	0.00244828
ABHD15	35.813	-0.0211112	0.921406	0.974513	35.813	0.686362	0.00313673	0.0287107	35.813	0.464854	0.0456919	0.75799	35.813	-0.242619	0.255646	0.533459
ABHD16A	213.867	-0.0490017	0.742697	0.91287	213.867	-0.372399	0.0208635	0.118233	213.867	-0.104403	0.511643	0.999568	213.867	0.218994	0.148049	0.398741
ABHD17A	233.851	-0.0861278	0.512016	0.805146	233.851	-0.143972	0.305105	0.598604	233.851	-0.0359386	0.795954	0.999568	233.851	0.0219058	0.868981	0.946402
ABHD17B	28.3745	0.155252	0.59299	0.84732	28.3745	-0.165785	0.601802	0.834398	28.3745	0.014401	0.963082	0.999568	28.3745	0.335438	0.25907	0.536599
ABHD17C	40.1434	-0.243847	0.318656	0.679173	40.1434	0.139325	0.598457	0.833411	40.1434	0.332102	0.200545	0.999568	40.1434	-0.0510693	0.837994	0.933847
ABHD18	22.0385	-0.327924	0.274571	0.641278	22.0385	0.164322	0.609421	0.838238	22.0385	0.266398	0.399005	0.999568	22.0385	-0.225848	0.460208	0.718014
ABHD2	54.6966	0.243998	0.19118	0.550126	54.6966	0.00541153	0.977917	0.993327	54.6966	-0.268675	0.171469	0.999568	54.6966	-0.0300886	0.871121	0.947546
ABHD3	68.7613	-0.668994	0.0313141	0.26855	68.7613	-0.306245	0.347134	0.635337	68.7613	-0.226306	0.484817	0.999568	68.7613	-0.589055	0.0594639	0.232342
ABHD4	250.093	0.21108	0.204429	0.564223	250.093	-0.445146	0.0133641	0.0861973	250.093	-0.216808	0.224268	0.999568	250.093	0.439418	0.00888042	0.0632919
ABHD5	18.8825	-0.208791	0.506604	0.801755	18.8825	-0.409387	0.228927	0.517036	18.8825	0.0319136	0.92181	0.999568	18.8825	0.23251	0.480747	0.733296
ABHD6	105.322	0.0707186	0.658825	0.87848	105.322	-0.289573	0.0946104	0.319301	105.322	-0.0456683	0.787585	0.999568	105.322	0.314624	0.055159	0.222086
ABHD8	131.418	0.691319	9.27235e-07	0.000497837	131.418	0.225416	0.14603	0.408975	131.418	0.0587147	0.704403	0.999568	131.418	0.524618	0.000201457	0.00325232
ABI1	23.5188	-0.899312	0.0394463	0.294324	23.5188	-0.173876	0.698387	0.883657	23.5188	-0.139609	0.754062	0.999568	23.5188	-0.865045	0.0490908	0.20683
ABI2	79.8514	-0.6295	0.0257812	0.250727	79.8514	-0.248487	0.405351	0.687531	79.8514	-0.0890916	0.763754	0.999568	79.8514	-0.470104	0.098512	0.317824
ABITRAM	41.6536	-0.525879	0.130314	0.477406	41.6536	-1.02477	0.00585033	0.0464402	41.6536	-0.357368	0.32419	0.999568	41.6536	0.141525	0.691833	0.863558
ABL1	119.989	0.60967	0.00278701	0.0953659	119.989	-0.260263	0.239646	0.52937	119.989	-0.229544	0.29638	0.999568	119.989	0.640389	0.0018266	0.0187406
ABL2	48.0238	0.136165	0.512893	0.805718	48.0238	0.0731305	0.736155	0.901768	48.0238	-0.20573	0.34544	0.999568	48.0238	-0.142695	0.490259	0.738974
ABLIM1	287.784	0.505375	5.85099e-05	0.0094201	287.784	0.179412	0.187838	0.466457	287.784	-0.0285389	0.834042	0.999568	287.784	0.297424	0.0179947	0.105696
ABLIM2	17.5652	0.214516	0.515105	0.806901	17.5652	-0.208333	0.55388	0.801525	17.5652	-0.169342	0.624518	0.999568	17.5652	0.253508	0.449953	0.709595
ABLIM3	7.36572	-0.0596117	0.907192	0.970325	7.36572	0.58404	0.265255	0.558055	7.36572	-0.0511537	0.924647	0.999568	7.36572	-0.694805	0.15964	0.415668
ABR	285.74	0.2011	0.171244	0.526563	285.74	-0.05737	0.714796	0.891047	285.74	-0.261746	0.0954833	0.929723	285.74	-0.00327565	0.982214	0.992488
ABRACL	256.608	0.264054	0.0981997	0.430003	256.608	0.240053	0.162195	0.432017	256.608	0.0329937	0.847578	0.999568	256.608	0.0569946	0.721202	0.878624
ABRAXAS2	23.2351	-0.762048	0.0105749	0.170571	23.2351	-0.382444	0.217823	0.502535	23.2351	0.0683767	0.818415	0.999568	23.2351	-0.311228	0.315512	0.595049
ABT1	4.30437	0.389539	0.542808	0.820979	4.30437	-0.0202163	0.973146	0.991776	4.30437	-0.866637	0.173733	0.999568	4.30437	-0.456882	0.448088	0.707187
ABTB1	131.441	0.141907	0.336617	0.69487	131.441	-0.459462	0.00418758	0.0361676	131.441	-0.219787	0.161561	0.999568	131.441	0.381581	0.0116006	0.0773663
ABTB2	51.119	0.337594	0.0847434	0.403708	51.119	-0.58442	0.00983061	0.0689296	51.119	0.0970122	0.648345	0.999568	51.119	1.01903	1.28274e-06	4.31869e-05
ACAA1	333.067	-0.0243359	0.811293	0.939265	333.067	0.0190948	0.859641	0.949545	333.067	-0.0938209	0.383104	0.999568	333.067	-0.137252	0.179725	0.442025
ACAA2	7.11031	0.570951	0.262216	0.629701	7.11031	0.026463	0.960429	0.986682	7.11031	-0.342478	0.526341	0.999568	7.11031	0.202009	0.686817	0.860268
ACACA	119.594	-0.00918918	0.951269	0.983973	119.594	-0.122578	0.443328	0.721062	119.594	-0.105092	0.506332	0.999568	119.594	0.00829701	0.956497	0.983678
ACACB	8.55724	-0.304249	0.528226	0.813622	8.55724	-0.183988	0.716183	0.891625	8.55724	-0.0640567	0.897164	0.999568	8.55724	-0.184318	0.70827	0.872573
ACAD10	70.0994	0.40763	0.028301	0.258993	70.0994	0.0523358	0.790927	0.923245	70.0994	-0.273032	0.169551	0.999568	70.0994	0.0822618	0.655379	0.84595
ACAD8	86.1535	0.080235	0.594844	0.848195	86.1535	0.234354	0.155794	0.424388	86.1535	0.323498	0.046148	0.760533	86.1535	0.169379	0.271088	0.551218
ACAD9	329.885	0.0550002	0.553296	0.825483	329.885	-0.139689	0.158081	0.426922	329.885	-0.101867	0.297709	0.999568	329.885	0.0928221	0.323013	0.602068
ACADL	5.86622	0.642788	0.203785	0.56356	5.86622	-2.06663	0.00398258	0.0347314	5.86622	-0.108438	0.842144	0.999568	5.86622	2.60098	0.000164994	0.00276306
ACADM	53.2491	-1.02925	0.00102704	0.0576328	53.2491	0.292725	0.370947	0.658327	53.2491	0.379942	0.242418	0.999568	53.2491	-0.942038	0.00284154	0.0262769
ACADS	6.90718	-0.467316	0.339977	0.69714	6.90718	0.0281305	0.953894	0.984632	6.90718	-0.137103	0.777444	0.999568	6.90718	-0.63255	0.19728	0.463844
ACADSB	2.24138	0.807042	0.318152	0.678466	2.24138	-0.711538	0.464161	0.73727	2.24138	-0.13056	0.884687	0.999568	2.24138	1.38802	0.117265	0.349745
ACADVL	1016.31	0.195667	0.106793	0.442026	1016.31	0.251513	0.0547943	0.228455	1016.31	0.108352	0.407833	0.999568	1016.31	0.0525061	0.665306	0.850546
ACAP1	13.0866	0.00890515	0.979882	0.992661	13.0866	-0.740571	0.0467571	0.206027	13.0866	-0.500682	0.161483	0.999568	13.0866	0.248794	0.498455	0.745546
ACAP2	56.438	-0.0463863	0.84414	0.951777	56.438	-0.0947856	0.706773	0.887227	56.438	-0.0934088	0.708515	0.999568	56.438	-0.0450095	0.850002	0.93821
ACAP3	142.354	0.148354	0.304902	0.667431	142.354	-0.50386	0.00138919	0.0153569	142.354	-0.10863	0.478446	0.999568	142.354	0.543584	0.000269378	0.00406592
ACAT1	182.426	0.134143	0.362555	0.708518	182.426	-0.16529	0.298891	0.594551	182.426	-0.0497107	0.751977	0.999568	182.426	0.249723	0.0941624	0.308825
ACAT2	52.7066	-0.670557	0.0365726	0.284904	52.7066	0.358292	0.377079	0.663401	52.7066	2.85863	3.94362e-14	5.50266e-11	52.7066	1.82978	2.60404e-07	1.0583e-05
ACBD3	14.137	-0.633644	0.191241	0.550126	14.137	0.905554	0.0681345	0.260819	14.137	0.35396	0.480628	0.999568	14.137	-1.18524	0.0133102	0.085455
ACBD4	295.016	0.0565319	0.647363	0.872981	295.016	0.187329	0.154855	0.423031	295.016	-0.0307048	0.815636	0.999568	295.016	-0.161502	0.191055	0.455355
ACBD5	26.3354	0.121911	0.633595	0.866458	26.3354	0.172456	0.541303	0.793752	26.3354	0.228004	0.410958	0.999568	26.3354	0.177459	0.49639	0.743785
ACBD6	404.709	0.100104	0.383845	0.722254	404.709	0.541374	1.01779e-05	0.000256141	404.709	0.0758506	0.53858	0.999568	404.709	-0.36542	0.00137294	0.0150186
ACBD7	17.6771	-0.845789	0.00740849	0.144934	17.6771	-0.318886	0.326494	0.619408	17.6771	0.107537	0.729045	0.999568	17.6771	-0.419367	0.20309	0.470381
ACCS	55.3945	-0.229411	0.264505	0.631974	55.3945	0.116762	0.580464	0.821629	55.3945	-0.13797	0.514824	0.999568	55.3945	-0.484143	0.0181011	0.106073
ACD	358.113	0.0589732	0.627629	0.863377	358.113	0.278683	0.0315868	0.158436	358.113	0.0129652	0.920434	0.999568	358.113	-0.206745	0.0884701	0.297154
ACER3	9.79008	-1.14769	0.0050647	0.128624	9.79008	0.54639	0.209679	0.492454	9.79008	0.929262	0.0268459	0.592498	9.79008	-0.764815	0.0718306	0.261821
ACIN1	228.578	0.0939942	0.575823	0.836061	228.578	0.0336721	0.851878	0.946464	228.578	-0.0386077	0.83001	0.999568	228.578	0.0217143	0.897456	0.960494
ACLY	424.357	0.0210447	0.854989	0.955725	424.357	0.0563564	0.64652	0.858147	424.357	-0.0536149	0.66164	0.999568	424.357	-0.0889266	0.441366	0.702466
ACO1	149.554	0.382375	0.00332714	0.105006	149.554	-0.739602	2.57043e-07	1.12472e-05	149.554	-0.310498	0.0247	0.574159	149.554	0.81148	2.29634e-09	1.63849e-07
ACO2	359.945	0.316052	0.00366933	0.109536	359.945	0.17809	0.127599	0.379364	359.945	-0.0456925	0.696073	0.999568	359.945	0.0922701	0.395748	0.667716
ACOT11	31.2866	-0.0507216	0.830854	0.946976	31.2866	0.00752914	0.975542	0.992611	31.2866	-0.16464	0.501655	0.999568	31.2866	-0.222891	0.348464	0.624966
ACOT13	5.83658	-0.176181	0.794466	0.931496	5.83658	-0.602635	0.405277	0.687531	5.83658	-0.339138	0.630274	0.999568	5.83658	0.0873163	0.899965	0.961688
ACOT2	121.844	-0.44934	0.00723105	0.144308	121.844	-0.190502	0.279763	0.574552	121.844	-0.0278493	0.872727	0.999568	121.844	-0.286688	0.0911556	0.30316
ACOT7	435.07	0.495478	0.00498248	0.12848	435.07	0.723521	0.000144383	0.00242726	435.07	0.155609	0.415051	0.999568	435.07	-0.0724336	0.680287	0.857161
ACOT8	199.514	0.229908	0.108158	0.445217	199.514	-0.078385	0.612235	0.839601	199.514	-0.0319137	0.835225	0.999568	199.514	0.276379	0.0555631	0.223095
ACOT9	107.314	-0.119275	0.399921	0.733058	107.314	-0.482583	0.00192801	0.0198473	107.314	0.047708	0.748403	0.999568	107.314	0.411016	0.00574556	0.0456952
ACOX1	20.9399	0.131153	0.642243	0.870699	20.9399	0.571847	0.0573361	0.235177	20.9399	0.189751	0.533424	0.999568	20.9399	-0.250943	0.366499	0.64191
ACOX3	43.579	0.28183	0.161915	0.515139	43.579	0.0437863	0.833804	0.939601	43.579	-0.31014	0.142047	0.999568	43.579	-0.072096	0.716618	0.877124
ACP1	864.283	-0.0352081	0.70861	0.900407	864.283	0.0253885	0.801523	0.92765	864.283	-0.0674011	0.503685	0.999568	864.283	-0.127998	0.175148	0.436494
ACP2	105.476	0.0371842	0.817618	0.941966	105.476	0.191902	0.258055	0.549635	105.476	-0.101973	0.54934	0.999568	105.476	-0.256691	0.109668	0.337967
ACP5	2.45337	-0.789601	0.390583	0.727354	2.45337	2.00826	0.0338475	0.165653	2.45337	0.857349	0.387789	0.999568	2.45337	-1.94051	0.0257336	0.135782
ACP6	194.143	0.094886	0.456675	0.771351	194.143	-0.597257	1.75228e-05	0.000404506	194.143	-0.184189	0.173444	0.999568	194.143	0.507953	0.000110355	0.00198545
ACSF2	139.029	-0.0996868	0.449208	0.766669	139.029	0.197362	0.151307	0.417126	139.029	-0.00189803	0.988988	0.999568	139.029	-0.298947	0.0231647	0.126424
ACSF3	3.78829	0.630367	0.34703	0.701997	3.78829	1.10373	0.107792	0.344267	3.78829	0.111266	0.878433	0.999568	3.78829	-0.362101	0.560965	0.78871
ACSL1	127.202	0.0547732	0.734231	0.910001	127.202	-0.653687	0.000252894	0.00387297	127.202	0.0202993	0.906033	0.999568	127.202	0.72876	1.51835e-05	0.000372411
ACSL3	12.481	-0.167233	0.718096	0.903505	12.481	1.06159	0.027512	0.143717	12.481	0.269125	0.585673	0.999568	12.481	-0.959699	0.0330362	0.160429
ACSL4	30.3043	-1.13929	0.000534414	0.0406829	30.3043	-0.117974	0.714693	0.891047	30.3043	-0.180336	0.573718	0.999568	30.3043	-1.20165	0.000280148	0.00416837
ACSL5	1.06653	-1.69382	0.192703	0.551497	1.06653	1.78208	0.253457	0.544809	1.06653	2.60831	0.0800711	0.903894	1.06653	-0.867587	0.528178	0.766479
ACSM1	2.80347	-2.49342	0.0191451	0.220947	2.80347	-0.186497	0.790596	0.923048	2.80347	-0.93038	0.205688	0.999568	2.80347	-3.2373	0.00186518	0.0190121
ACSM3	32.9549	-0.595032	0.0284013	0.259392	32.9549	-0.668386	0.0145106	0.091203	32.9549	-0.493405	0.064628	0.858515	32.9549	-0.42005	0.130132	0.371071
ACSS2	118.876	0.600525	0.000775176	0.0517801	118.876	-0.408	0.0435461	0.197917	118.876	0.196132	0.316478	0.999568	118.876	1.20466	8.44274e-11	8.99785e-09
ACTA1	2.47497	0.689883	0.43091	0.754788	2.47497	0.67522	0.461229	0.734548	2.47497	-0.211426	0.825941	0.999568	2.47497	-0.196763	0.811785	0.922569
ACTA2	8.01179	0.736991	0.109065	0.446864	8.01179	0.031419	0.950329	0.983502	8.01179	-0.0692225	0.890028	0.999568	8.01179	0.636349	0.169933	0.429121
ACTB	3886.39	0.204388	0.127588	0.473521	3886.39	-0.123588	0.393766	0.678129	3886.39	0.0430352	0.766333	0.999568	3886.39	0.371011	0.00571866	0.045539
ACTG1	10462.2	0.0125421	0.919371	0.974383	10462.2	0.533464	6.63642e-05	0.00125702	10462.2	-0.040603	0.761488	0.999568	10462.2	-0.561525	5.80321e-06	0.000161232
ACTG1P20	5.43384	0.396548	0.460398	0.773366	5.43384	0.61854	0.285135	0.580626	5.43384	0.158926	0.787791	0.999568	5.43384	-0.0630657	0.904113	0.963156
ACTL6A	121.154	-0.859812	0.00500583	0.128624	121.154	0.00280581	0.993129	0.997935	121.154	0.166759	0.607178	0.999568	121.154	-0.695859	0.0238011	0.129012
ACTL8	17.5754	0.342382	0.309247	0.669866	17.5754	-0.680719	0.0680234	0.260518	17.5754	-0.238255	0.502486	0.999568	17.5754	0.784847	0.0271435	0.140465
ACTN1	881.254	0.0629329	0.588382	0.845122	881.254	-0.012833	0.91817	0.972372	881.254	-0.153384	0.219076	0.999568	881.254	-0.077618	0.504818	0.749261
ACTN4	7.3252	0.481985	0.349173	0.70307	7.3252	0.0419197	0.93581	0.978754	7.3252	-0.435898	0.412138	0.999568	7.3252	0.00416731	0.993382	0.997593
ACTR10	79.6376	-0.64007	0.0365944	0.284904	79.6376	0.105105	0.745214	0.904268	79.6376	0.00612875	0.984854	0.999568	79.6376	-0.739046	0.0159953	0.0971792
ACTR1A	257.902	0.274963	0.049884	0.325933	257.902	0.246576	0.10563	0.339704	257.902	0.254044	0.0935609	0.929723	257.902	0.282432	0.045395	0.197667
ACTR1B	685.755	0.210535	0.0769744	0.38858	685.755	-0.077438	0.54483	0.795228	685.755	-0.230009	0.0718862	0.884563	685.755	0.0579638	0.626552	0.828804
ACTR2	193.272	0.614429	0.0969316	0.428247	193.272	0.0484666	0.90376	0.967534	193.272	0.0293643	0.94153	0.999568	193.272	0.595326	0.108235	0.33536
ACTR3	2.1966	-0.447815	0.633201	0.866428	2.1966	0.112539	0.905397	0.967572	2.1966	0.0198189	0.98317	0.999568	2.1966	-0.540535	0.567217	0.792866
ACTR3-AS1	19.5736	-1.24466	0.000259024	0.027187	19.5736	-1.1263	0.00121448	0.0137154	19.5736	-0.245282	0.444758	0.999568	19.5736	-0.363634	0.318719	0.59826
ACTR3B	51.299	-0.0853991	0.648094	0.873132	51.299	-0.274724	0.16637	0.437463	51.299	-0.0802418	0.677246	0.999568	51.299	0.109083	0.571672	0.795288
ACTR3C	5.18305	0.0538543	0.930478	0.977017	5.18305	0.313173	0.634024	0.851376	5.18305	0.203159	0.756037	0.999568	5.18305	-0.0561604	0.927937	0.97187
ACTR5	41.6729	-0.0277255	0.90414	0.969367	41.6729	-0.0730857	0.759083	0.910203	41.6729	-0.243184	0.306287	0.999568	41.6729	-0.197823	0.390975	0.663406
ACTR6	10.74	-0.635363	0.124256	0.468592	10.74	0.0463052	0.912231	0.970111	10.74	0.101997	0.8048	0.999568	10.74	-0.579671	0.167721	0.426278
ACTR8	14.013	0.0286893	0.935779	0.979376	14.013	0.144256	0.698805	0.883657	14.013	-0.0341448	0.926904	0.999568	14.013	-0.149712	0.674365	0.854313
ACTRT3	11.7144	0.408288	0.265986	0.633513	11.7144	0.191516	0.620754	0.843358	11.7144	-0.127211	0.744948	0.999568	11.7144	0.0895608	0.80478	0.920188
ACVR1	43.8213	0.360417	0.123484	0.467646	43.8213	0.315925	0.203788	0.48635	43.8213	-0.0045341	0.985537	0.999568	43.8213	0.0399585	0.863315	0.944546
ACVR1B	97.2895	-0.0156395	0.909043	0.971242	97.2895	0.119465	0.409677	0.691124	97.2895	-0.0296301	0.8374	0.999568	97.2895	-0.164734	0.230189	0.504047
ACVR2B	14.6007	-0.773753	0.0869309	0.407952	14.6007	0.137944	0.7608	0.911045	14.6007	-0.13544	0.765695	0.999568	14.6007	-1.04714	0.0201082	0.114729
ACVR2B-AS1	2.20752	-0.797481	0.357876	0.705637	2.20752	-1.28099	0.179296	0.454785	2.20752	-0.248014	0.770978	0.999568	2.20752	0.235494	0.806078	0.920618
ACY3	14.0335	-0.796666	0.0320883	0.271454	14.0335	0.125257	0.729416	0.89909	14.0335	-0.0252006	0.94431	0.999568	14.0335	-0.947124	0.0110235	0.0746218
ACYP1	123.314	0.0285763	0.853563	0.955401	123.314	0.100492	0.550773	0.799333	123.314	0.230756	0.164722	0.999568	123.314	0.15884	0.312529	0.592721
ACYP2	133.49	-0.302332	0.0493248	0.324474	133.49	0.0226372	0.888714	0.961695	133.49	-0.0403675	0.801901	0.999568	133.49	-0.365337	0.0181394	0.106247
ADA	74.7709	-0.0643844	0.713821	0.901723	74.7709	-0.206745	0.255632	0.547634	74.7709	-0.294309	0.103235	0.951041	74.7709	-0.151948	0.389846	0.661848
ADAM11	40.6944	-0.269392	0.214727	0.576068	40.6944	-0.148795	0.511069	0.772788	40.6944	-0.148545	0.505877	0.999568	40.6944	-0.269142	0.221276	0.493794
ADAM15	561.167	0.154561	0.232587	0.59791	561.167	0.624658	5.9271e-06	0.000159044	561.167	-0.118418	0.393702	0.999568	561.167	-0.588515	4.62108e-06	0.0001331
ADAM17	119.731	0.141123	0.504883	0.800804	119.731	0.129398	0.57035	0.81447	119.731	0.0103617	0.963669	0.999568	119.731	0.0220863	0.917069	0.967686
ADAM22	3.07058	-0.463453	0.531624	0.814858	3.07058	-1.89433	0.0257536	0.136634	3.07058	-0.667053	0.358884	0.999568	3.07058	0.763826	0.371347	0.646256
ADAM32	4.17831	-0.138027	0.82192	0.943739	4.17831	-0.28933	0.664507	0.867852	4.17831	0.127283	0.840976	0.999568	4.17831	0.278585	0.666834	0.851189
ADAM8	28.5484	-0.325994	0.175668	0.53389	28.5484	-0.179153	0.480178	0.749884	28.5484	0.0259829	0.915833	0.999568	28.5484	-0.120858	0.626703	0.828804
ADAM9	143.501	-0.66065	0.115523	0.455267	143.501	0.086978	0.846541	0.94463	143.501	-0.198976	0.65801	0.999568	143.501	-0.946604	0.0240897	0.13014
ADAMTS1	38.4254	0.553519	0.0268546	0.254535	38.4254	-0.473638	0.0968625	0.322909	38.4254	0.133843	0.622152	0.999568	38.4254	1.161	1.1982e-05	0.000299144
ADAMTS13	50.6226	-0.0738942	0.693206	0.894592	50.6226	-0.341688	0.0845383	0.298044	50.6226	-0.248697	0.198864	0.999568	50.6226	0.0190972	0.92063	0.968864
ADAMTS14	3.61894	0.288552	0.710477	0.900772	3.61894	-0.590102	0.532445	0.786922	3.61894	0.544767	0.528786	0.999568	3.61894	1.42342	0.100979	0.322275
ADAMTS15	55.5246	0.41741	0.0462149	0.315186	55.5246	-0.664713	0.00832757	0.061085	55.5246	0.48942	0.0353246	0.676229	55.5246	1.57154	9.89684e-12	1.1725e-09
ADAMTS3	1.42564	-2.58251	0.0405325	0.298188	1.42564	-0.643209	0.580015	0.821629	1.42564	-0.157489	0.886882	0.999568	1.42564	-2.09679	0.109646	0.337967
ADAMTS7	7.40672	-1.02901	0.0737182	0.382411	7.40672	0.154773	0.744942	0.904268	7.40672	-0.700578	0.160043	0.999568	7.40672	-1.88436	0.000678836	0.00855047
ADAMTS9	86.6112	-0.0875464	0.640355	0.869199	86.6112	0.445579	0.0150664	0.0936552	86.6112	-0.586285	0.00207322	0.139976	86.6112	-1.11941	5.19844e-10	4.53348e-08
ADAMTSL4-AS1	2.76288	-0.172183	0.842339	0.951487	2.76288	0.671076	0.489341	0.756698	2.76288	0.915554	0.336058	0.999568	2.76288	0.072296	0.9351	0.974938
ADAMTSL5	47.7217	-0.30472	0.123853	0.468142	47.7217	-0.216262	0.298074	0.593689	47.7217	-0.082507	0.684469	0.999568	47.7217	-0.170966	0.398912	0.669865
ADAP1	581.296	0.170899	0.09605	0.426486	581.296	-0.0739778	0.505658	0.768399	581.296	-1.69009e-05	0.999878	0.999878	581.296	0.24486	0.0178044	0.104774
ADAP2	11.4098	-0.609236	0.110139	0.448533	11.4098	-1.10473	0.0129481	0.0846788	11.4098	0.199592	0.609589	0.999568	11.4098	0.69509	0.109976	0.338417
ADAR	641.017	-0.0172416	0.838705	0.950406	641.017	0.520914	6.26645e-09	4.12011e-07	641.017	0.0137356	0.879192	0.999568	641.017	-0.52442	4.1663e-10	3.76406e-08
ADARB1	46.1118	0.230593	0.282927	0.647647	46.1118	-0.574907	0.0137749	0.0882395	46.1118	-0.363544	0.109018	0.968897	46.1118	0.441956	0.0457842	0.19881
ADAT1	42.1766	0.218847	0.372467	0.71652	42.1766	0.429101	0.105038	0.338743	42.1766	0.241226	0.361634	0.999568	42.1766	0.0309724	0.899615	0.961477
ADAT2	3.68447	-0.0851454	0.899756	0.968589	3.68447	-0.0379512	0.95877	0.986258	3.68447	0.0785019	0.912785	0.999568	3.68447	0.0313076	0.963965	0.986159
ADAT3	52.7738	-0.266812	0.227359	0.591624	52.7738	0.317795	0.155043	0.423132	52.7738	-0.093473	0.678673	0.999568	52.7738	-0.678079	0.00191957	0.0193466
ADCK2	106.292	0.20361	0.147748	0.500081	106.292	-0.0486411	0.736644	0.901925	106.292	-0.386742	0.00803473	0.31142	106.292	-0.13449	0.333953	0.610982
ADCK5	92.5729	0.0840796	0.591274	0.846414	92.5729	-0.129747	0.419699	0.699944	92.5729	-0.390978	0.0153793	0.457782	92.5729	-0.177151	0.255685	0.533459
ADCY10P1	4.44799	0.239696	0.661587	0.879641	4.44799	-1.00255	0.237563	0.526583	4.44799	1.16984	0.0793938	0.903104	4.44799	2.41208	0.00146812	0.0157983
ADCY3	5.75839	-1.42085	0.0115277	0.175047	5.75839	-1.75152	0.0077781	0.0578315	5.75839	0.448215	0.392298	0.999568	5.75839	0.778885	0.260251	0.53798
ADCY6	345.399	-0.0593561	0.558243	0.827851	345.399	-0.125122	0.245966	0.536629	345.399	-0.0911995	0.393657	0.999568	345.399	-0.0254341	0.803699	0.92014
ADCY6-DT	21.1023	-0.154596	0.641062	0.869943	21.1023	-0.726675	0.0360592	0.173366	21.1023	-0.429835	0.200007	0.999568	21.1023	0.142244	0.678095	0.856434
ADCY7	100.943	0.123786	0.451454	0.767742	100.943	0.040697	0.815111	0.933221	100.943	-0.154077	0.375664	0.999568	100.943	-0.0709879	0.665894	0.851038
ADCY9	29.3579	-0.0350335	0.88542	0.963918	29.3579	-0.0221898	0.934885	0.978433	29.3579	0.294103	0.261912	0.999568	29.3579	0.281259	0.266227	0.545664
ADD1	470.574	0.212747	0.063255	0.358967	470.574	0.0649323	0.597584	0.833366	470.574	-0.0814681	0.507134	0.999568	470.574	0.066347	0.562977	0.789311
ADD3	18.0792	-0.473988	0.228685	0.593599	18.0792	-0.731289	0.0797961	0.286636	18.0792	-0.24988	0.535339	0.999568	18.0792	0.00742079	0.985477	0.994393
ADGRA2	3.29968	-0.809131	0.349026	0.70307	3.29968	-0.0151887	0.985452	0.995826	3.29968	-0.33257	0.692247	0.999568	3.29968	-1.12651	0.189017	0.452904
ADGRA3	60.465	0.141648	0.469405	0.780456	60.465	0.703665	0.000841571	0.0103409	60.465	0.295415	0.165146	0.999568	60.465	-0.266602	0.168042	0.426541
ADGRB1	1.99624	-0.635474	0.560433	0.828744	1.99624	-0.503385	0.553107	0.80096	1.99624	-1.53793	0.096241	0.930293	1.99624	-1.67002	0.10405	0.328071
ADGRD1	63.8153	-0.2239	0.242239	0.610116	63.8153	0.00777354	0.969596	0.991143	63.8153	0.0522236	0.795286	0.999568	63.8153	-0.17945	0.355106	0.631232
ADGRE5	492.751	0.0735941	0.589228	0.845506	492.751	-0.227801	0.120779	0.366466	492.751	-0.16624	0.25552	0.999568	492.751	0.135155	0.323591	0.602558
ADGRF1	9.97887	0.258809	0.541257	0.820268	9.97887	0.137822	0.743719	0.903972	9.97887	-0.481117	0.269922	0.999568	9.97887	-0.36013	0.37765	0.652094
ADGRF2	1.58685	-0.599852	0.56198	0.829303	1.58685	0.629557	0.643992	0.856882	1.58685	2.30781	0.0639765	0.854565	1.58685	1.0784	0.358618	0.63412
ADGRF4	3.18682	0.743604	0.249946	0.616991	3.18682	0.573406	0.574813	0.818335	3.18682	1.95979	0.0326149	0.653491	3.18682	2.12999	0.00721229	0.0538798
ADGRG1	984.738	-0.184755	0.230725	0.595937	984.738	-0.579701	0.000493656	0.00674574	984.738	-0.2452	0.139218	0.999568	984.738	0.149747	0.333112	0.610715
ADGRG6	23.7172	0.389019	0.237318	0.604266	23.7172	0.330347	0.346515	0.635288	23.7172	-0.0461825	0.896173	0.999568	23.7172	0.0124892	0.969415	0.988142
ADGRL1	91.4392	-0.61292	0.00367644	0.109536	91.4392	0.148199	0.49335	0.75981	91.4392	-0.156029	0.472124	0.999568	91.4392	-0.917148	1.29103e-05	0.000320306
ADH5	45.2588	-0.487937	0.0495707	0.32524	45.2588	-0.196076	0.471714	0.74335	45.2588	0.475967	0.0697103	0.871662	45.2588	0.184105	0.477367	0.730002
ADHFE1	44.0855	-0.497845	0.0357062	0.282723	44.0855	-0.191411	0.425618	0.704798	44.0855	-0.32548	0.173886	0.999568	44.0855	-0.631914	0.00787611	0.0574545
ADI1	799.008	-0.0959663	0.379615	0.720297	799.008	0.347205	0.00310788	0.0285857	799.008	0.175708	0.134537	0.999568	799.008	-0.267464	0.0143347	0.0903688
ADIPOR1	478.46	0.0540176	0.611491	0.85437	478.46	0.595964	1.54054e-07	7.16521e-06	478.46	0.147228	0.197084	0.999568	478.46	-0.394719	0.000187964	0.00308556
ADIPOR2	204.896	0.179244	0.181382	0.537875	204.896	-0.193353	0.185841	0.463513	204.896	0.0387906	0.787437	0.999568	204.896	0.411388	0.00258437	0.0243828
ADK	239.693	0.124602	0.375292	0.717362	239.693	-0.240798	0.110878	0.350379	239.693	-0.16633	0.266735	0.999568	239.693	0.19907	0.160469	0.416444
ADM	31.5429	-0.20664	0.417719	0.745232	31.5429	-0.243729	0.351859	0.640344	31.5429	-0.321883	0.215021	0.999568	31.5429	-0.284794	0.267666	0.547273
ADM2	186.125	-0.338794	0.0973906	0.428845	186.125	-0.224242	0.307144	0.600609	186.125	-0.119042	0.585564	0.999568	186.125	-0.233594	0.255954	0.533531
ADM5	93.7493	0.336194	0.0290621	0.261967	93.7493	-0.526332	0.00192398	0.0198369	93.7493	-0.190469	0.245329	0.999568	93.7493	0.672057	2.67238e-05	0.000602844
ADNP	64.9227	-0.211627	0.317103	0.677813	64.9227	0.258505	0.251584	0.543598	64.9227	0.193034	0.389211	0.999568	64.9227	-0.277098	0.192791	0.457755
ADNP2	16.2146	-0.652634	0.161462	0.514845	16.2146	-0.456998	0.358847	0.646821	16.2146	0.142528	0.768155	0.999568	16.2146	-0.0531078	0.912083	0.965762
ADNP-AS1	16.7687	-0.144252	0.645737	0.872385	16.7687	0.293399	0.386024	0.671704	16.7687	0.298543	0.370963	0.999568	16.7687	-0.139108	0.662321	0.84888
ADO	34.7732	-0.426203	0.124556	0.469377	34.7732	-0.479677	0.101932	0.33361	34.7732	-0.119148	0.675913	0.999568	34.7732	-0.0656738	0.818196	0.9259
ADORA1	160.925	0.0567475	0.670944	0.883569	160.925	0.202242	0.136577	0.39533	160.925	-0.330828	0.0164099	0.472652	160.925	-0.476322	0.000286256	0.00423916
ADORA2B	42.513	-1.093	0.000174836	0.0213165	42.513	-1.66865	2.22185e-08	1.27991e-06	42.513	-0.799212	0.0046953	0.222906	42.513	-0.22356	0.464986	0.721702
ADPGK	111.111	0.0133078	0.925249	0.974805	111.111	0.161577	0.27639	0.571626	111.111	-0.0608896	0.681904	0.999568	111.111	-0.209159	0.139606	0.386162
ADPRH	20.0938	0.60685	0.0393523	0.294324	20.0938	-0.256625	0.413361	0.694817	20.0938	-0.386589	0.215368	0.999568	20.0938	0.476885	0.107154	0.333963
ADPRHL1	97.5556	0.218723	0.156793	0.510529	97.5556	0.0728485	0.650477	0.859993	97.5556	-0.291592	0.0722767	0.884563	97.5556	-0.145717	0.340291	0.616471
ADPRM	11.4354	-0.184993	0.646478	0.872519	11.4354	0.187817	0.65644	0.862578	11.4354	0.0439745	0.916692	0.999568	11.4354	-0.328835	0.416564	0.684921
ADPRS	151.488	0.0193267	0.877851	0.961542	151.488	-0.00843495	0.949077	0.982832	151.488	-0.144305	0.272637	0.999568	151.488	-0.116543	0.355724	0.63185
ADRA1B	15.4668	-0.396673	0.262808	0.630198	15.4668	-0.879306	0.0194653	0.112286	15.4668	-0.208082	0.554006	0.999568	15.4668	0.274551	0.468743	0.724311
ADRB2	2.72933	-1.10007	0.190312	0.549664	2.72933	1.13013	0.183519	0.460281	2.72933	1.02895	0.223442	0.999568	2.72933	-1.20125	0.154593	0.408661
ADRM1	888.15	0.0104681	0.934616	0.978835	888.15	0.243516	0.0754935	0.278294	888.15	0.00106949	0.993772	0.999568	888.15	-0.231978	0.0689786	0.254924
ADSL	465.422	-0.0151938	0.876117	0.961071	465.422	0.237869	0.0216231	0.121279	465.422	-0.014788	0.88655	0.999568	465.422	-0.26785	0.00591782	0.0466516
ADSS1	68.7558	0.0520681	0.742521	0.912769	68.7558	0.176866	0.288287	0.584392	68.7558	-0.0358339	0.82983	0.999568	68.7558	-0.160631	0.309785	0.590798
ADSS2	87.4327	-0.69281	0.155663	0.508537	87.4327	0.574062	0.2702	0.564494	87.4327	0.016413	0.974892	0.999568	87.4327	-1.25046	0.0102407	0.0706611
ADTRP	2.64262	-0.327681	0.715263	0.902016	2.64262	-0.298941	0.726963	0.897837	2.64262	-0.755419	0.387406	0.999568	2.64262	-0.784159	0.373368	0.648424
AEN	104.766	0.005644	0.972841	0.989867	104.766	0.35259	0.0437286	0.198462	104.766	0.112139	0.521577	0.999568	104.766	-0.234808	0.155945	0.410385
AFAP1	31.8336	-0.143596	0.628047	0.863712	31.8336	-0.313703	0.289405	0.585128	31.8336	-0.727345	0.0151422	0.454096	31.8336	-0.557238	0.0570846	0.226929
AFAP1L1	29.09	0.00219463	0.994204	0.998178	29.09	0.688879	0.0280399	0.145687	29.09	0.209975	0.508093	0.999568	29.09	-0.47671	0.109287	0.337287
AFAP1L2	1.9245	-0.128708	0.90248	0.968589	1.9245	-0.475549	0.629834	0.848654	1.9245	-0.744652	0.452472	0.999568	1.9245	-0.397812	0.703747	0.870019
AFDN	82.597	-0.379597	0.157782	0.511638	82.597	0.0467209	0.869152	0.953469	82.597	-0.128603	0.649901	0.999568	82.597	-0.554921	0.039077	0.179229
AFDN-DT	11.9929	-0.635649	0.155251	0.508438	11.9929	0.37432	0.375756	0.662745	11.9929	-0.283826	0.513068	0.999568	11.9929	-1.29379	0.00299701	0.0274519
AFF1	32.2406	-0.0593717	0.792307	0.931252	32.2406	0.270319	0.273436	0.568042	32.2406	0.302267	0.213173	0.999568	32.2406	-0.0274235	0.904892	0.963439
AFF1-AS1	5.17492	-0.475264	0.430626	0.754776	5.17492	-0.127696	0.842888	0.942816	5.17492	0.157193	0.800968	0.999568	5.17492	-0.190375	0.760008	0.897734
AFF4	103.509	-0.159	0.255613	0.621873	103.509	0.0745265	0.612933	0.840032	103.509	0.0204045	0.888818	0.999568	103.509	-0.213122	0.131036	0.372527
AFG1L	2.4478	0.0743852	0.936522	0.979427	2.4478	2.06038	0.0721524	0.270233	2.4478	1.64588	0.154003	0.999568	2.4478	-0.340116	0.712351	0.874356
AFG3L1P	78.2375	-0.301146	0.0761709	0.387017	78.2375	-0.113442	0.528175	0.784392	78.2375	0.0584782	0.739805	0.999568	78.2375	-0.129226	0.456537	0.715394
AFG3L2	375.489	0.192208	0.0703955	0.37427	375.489	0.115338	0.309549	0.602777	375.489	-0.100056	0.378019	0.999568	375.489	-0.0231864	0.827145	0.929381
AFMID	146.541	0.247255	0.190069	0.549664	146.541	0.336613	0.0967531	0.32263	146.541	0.0319726	0.874948	0.999568	146.541	-0.057386	0.760318	0.897908
AFTPH	106.37	0.13191	0.38051	0.720612	106.37	0.0803171	0.617236	0.841978	106.37	-0.0398447	0.803368	0.999568	106.37	0.0117477	0.938001	0.975957
AGA	33.1355	-0.354692	0.141261	0.492641	33.1355	-0.060615	0.807047	0.930234	33.1355	-0.0625425	0.798408	0.999568	33.1355	-0.356619	0.144276	0.392933
AGAP1	74.4004	0.242629	0.196909	0.555477	74.4004	-0.0669512	0.747593	0.905505	74.4004	0.0691577	0.735287	0.999568	74.4004	0.378738	0.0480349	0.204344
AGAP1-IT1	4.77231	0.0674462	0.910057	0.971242	4.77231	0.0692199	0.910884	0.97003	4.77231	-0.0182661	0.976229	0.999568	4.77231	-0.0200398	0.973451	0.989846
AGAP2-AS1	2.16172	-0.0662334	0.950812	0.983973	2.16172	2.09143	0.0330874	0.162946	2.16172	-0.0875942	0.936995	0.999568	2.16172	-2.24526	0.0174972	0.103548
AGAP3	272.13	0.0565613	0.646699	0.872519	272.13	-0.0115	0.930113	0.977436	272.13	-0.153663	0.240331	0.999568	272.13	-0.0856016	0.488658	0.738057
AGBL3	7.27499	-0.171073	0.728182	0.907553	7.27499	0.62273	0.213943	0.49846	7.27499	0.0630952	0.90217	0.999568	7.27499	-0.730708	0.127251	0.367514
AGBL5	209.269	0.457358	0.000432787	0.036233	209.269	0.180027	0.196748	0.477258	209.269	-0.125241	0.370723	0.999568	209.269	0.152091	0.239817	0.516574
AGER	48.4007	0.0239219	0.907533	0.970409	48.4007	0.0838728	0.705676	0.886986	48.4007	0.101481	0.643382	0.999568	48.4007	0.0415301	0.842379	0.935576
AGFG1	1.93987	0.467215	0.671465	0.883616	1.93987	-1.45089	0.216728	0.501694	1.93987	-1.22864	0.286565	0.999568	1.93987	0.689465	0.539592	0.77457
AGFG2	11.753	0.474817	0.23176	0.597381	11.753	-0.256848	0.547207	0.796943	11.753	-0.287522	0.494816	0.999568	11.753	0.444143	0.269894	0.549947
AGGF1	23.6382	-0.393581	0.172956	0.529426	23.6382	-0.038267	0.897473	0.964326	23.6382	-0.028512	0.922445	0.999568	23.6382	-0.383826	0.189703	0.45397
AGK	8.83245	-0.139176	0.741348	0.912599	8.83245	-0.215001	0.641291	0.855217	8.83245	0.197555	0.652911	0.999568	8.83245	0.273381	0.538801	0.774464
AGL	15.7749	-0.690395	0.0777752	0.389516	15.7749	-0.0517298	0.896526	0.964084	15.7749	-0.041364	0.916189	0.999568	15.7749	-0.68003	0.0856555	0.291496
AGO1	46.0932	0.0718085	0.733248	0.909086	46.0932	0.0112424	0.959354	0.986374	46.0932	-0.193651	0.380109	0.999568	46.0932	-0.133085	0.527193	0.765641
AGO2	23.5939	-0.689235	0.0306653	0.266695	23.5939	-0.51519	0.13188	0.38659	23.5939	0.17293	0.595088	0.999568	23.5939	-0.00111496	0.997347	0.998889
AGO3	5.83277	-0.0972128	0.866311	0.95811	5.83277	0.616439	0.335357	0.626046	5.83277	0.590123	0.35185	0.999568	5.83277	-0.123529	0.832359	0.931831
AGO4	17.0753	0.00879942	0.979585	0.992628	17.0753	-0.0500557	0.888097	0.961488	17.0753	-0.241035	0.497843	0.999568	17.0753	-0.18218	0.596143	0.811987
AGPAT1	387.78	0.308508	0.00803332	0.149677	387.78	0.578583	4.04453e-06	0.000115962	387.78	0.184073	0.14415	0.999568	387.78	-0.0860016	0.457677	0.716289
AGPAT2	767.449	0.0734845	0.522195	0.810296	767.449	-0.363273	0.0033855	0.0306305	767.449	-0.131884	0.284602	0.999568	767.449	0.304873	0.00834304	0.0601303
AGPAT3	88.4135	0.191237	0.235488	0.602294	88.4135	-0.202451	0.23251	0.521429	88.4135	-0.361495	0.0325716	0.653491	88.4135	0.0321934	0.84202	0.935529
AGPAT4	4.13643	0.775343	0.20542	0.565344	4.13643	-0.00953811	0.98967	0.997373	4.13643	0.456455	0.513845	0.999568	4.13643	1.24134	0.0585177	0.230221
AGPAT4-IT1	9.12676	-0.169887	0.720374	0.904465	9.12676	-0.0594504	0.905848	0.967728	9.12676	0.0667128	0.892229	0.999568	9.12676	-0.0437233	0.928157	0.97187
AGPAT5	8.18568	-0.547312	0.228889	0.593702	8.18568	-0.402459	0.417361	0.698271	8.18568	0.170693	0.715323	0.999568	8.18568	0.0258399	0.95728	0.983919
AGPS	4.21605	-0.134683	0.865724	0.95811	4.21605	-0.465693	0.593013	0.831573	4.21605	-0.0702812	0.933605	0.999568	4.21605	0.260728	0.751504	0.893539
AGRN	1641.17	-0.000438622	0.996488	0.998556	1641.17	0.602521	1.84057e-08	1.08009e-06	1641.17	0.102258	0.340578	0.999568	1641.17	-0.500701	4.74453e-07	1.84464e-05
AGT	1.99188	-0.119884	0.912796	0.971931	1.99188	2.15864	0.0571504	0.234925	1.99188	0.57902	0.631846	0.999568	1.99188	-1.6995	0.0931596	0.306979
AGTPBP1	24.5708	-0.765191	0.029241	0.262107	24.5708	-0.697519	0.0647072	0.2532	24.5708	0.124206	0.730579	0.999568	24.5708	0.056534	0.877876	0.950793
AGTRAP	507.6	0.0772987	0.437058	0.759665	507.6	-0.0510682	0.628942	0.848654	507.6	-0.225004	0.0330154	0.655287	507.6	-0.0966374	0.331758	0.609519
AHCTF1	7.35816	-0.345842	0.472551	0.782177	7.35816	0.80104	0.125007	0.374843	7.35816	0.571803	0.274465	0.999568	7.35816	-0.57508	0.230741	0.504553
AHCY	659.828	-0.0294155	0.762165	0.920501	659.828	0.308437	0.00302208	0.0280337	659.828	0.0468958	0.652382	0.999568	659.828	-0.290956	0.00272206	0.0253588
AHCYL1	479.309	0.281279	0.0266611	0.253609	479.309	-0.0284451	0.835347	0.940264	479.309	-0.113088	0.40761	0.999568	479.309	0.196636	0.122103	0.357346
AHCYL2	18.1642	0.200223	0.504835	0.800804	18.1642	0.0652811	0.846081	0.944536	18.1642	0.181404	0.58059	0.999568	18.1642	0.316345	0.305049	0.586738
AHDC1	45.8613	0.367224	0.0932577	0.420556	45.8613	0.0742877	0.763809	0.91265	45.8613	0.305286	0.205667	0.999568	45.8613	0.598222	0.00790031	0.057581
AHI1	16.9015	-0.310244	0.319818	0.680379	16.9015	0.100095	0.768333	0.914072	16.9015	0.330716	0.315206	0.999568	16.9015	-0.0796226	0.804989	0.92028
AHNAK	840.82	0.460217	0.00140041	0.0676609	840.82	-0.371517	0.0174398	0.103813	840.82	-0.0390615	0.801711	0.999568	840.82	0.792672	4.44425e-08	2.27604e-06
AHNAK2	139.096	0.307207	0.155156	0.508438	139.096	-0.256205	0.27469	0.569233	139.096	-0.125422	0.59021	0.999568	139.096	0.43799	0.0443301	0.19499
AHR	32.3452	-0.155218	0.505417	0.800887	32.3452	-0.280801	0.325586	0.618564	32.3452	0.938846	0.000310133	0.0360616	32.3452	1.06443	4.71808e-05	0.00098585
AHRR	1.82268	-0.032695	0.971074	0.989084	1.82268	1.10393	0.330234	0.622769	1.82268	1.34982	0.221653	0.999568	1.82268	0.213198	0.819931	0.925959
AHSA1	553.483	-0.0493227	0.612106	0.854757	553.483	0.137287	0.189025	0.467696	553.483	0.201658	0.0520569	0.794285	553.483	0.0150478	0.878	0.950793
AHSA2P	161.669	-0.416829	0.0131701	0.187308	161.669	-0.249562	0.164451	0.435416	161.669	0.0159441	0.928324	0.999568	161.669	-0.151323	0.374588	0.649913
AIDA	22.3791	-0.384356	0.308582	0.66982	22.3791	0.37991	0.337635	0.627779	22.3791	0.245858	0.533676	0.999568	22.3791	-0.518408	0.17082	0.430495
AIF1L	226.866	0.0677495	0.572143	0.835073	226.866	-0.769362	3.50329e-09	2.43063e-07	226.866	-0.286267	0.0234541	0.566164	226.866	0.550845	8.92754e-06	0.000233567
AIFM1	142.933	0.16952	0.257072	0.624063	142.933	0.0965247	0.543752	0.794894	142.933	-0.0698736	0.659546	0.999568	142.933	0.00312148	0.983382	0.993428
AIFM2	62.2599	0.254817	0.215118	0.576252	62.2599	0.19299	0.386682	0.672384	62.2599	0.0997537	0.652935	0.999568	62.2599	0.161581	0.434242	0.697796
AIG1	704.42	-0.0113405	0.923376	0.974805	704.42	0.230966	0.0670376	0.258635	704.42	-0.106945	0.397296	0.999568	704.42	-0.349251	0.00299102	0.027417
AIMP1	86.1018	0.520111	0.0489332	0.322743	86.1018	0.411751	0.148633	0.413225	86.1018	0.00917276	0.974437	0.999568	86.1018	0.117533	0.654673	0.845462
AIMP2	411.536	-0.16609	0.0998266	0.432945	411.536	0.166657	0.121355	0.367422	411.536	0.124525	0.24456	0.999568	411.536	-0.208221	0.0401941	0.182883
AIP	286.859	-0.0659432	0.669398	0.882458	286.859	0.313253	0.0586694	0.238978	286.859	0.149062	0.368045	0.999568	286.859	-0.230134	0.136357	0.380781
AJAP1	26.9031	0.000152596	0.999538	0.999652	26.9031	0.701247	0.0110526	0.0749047	26.9031	0.179147	0.524502	0.999568	26.9031	-0.521947	0.0427729	0.190332
AJUBA	316.401	-0.22269	0.0943753	0.421722	316.401	-0.0574886	0.687303	0.878579	316.401	0.0474723	0.737817	0.999568	316.401	-0.117729	0.380184	0.654111
AK1	49.9354	-0.165474	0.372648	0.716759	49.9354	-0.243892	0.195817	0.476142	49.9354	-0.281193	0.130647	0.999568	49.9354	-0.202776	0.280649	0.561232
AK2	931.047	-0.012688	0.888219	0.964832	931.047	0.0515514	0.594026	0.832142	931.047	-0.0147773	0.878194	0.999568	931.047	-0.0790167	0.382915	0.656381
AK3	2.39442	-0.88386	0.243698	0.611338	2.39442	-0.959464	0.335555	0.62605	2.39442	1.02068	0.211625	0.999568	2.39442	1.09629	0.24639	0.524077
AK4	7.72607	-1.1286	0.0665423	0.365227	7.72607	-2.10495	0.00216363	0.0216501	7.72607	-0.33435	0.579122	0.999568	7.72607	0.642008	0.354315	0.630212
AK6	162.592	-0.148339	0.316488	0.677311	162.592	-0.0338007	0.830586	0.939243	162.592	0.00727799	0.96293	0.999568	162.592	-0.10726	0.473027	0.728152
AK8	9.70673	0.164277	0.693534	0.894854	9.70673	0.239626	0.599414	0.833889	9.70673	0.123917	0.784548	0.999568	9.70673	0.0485681	0.907843	0.964159
AK9	2.46236	1.51294	0.104132	0.439046	2.46236	1.70287	0.174341	0.449195	2.46236	1.4737	0.240474	0.999568	2.46236	1.28377	0.166298	0.424292
AKAP1	235.932	0.0315862	0.769566	0.924009	235.932	0.259643	0.0231675	0.127047	235.932	0.0395534	0.729552	0.999568	235.932	-0.188503	0.0800389	0.279524
AKAP10	66.571	0.267642	0.140429	0.491574	66.571	0.498855	0.0118124	0.0788996	66.571	0.276918	0.162645	0.999568	66.571	0.0457047	0.800853	0.918887
AKAP11	18.6458	-1.11223	0.0232616	0.239442	18.6458	-0.538272	0.275235	0.569894	18.6458	-0.44656	0.360888	0.999568	18.6458	-1.02052	0.0389839	0.179175
AKAP12	1.45564	-0.660927	0.526581	0.813089	1.45564	-2.06093	0.132661	0.387583	1.45564	0.867837	0.450495	0.999568	1.45564	2.26784	0.0791713	0.27803
AKAP13	32.9462	0.403446	0.0698876	0.372517	32.9462	0.321624	0.184818	0.46218	32.9462	0.0775465	0.749986	0.999568	32.9462	0.159368	0.471693	0.72712
AKAP17A	91.2055	-0.166248	0.290162	0.653686	91.2055	0.0720545	0.670559	0.870695	91.2055	0.24142	0.146053	0.999568	91.2055	0.00311833	0.984508	0.993965
AKAP3	5.79773	0.29168	0.60132	0.851193	5.79773	-0.985124	0.113839	0.354894	5.79773	-0.399749	0.491762	0.999568	5.79773	0.877055	0.144652	0.393616
AKAP7	5.82142	-1.11977	0.0975697	0.428945	5.82142	-0.40603	0.559481	0.805175	5.82142	0.0747005	0.911525	0.999568	5.82142	-0.639041	0.359158	0.634808
AKAP8	58.1792	0.0257623	0.897943	0.967868	58.1792	0.29141	0.176642	0.451204	58.1792	0.155351	0.469753	0.999568	58.1792	-0.110296	0.584167	0.804981
AKAP8L	649.228	0.0111412	0.939562	0.980066	649.228	-0.00831434	0.958124	0.986077	649.228	0.00946808	0.952228	0.999568	649.228	0.0289237	0.844284	0.936218
AKAP9	36.6213	0.169279	0.463796	0.774721	36.6213	-0.606782	0.0136248	0.0876537	36.6213	-0.47984	0.0454363	0.757845	36.6213	0.29622	0.211437	0.481804
AKIP1	111.555	0.0695656	0.640207	0.869199	111.555	0.258854	0.096692	0.322512	111.555	-0.0719617	0.646355	0.999568	111.555	-0.26125	0.0768413	0.272762
AKIRIN1	406.465	-0.116865	0.269078	0.635756	406.465	0.14981	0.18163	0.457739	406.465	-0.0133184	0.905347	0.999568	406.465	-0.279994	0.00816966	0.0592348
AKIRIN2	145.601	-0.347918	0.158606	0.512024	145.601	-0.244603	0.355723	0.64426	145.601	-0.0220692	0.933173	0.999568	145.601	-0.125384	0.613846	0.821897
AKNA	221.309	0.0404329	0.836589	0.94947	221.309	-1.05734	5.78086e-07	2.24062e-05	221.309	-0.661821	0.0015465	0.114917	221.309	0.435949	0.0280744	0.143843
AKR1A1	614.754	-0.0228391	0.823804	0.944883	614.754	-0.205342	0.0618063	0.246783	614.754	-0.182222	0.0958632	0.930293	614.754	0.000280842	0.997826	0.998889
AKR1B1	482.476	0.295002	0.0170498	0.214326	482.476	0.427708	0.00115052	0.0131229	482.476	-0.223129	0.0924199	0.929723	482.476	-0.355835	0.00368218	0.0323815
AKR1B10	1.7151	-1.08235	0.277895	0.644669	1.7151	0.761569	0.46347	0.736742	1.7151	0.98044	0.332947	0.999568	1.7151	-0.863482	0.398942	0.669865
AKR1C2	4.92863	-0.413094	0.548058	0.822934	4.92863	0.643513	0.409076	0.690516	4.92863	0.883323	0.247611	0.999568	4.92863	-0.173283	0.805456	0.920459
AKR1C3	390.306	0.304346	0.0379607	0.289259	390.306	0.996738	5.28285e-10	4.45248e-08	390.306	0.723317	6.72645e-06	0.00183632	390.306	0.0309253	0.832755	0.931959
AKR1C4	3.46665	0.685734	0.293529	0.657081	3.46665	1.17439	0.124696	0.374178	3.46665	0.749313	0.33508	0.999568	3.46665	0.260653	0.682494	0.85774
AKR7A2	8.9815	-1.26344	0.0189032	0.220825	8.9815	-0.299894	0.557007	0.803699	8.9815	-0.280449	0.577997	0.999568	8.9815	-1.244	0.0221029	0.122116
AKR7A3	2.39878	0.147897	0.855531	0.955725	2.39878	0.814894	0.330775	0.622769	2.39878	0.0309522	0.971809	0.999568	2.39878	-0.636045	0.409627	0.678641
AKR7L	3.05381	0.646371	0.416813	0.744018	3.05381	-0.267883	0.734144	0.901338	3.05381	-0.89621	0.272997	0.999568	3.05381	0.0180436	0.981191	0.992216
AKT1	467.004	0.0697238	0.616063	0.856472	467.004	0.31657	0.0338749	0.165719	467.004	0.0558068	0.708606	0.999568	467.004	-0.191039	0.16902	0.428279
AKT1S1	690.937	0.163689	0.162257	0.515139	690.937	-0.198564	0.117623	0.360938	690.937	0.0674659	0.592444	0.999568	690.937	0.429719	0.000272595	0.00410687
AKT2	126.318	0.186121	0.189073	0.548102	126.318	-0.568521	0.000347399	0.00504351	126.318	-0.00219687	0.988495	0.999568	126.318	0.752444	4.07569e-07	1.59945e-05
AKTIP	37.2634	-0.261594	0.293536	0.657081	37.2634	-0.729094	0.00591098	0.0468033	37.2634	-0.303743	0.233109	0.999568	37.2634	0.163758	0.527447	0.765834
ALAD	68.6293	-0.0581093	0.728535	0.907651	68.6293	-0.32415	0.0705187	0.26698	68.6293	-0.103693	0.551336	0.999568	68.6293	0.162348	0.347075	0.623451
ALAS1	419.207	0.0115949	0.900918	0.968589	419.207	0.0344663	0.730318	0.89968	419.207	0.0703722	0.47779	0.999568	419.207	0.0475008	0.61334	0.821897
ALCAM	805.253	-0.773034	0.0101642	0.1662	805.253	0.319854	0.323371	0.616331	805.253	0.0494847	0.878578	0.999568	805.253	-1.0434	0.000521393	0.00692873
ALDH16A1	237.291	0.278206	0.0426625	0.306321	237.291	0.0314443	0.833391	0.939577	237.291	0.128776	0.384855	0.999568	237.291	0.375538	0.00674112	0.051462
ALDH18A1	108.92	0.167308	0.211395	0.571641	108.92	0.298534	0.0364127	0.174864	108.92	0.0536083	0.707813	0.999568	108.92	-0.0776171	0.560587	0.788467
ALDH1A1	182.822	0.178294	0.220179	0.583459	182.822	2.3642	3.60487e-51	2.2635e-47	182.822	0.761903	2.98546e-06	0.00110269	182.822	-1.424	9.17696e-25	7.20276e-22
ALDH1A2	4.32753	-0.815565	0.197841	0.556684	4.32753	-0.307747	0.704667	0.886867	4.32753	1.3535	0.059379	0.821235	4.32753	0.845677	0.249813	0.527458
ALDH1A3	63.2152	-0.527119	0.0769436	0.38858	63.2152	-1.07173	0.000799536	0.00993133	63.2152	-0.382463	0.220286	0.999568	63.2152	0.16215	0.595725	0.811987
ALDH1B1	59.1836	0.499573	0.0287791	0.261375	59.1836	-0.942099	0.000246114	0.00379692	59.1836	-0.244694	0.317964	0.999568	59.1836	1.19698	6.97077e-07	2.56712e-05
ALDH3A1	2.83664	-2.42765	0.0095943	0.161943	2.83664	0.0875876	0.950655	0.98352	2.83664	4.3385	0.000282447	0.033858	2.83664	1.82326	0.133072	0.376135
ALDH3A2	202.868	0.325502	0.0024461	0.0902163	202.868	-0.54737	8.46018e-06	0.000218158	202.868	0.127135	0.275941	0.999568	202.868	1.00001	1.84163e-18	6.2506e-16
ALDH3B1	425.933	-0.138714	0.208292	0.567896	425.933	-0.064257	0.579332	0.821348	425.933	-0.348172	0.00274226	0.163162	425.933	-0.422629	0.0001201	0.00212488
ALDH3B2	2.0397	-0.975274	0.362034	0.70847	2.0397	-1.97583	0.0394259	0.185504	2.0397	-1.88945	0.0456581	0.75799	2.0397	-0.888897	0.411742	0.680751
ALDH4A1	73.3316	0.597561	0.000140245	0.0183459	73.3316	-0.0859099	0.608278	0.83744	73.3316	-0.262409	0.116773	0.98155	73.3316	0.421062	0.00735969	0.0546573
ALDH5A1	11.1099	-0.649728	0.15133	0.503297	11.1099	-0.0485582	0.917793	0.972138	11.1099	0.139999	0.761156	0.999568	11.1099	-0.461171	0.318542	0.598136
ALDH6A1	11.5494	0.161504	0.661837	0.879658	11.5494	-0.107951	0.793658	0.924303	11.5494	0.123522	0.756726	0.999568	11.5494	0.392977	0.305839	0.587806
ALDH7A1	3.39471	0.650693	0.373867	0.717097	3.39471	-0.419772	0.555095	0.801897	3.39471	-0.948658	0.196881	0.999568	3.39471	0.121807	0.863126	0.944423
ALDH8A1	1.46001	0.669833	0.585388	0.84241	1.46001	-0.635903	0.631465	0.849666	1.46001	-0.741103	0.573299	0.999568	1.46001	0.564633	0.647976	0.842711
ALDH9A1	303.024	-0.330782	0.110714	0.449274	303.024	0.270212	0.22252	0.508572	303.024	-0.0741263	0.738193	0.999568	303.024	-0.675121	0.00111421	0.0127153
ALDOA	2.01565	0.0042342	0.99628	0.998556	2.01565	0.921198	0.408534	0.690029	2.01565	1.28337	0.235028	0.999568	2.01565	0.366409	0.698708	0.867376
ALDOC	60.3217	-0.0179621	0.936436	0.979427	60.3217	-0.424422	0.0826385	0.293571	60.3217	-0.0387095	0.870793	0.999568	60.3217	0.367751	0.113094	0.343201
ALG1	4.53776	0.493129	0.411671	0.741079	4.53776	0.0501348	0.938686	0.979804	4.53776	-0.0798709	0.901923	0.999568	4.53776	0.363123	0.547672	0.779674
ALG10	6.99719	0.284724	0.561918	0.829303	6.99719	0.455983	0.352727	0.640941	6.99719	-0.242477	0.63461	0.999568	6.99719	-0.413735	0.378398	0.652509
ALG10B	4.42552	-0.30642	0.61605	0.856472	4.42552	-0.355494	0.562406	0.807626	4.42552	-0.533292	0.383956	0.999568	4.42552	-0.484218	0.428181	0.692689
ALG12	3.91572	0.0308319	0.959624	0.985422	3.91572	-0.625716	0.361946	0.649331	3.91572	0.0716557	0.909277	0.999568	3.91572	0.728204	0.276594	0.556735
ALG13	21.3702	-0.615839	0.0779127	0.389516	21.3702	0.0769102	0.833736	0.939601	21.3702	0.255415	0.47813	0.999568	21.3702	-0.437335	0.21885	0.49042
ALG2	40.741	-0.170648	0.422929	0.749623	40.741	-0.814275	0.000592043	0.00785313	40.741	-0.0640285	0.771477	0.999568	40.741	0.579599	0.0117039	0.0778073
ALG3	667.021	0.135841	0.257836	0.624688	667.021	-0.0280961	0.828143	0.938074	667.021	-0.00957774	0.940797	0.999568	667.021	0.15436	0.200295	0.467354
ALG5	170.933	-0.129827	0.292951	0.656826	170.933	0.0659222	0.61391	0.840705	170.933	0.0389361	0.763731	0.999568	170.933	-0.156813	0.20803	0.477594
ALG8	70.4103	-0.784017	0.00454484	0.122509	70.4103	-0.167383	0.559782	0.80524	70.4103	-0.158548	0.578746	0.999568	70.4103	-0.775182	0.00524748	0.0426247
ALG9	5.2125	0.604219	0.284366	0.648922	5.2125	0.387998	0.526346	0.783517	5.2125	0.0102767	0.986787	0.999568	5.2125	0.226498	0.683033	0.857869
ALKBH1	18.3455	-0.0614709	0.853553	0.955401	18.3455	0.406928	0.236171	0.525627	18.3455	-0.040691	0.90706	0.999568	18.3455	-0.50909	0.120113	0.354495
ALKBH2	259.459	0.028992	0.778692	0.927253	259.459	0.0579123	0.600348	0.833889	259.459	0.064703	0.55451	0.999568	259.459	0.0357828	0.731392	0.88358
ALKBH3	98.1426	-0.119373	0.411266	0.740561	98.1426	0.309986	0.044646	0.200955	98.1426	0.181107	0.238754	0.999568	98.1426	-0.248252	0.0887205	0.297663
ALKBH4	81.6129	-0.0773156	0.621555	0.860393	81.6129	0.00505221	0.975845	0.992611	81.6129	0.0580411	0.723788	0.999568	81.6129	-0.0243267	0.878593	0.951219
ALKBH5	142.025	0.355936	0.0619807	0.35525	142.025	0.394862	0.0572264	0.235083	142.025	0.26427	0.202198	0.999568	142.025	0.225344	0.23833	0.514713
ALKBH6	403.915	0.0872852	0.504843	0.800804	403.915	-0.423977	0.00275679	0.0260844	403.915	-0.0930138	0.506593	0.999568	403.915	0.418249	0.00160489	0.0168373
ALKBH7	756.839	0.204372	0.0446931	0.311928	756.839	0.218387	0.046064	0.204479	756.839	-0.00967063	0.929658	0.999568	756.839	-0.0236857	0.815855	0.925099
ALKBH8	10.684	-0.429267	0.31112	0.671774	10.684	-0.497637	0.241529	0.531473	10.684	-0.435936	0.295031	0.999568	10.684	-0.367566	0.394317	0.666363
ALMS1	28.4026	0.00118225	0.996	0.998556	28.4026	-0.00643119	0.980526	0.994042	28.4026	0.280431	0.269723	0.999568	28.4026	0.288044	0.240866	0.517456
ALOX12B	8.92048	-0.621386	0.214452	0.576068	8.92048	-0.126253	0.810427	0.931403	8.92048	0.150209	0.769426	0.999568	8.92048	-0.344925	0.502229	0.747306
ALOX12P2	27.0732	-0.0114391	0.967773	0.987511	27.0732	0.429704	0.150052	0.415421	27.0732	0.168598	0.573409	0.999568	27.0732	-0.272545	0.333629	0.610967
ALOXE3	6.13441	-0.802991	0.155104	0.508438	6.13441	-0.924899	0.107845	0.344346	6.13441	-0.318211	0.555137	0.999568	6.13441	-0.196303	0.743012	0.889601
ALPK1	23.2983	-0.225539	0.428964	0.753704	23.2983	0.0991814	0.74501	0.904268	23.2983	0.10146	0.735925	0.999568	23.2983	-0.223261	0.439866	0.701903
ALPK3	26.9671	-0.0566269	0.848708	0.953658	26.9671	-0.283203	0.355569	0.644217	26.9671	-0.409072	0.180219	0.999568	26.9671	-0.182496	0.540206	0.77457
ALS2	26.7382	-0.364884	0.282315	0.647583	26.7382	-0.121222	0.734299	0.901338	26.7382	0.0548154	0.876118	0.999568	26.7382	-0.188846	0.584238	0.804981
ALS2CL	145.689	0.399105	0.0279319	0.257665	145.689	-0.203512	0.311246	0.604302	145.689	0.147258	0.456577	0.999568	145.689	0.749874	4.99156e-05	0.00102465
ALYREF	728.221	0.0958558	0.495726	0.796893	728.221	0.379282	0.0123719	0.0816002	728.221	0.146041	0.335425	0.999568	728.221	-0.137385	0.328851	0.607668
AMBP	17.1367	0.0446556	0.899226	0.968563	17.1367	-0.857506	0.0135137	0.0870285	17.1367	-1.06583	0.0021484	0.141959	17.1367	-0.163666	0.641968	0.838272
AMBRA1	51.6513	0.127652	0.504616	0.800804	51.6513	0.294668	0.152249	0.418653	51.6513	0.111993	0.585909	0.999568	51.6513	-0.0550223	0.773753	0.90515
AMD1	91.3883	-0.841951	0.0563247	0.342111	91.3883	-0.305578	0.517725	0.777981	91.3883	0.00759105	0.987126	0.999568	91.3883	-0.528782	0.23276	0.506949
AMDHD2	130.155	0.0652111	0.662226	0.879658	130.155	-0.288824	0.0743743	0.275286	130.155	-0.0833811	0.599668	0.999568	130.155	0.270654	0.0755914	0.269961
AMER1	11.3335	0.692256	0.0744252	0.383423	11.3335	-0.0588023	0.887877	0.961453	11.3335	-0.294911	0.480876	0.999568	11.3335	0.456147	0.237554	0.513637
AMFR	94.4799	0.294183	0.0649304	0.363097	94.4799	0.406138	0.0165176	0.0999177	94.4799	0.00794155	0.962985	0.999568	94.4799	-0.104014	0.508789	0.752308
AMH	207.58	-0.00452102	0.972681	0.989809	207.58	-0.4689	0.00110714	0.0127088	207.58	-0.0269202	0.847814	0.999568	207.58	0.437458	0.00126155	0.0140324
AMIGO1	18.7957	0.297017	0.291251	0.655119	18.7957	0.43434	0.160833	0.43074	18.7957	0.235092	0.447661	0.999568	18.7957	0.0977695	0.728052	0.881496
AMIGO2	547.068	-0.566478	1.24327e-05	0.00325271	547.068	0.188954	0.166113	0.437208	547.068	-0.224992	0.100048	0.941124	547.068	-0.980424	3.28326e-14	5.72655e-12
AMIGO3	71.5591	0.374855	0.042504	0.305835	71.5591	-0.020747	0.9155	0.971838	71.5591	-0.252395	0.197497	0.999568	71.5591	0.143207	0.437175	0.699814
AMMECR1	20.9926	0.335215	0.322089	0.681974	20.9926	0.294493	0.418013	0.69873	20.9926	-0.000511775	0.998883	0.999568	20.9926	0.0402107	0.904848	0.963439
AMMECR1L	73.4998	0.134585	0.404612	0.736288	73.4998	0.0883546	0.612847	0.840006	73.4998	0.0826461	0.63165	0.999568	73.4998	0.128877	0.431139	0.694838
AMOT	7.49385	-1.43612	0.0218418	0.235451	7.49385	0.714353	0.208204	0.490784	7.49385	0.152659	0.791136	0.999568	7.49385	-1.99782	0.00121405	0.0136317
AMOTL1	10.8646	0.197503	0.613668	0.855426	10.8646	0.692526	0.078415	0.284277	10.8646	-0.145849	0.724061	0.999568	10.8646	-0.640872	0.0834811	0.286626
AMOTL2	495.561	-0.231769	0.0920645	0.418493	495.561	0.113101	0.441982	0.719618	495.561	-0.0495129	0.736251	0.999568	495.561	-0.394384	0.0041725	0.0357667
AMPD2	183.415	0.326832	0.0384192	0.290294	183.415	0.269624	0.110935	0.350384	183.415	-0.0277192	0.870103	0.999568	183.415	0.0294885	0.851376	0.938625
AMPD3	11.0718	0.479215	0.201069	0.560122	11.0718	-0.0936744	0.814724	0.933173	11.0718	-0.261502	0.511676	0.999568	11.0718	0.311387	0.407187	0.676792
AMT	35.7828	-0.33212	0.291567	0.655184	35.7828	1.12224	0.000819382	0.0101278	35.7828	0.475753	0.162715	0.999568	35.7828	-0.978609	0.00155455	0.0164188
AMY2B	7.87026	0.0751	0.902598	0.968589	7.87026	0.858213	0.28156	0.576714	7.87026	1.60957	0.0357852	0.680894	7.87026	0.82646	0.202146	0.469346
AMZ2	190.051	-0.0242106	0.837257	0.949798	190.051	0.322916	0.0102661	0.0710312	190.051	0.18864	0.132592	0.999568	190.051	-0.158487	0.179986	0.442349
ANAPC1	18.4812	0.742827	0.0195419	0.223504	18.4812	0.516593	0.125906	0.37628	18.4812	-0.134348	0.699766	0.999568	18.4812	0.0918862	0.763874	0.898954
ANAPC10	36.6467	0.174834	0.463126	0.774721	36.6467	0.174487	0.510558	0.772573	36.6467	0.355726	0.170235	0.999568	36.6467	0.356073	0.145305	0.394795
ANAPC11	2934.87	0.085149	0.180453	0.537614	2934.87	0.175244	0.0104266	0.0717466	2934.87	0.0227215	0.739635	0.999568	2934.87	-0.067373	0.289582	0.57089
ANAPC13	163.604	0.0161102	0.938938	0.979647	163.604	0.0485896	0.829492	0.939039	163.604	-0.018782	0.933497	0.999568	163.604	-0.0512614	0.807912	0.920769
ANAPC15	256.348	0.257613	0.0481676	0.320642	256.348	0.127197	0.372278	0.659575	256.348	0.233983	0.0973394	0.930293	256.348	0.364399	0.00572513	0.0455616
ANAPC16	90.8629	-0.450996	0.0309623	0.267233	90.8629	-0.407941	0.0689075	0.263021	90.8629	0.0297005	0.892456	0.999568	90.8629	-0.0133537	0.950165	0.981182
ANAPC2	11.9754	-0.0645707	0.862551	0.957898	11.9754	-0.421237	0.299555	0.595218	11.9754	-0.0728623	0.851315	0.999568	11.9754	0.283804	0.467414	0.723502
ANAPC4	49.4108	0.0846919	0.725092	0.906041	49.4108	-0.00336611	0.989625	0.997373	49.4108	0.0349548	0.891346	0.999568	49.4108	0.123013	0.61391	0.821897
ANAPC5	747.737	0.23453	0.0279966	0.257757	747.737	0.205564	0.0731317	0.27244	747.737	-0.0212966	0.852705	0.999568	747.737	0.00766965	0.942703	0.978028
ANAPC7	228.975	0.238361	0.0731229	0.381002	228.975	0.109167	0.442123	0.719754	228.975	-0.100438	0.479231	0.999568	228.975	0.0287561	0.828838	0.930082
ANG	11.2899	-0.129873	0.779279	0.927424	11.2899	0.732408	0.104813	0.338743	11.2899	-0.225201	0.632435	0.999568	11.2899	-1.08748	0.0140794	0.0892075
ANGEL1	28.7388	0.371808	0.124913	0.469377	28.7388	0.470582	0.0856775	0.300295	28.7388	0.397849	0.142775	0.999568	28.7388	0.299076	0.221599	0.4942
ANGEL2	33.4319	-0.0105334	0.964483	0.986759	33.4319	0.673905	0.00640828	0.0498298	33.4319	0.161901	0.520638	0.999568	33.4319	-0.522538	0.0238231	0.129038
ANGPTL4	42.1375	-1.22156	6.45923e-05	0.0101394	42.1375	-0.115949	0.685651	0.877806	42.1375	-0.42109	0.142568	0.999568	42.1375	-1.5267	5.41135e-07	2.04686e-05
ANK2	11.0172	-0.643134	0.16253	0.515185	11.0172	-0.477553	0.300163	0.595719	11.0172	-0.37325	0.40917	0.999568	11.0172	-0.53883	0.250199	0.527625
ANK3	2.43199	-0.629226	0.460916	0.773492	2.43199	0.698922	0.433174	0.711499	2.43199	0.50057	0.574443	0.999568	2.43199	-0.827579	0.331794	0.609519
ANKDD1A	4.58175	-0.621063	0.267001	0.634369	4.58175	0.541153	0.422967	0.702595	4.58175	1.35068	0.0332097	0.655287	4.58175	0.188462	0.755777	0.895382
ANKEF1	11.5562	-0.133424	0.736873	0.910525	11.5562	-0.0311644	0.939744	0.97991	11.5562	-0.0738208	0.856291	0.999568	11.5562	-0.17608	0.660922	0.848047
ANKFY1	106.109	0.450464	0.00938333	0.160103	106.109	0.597653	0.00147044	0.0160294	106.109	0.136282	0.472561	0.999568	106.109	-0.0109068	0.949253	0.981004
ANKH	2.59968	0.0226418	0.978059	0.992121	2.59968	0.366284	0.698046	0.883587	2.59968	0.437903	0.636749	0.999568	2.59968	0.0942613	0.910664	0.965434
ANKHD1	167.497	-0.00522054	0.96559	0.987048	167.497	-0.243984	0.0663651	0.257385	167.497	0.173187	0.178098	0.999568	167.497	0.411951	0.00103519	0.0120817
ANKIB1	21.4914	-0.654624	0.134761	0.48311	21.4914	-0.758821	0.10497	0.338743	21.4914	-0.0615558	0.892143	0.999568	21.4914	0.0426411	0.924829	0.970989
ANKLE1	3.57507	0.146844	0.834727	0.948998	3.57507	-1.19946	0.094303	0.318868	3.57507	-1.05952	0.125081	0.999568	3.57507	0.286782	0.693874	0.864637
ANKLE2	150.944	0.126637	0.32424	0.684673	150.944	0.0924673	0.49651	0.761748	150.944	-0.0854435	0.529112	0.999568	150.944	-0.0512737	0.690096	0.862654
ANKMY1	74.6981	0.25284	0.155642	0.508537	74.6981	0.177482	0.34654	0.635288	74.6981	-0.139173	0.463168	0.999568	74.6981	-0.0638148	0.717997	0.877677
ANKMY2	69.5668	-0.328692	0.0630776	0.358592	69.5668	-0.0221288	0.903642	0.967511	69.5668	-0.0808637	0.655457	0.999568	69.5668	-0.387426	0.0297617	0.149744
ANKRA2	23.1746	-0.829283	0.0541794	0.340049	23.1746	-0.142678	0.753244	0.908576	23.1746	0.258534	0.56252	0.999568	23.1746	-0.428071	0.328987	0.607829
ANKRD1	2.54132	-0.582453	0.521093	0.810045	2.54132	0.393587	0.665774	0.868744	2.54132	0.142278	0.876254	0.999568	2.54132	-0.833762	0.356372	0.632197
ANKRD10	602.79	-0.488825	0.000537794	0.0406829	602.79	-0.94121	5.06339e-10	4.35521e-08	602.79	-0.445847	0.00298627	0.171093	602.79	0.00653756	0.963406	0.986099
ANKRD11	182.126	-0.11809	0.330583	0.68984	182.126	0.168804	0.191753	0.470922	182.126	0.0945144	0.462178	0.999568	182.126	-0.19238	0.115123	0.346611
ANKRD12	3.64748	-0.334653	0.62008	0.858824	3.64748	1.49483	0.0442038	0.19968	3.64748	0.88685	0.243155	0.999568	3.64748	-0.942634	0.150424	0.402264
ANKRD13A	32.9699	0.552979	0.0117475	0.176255	32.9699	0.152465	0.510027	0.771907	32.9699	-0.201244	0.390856	0.999568	32.9699	0.19927	0.355868	0.631857
ANKRD13B	35.8928	0.383044	0.167059	0.52006	35.8928	-1.26465	6.58524e-05	0.00125007	35.8928	-0.290679	0.324585	0.999568	35.8928	1.35702	6.27343e-06	0.000172389
ANKRD13C	2.0623	0.648753	0.579427	0.838297	2.0623	-1.11632	0.313962	0.606575	2.0623	-1.95468	0.0940723	0.929723	2.0623	-0.1896	0.864781	0.945106
ANKRD13D	195.469	0.0208913	0.884734	0.963918	195.469	0.0742185	0.62964	0.848654	195.469	0.0170229	0.911532	0.999568	195.469	-0.0363044	0.80203	0.919639
ANKRD16	61.7695	0.290807	0.103447	0.438226	61.7695	0.197481	0.315692	0.608419	61.7695	0.193795	0.318886	0.999568	61.7695	0.287121	0.112764	0.342714
ANKRD2	186.082	-0.43114	0.0212231	0.234226	186.082	-0.635622	0.00130052	0.0145691	186.082	-0.385949	0.0479379	0.773558	186.082	-0.181466	0.338653	0.615022
ANKRD20A11P	0.66308	-1.44197	0.49987	0.79814	0.66308	-2.08361	0.362018	0.649336	0.66308	-0.859309	0.704912	0.999568	0.66308	-0.217669	0.919787	0.96854
ANKRD20A19P	17.9633	0.317493	0.36886	0.713872	17.9633	0.0915195	0.818274	0.934469	17.9633	0.207094	0.596405	0.999568	17.9633	0.433068	0.230134	0.504047
ANKRD23	26.7641	-0.0482809	0.853509	0.955401	26.7641	0.012868	0.963327	0.987789	26.7641	0.0706729	0.797174	0.999568	26.7641	0.00952396	0.971476	0.989038
ANKRD24	2.62854	2.71879	0.00492638	0.127573	2.62854	-0.158801	0.872627	0.954402	2.62854	-1.49482	0.171414	0.999568	2.62854	1.38277	0.102612	0.325404
ANKRD27	95.3814	-0.504597	0.0550159	0.340839	95.3814	-0.421988	0.13569	0.393441	95.3814	0.132132	0.635211	0.999568	95.3814	0.0495227	0.853162	0.939669
ANKRD28	6.08325	-0.449446	0.499841	0.79814	6.08325	0.260216	0.695049	0.882015	6.08325	-0.338663	0.617783	0.999568	6.08325	-1.04832	0.108113	0.335079
ANKRD33B	125.505	-0.626211	0.000851199	0.0545376	125.505	-0.463694	0.0169598	0.101954	125.505	-0.372602	0.0527674	0.797039	125.505	-0.535118	0.00474891	0.0396522
ANKRD34A	2.34628	-0.780744	0.373646	0.717097	2.34628	0.461123	0.589553	0.828929	2.34628	0.235589	0.783152	0.999568	2.34628	-1.00628	0.250303	0.527749
ANKRD36	2.6167	0.577293	0.45642	0.771351	2.6167	-0.481167	0.604782	0.835124	2.6167	-0.0365174	0.966872	0.999568	2.6167	1.02194	0.216917	0.488561
ANKRD36B	3.52948	-1.34775	0.0538363	0.339055	3.52948	0.293655	0.691738	0.880751	3.52948	0.939889	0.181046	0.999568	3.52948	-0.701515	0.340151	0.616305
ANKRD37	13.6891	0.0656796	0.854994	0.955725	13.6891	0.10041	0.800301	0.927138	13.6891	0.351359	0.361575	0.999568	13.6891	0.316628	0.394886	0.666698
ANKRD39	197.31	-0.120222	0.299394	0.662986	197.31	0.160063	0.188505	0.467466	197.31	0.0375008	0.756941	0.999568	197.31	-0.242784	0.0368947	0.173205
ANKRD40	151.672	0.483514	0.00781474	0.147133	151.672	0.435824	0.0268917	0.140887	151.672	0.15167	0.441974	0.999568	151.672	0.19936	0.271572	0.551499
ANKRD42	6.80807	0.499656	0.327075	0.687129	6.80807	-0.451658	0.431164	0.709509	6.80807	-0.102146	0.852489	0.999568	6.80807	0.849168	0.113016	0.343201
ANKRD44	4.28088	-0.21787	0.709441	0.900601	4.28088	-1.2561	0.0791691	0.285938	4.28088	0.0751144	0.903074	0.999568	4.28088	1.11334	0.103689	0.327361
ANKRD46	12.4715	-0.610171	0.203942	0.563795	12.4715	-0.415764	0.41488	0.695722	12.4715	0.0690187	0.888952	0.999568	12.4715	-0.125387	0.800358	0.918814
ANKRD49	36.7908	-0.158928	0.471617	0.781161	36.7908	-0.00247729	0.991748	0.997758	36.7908	0.197903	0.395888	0.999568	36.7908	0.0414515	0.855312	0.94074
ANKRD50	4.79467	-0.17224	0.77348	0.924994	4.79467	0.0220964	0.971698	0.991515	4.79467	-0.0992489	0.872628	0.999568	4.79467	-0.293586	0.62548	0.828005
ANKRD52	286.389	-0.0348794	0.769891	0.924222	286.389	0.172269	0.175078	0.449708	286.389	0.0515597	0.683932	0.999568	286.389	-0.155589	0.193259	0.458434
ANKRD54	148.351	0.24558	0.114972	0.454612	148.351	0.160666	0.334185	0.625689	148.351	-0.0942413	0.571748	0.999568	148.351	-0.00932709	0.952145	0.981775
ANKRD6	4.08834	-0.729982	0.255843	0.621926	4.08834	-1.4078	0.0400746	0.187466	4.08834	-0.374651	0.536842	0.999568	4.08834	0.303163	0.67265	0.853818
ANKRD61	2.69572	-0.0346703	0.965128	0.986805	2.69572	0.244682	0.755682	0.909339	2.69572	-0.134319	0.866279	0.999568	2.69572	-0.413671	0.595988	0.811987
ANKRD62	0.93469	-0.00457946	0.997583	0.999023	0.93469	-1.75172	0.214591	0.499044	0.93469	-1.958	0.167409	0.999568	0.93469	-0.210861	0.888685	0.956799
ANKRD9	8.16814	0.123134	0.786008	0.93023	8.16814	-0.732917	0.142031	0.403171	8.16814	-0.350431	0.459504	0.999568	8.16814	0.50562	0.290982	0.571604
ANKS1A	69.8678	0.0594062	0.732475	0.908956	69.8678	0.0652901	0.729043	0.89909	69.8678	0.154811	0.403458	0.999568	69.8678	0.148927	0.400312	0.670998
ANKS1B	1.12694	-0.827041	0.566191	0.831314	1.12694	-1.09362	0.495073	0.76097	1.12694	-0.11241	0.941474	0.999568	1.12694	0.154171	0.918926	0.968447
ANKS3	157.718	0.0306947	0.81471	0.940966	157.718	-0.0618109	0.658076	0.86339	157.718	-0.0596492	0.666256	0.999568	157.718	0.0328563	0.803913	0.920188
ANKS6	198.631	0.279006	0.0110321	0.172729	198.631	-0.530129	1.04885e-05	0.000262378	198.631	-0.213853	0.0667532	0.868638	198.631	0.595282	1.58409e-07	6.97999e-06
ANKZF1	226.941	0.0825384	0.49177	0.794705	226.941	0.169628	0.191296	0.470922	226.941	0.150074	0.244541	0.999568	226.941	0.0629844	0.602436	0.814811
ANLN	55.6528	-0.315688	0.282767	0.647647	55.6528	-0.0445583	0.887377	0.961338	55.6528	0.151848	0.625168	0.999568	55.6528	-0.119282	0.688735	0.861897
ANO10	250.828	-0.0780159	0.583775	0.841917	250.828	-0.469958	0.00228895	0.0226047	250.828	-0.063872	0.673519	0.999568	250.828	0.328071	0.0236653	0.128453
ANO4	0.52609	-2.77961	0.280871	0.646478	0.52609	0.349229	0.903426	0.967445	0.52609	2.15364	0.441529	0.999568	0.52609	-0.975199	0.714404	0.875608
ANO6	124.293	0.804204	1.16915e-05	0.00312387	124.293	1.09694	4.03968e-08	2.17727e-06	124.293	0.308902	0.12837	0.999568	124.293	0.0161709	0.928269	0.97187
ANO7	4.29207	-0.563651	0.382982	0.721821	4.29207	-0.357041	0.595428	0.832641	4.29207	0.00804857	0.990033	0.999568	4.29207	-0.198562	0.768062	0.901961
ANO8	40.3277	-0.188511	0.353997	0.704966	40.3277	0.227855	0.284444	0.579626	40.3277	0.0875906	0.679376	0.999568	40.3277	-0.328775	0.107262	0.333993
ANO9	228.718	-0.0321148	0.800921	0.934407	228.718	-0.102665	0.446311	0.723011	228.718	-0.138938	0.299906	0.999568	228.718	-0.0683885	0.59355	0.810372
ANP32A	545.811	-0.129195	0.406827	0.737345	545.811	0.0263022	0.875213	0.95563	545.811	-0.00294102	0.985964	0.999568	545.811	-0.158438	0.309993	0.590817
ANP32A-IT1	4.2498	0.099934	0.878633	0.961542	4.2498	0.419482	0.521804	0.780718	4.2498	-0.246532	0.715995	0.999568	4.2498	-0.56608	0.369	0.643777
ANP32B	2352.26	0.233094	0.0486896	0.322157	2352.26	-0.334222	0.00898028	0.0646642	2352.26	-0.0340918	0.78939	0.999568	2352.26	0.533224	6.84713e-06	0.000185715
ANP32E	90.0502	-0.888957	0.0662832	0.364761	90.0502	0.335284	0.516268	0.776815	90.0502	0.0488292	0.924699	0.999568	90.0502	-1.17541	0.015139	0.0939306
ANTKMT	502.22	0.198365	0.0816707	0.396912	502.22	0.265047	0.0297777	0.151826	502.22	-0.033324	0.784969	0.999568	502.22	-0.100006	0.379134	0.65302
ANTXR1	56.6967	-0.616355	0.056509	0.342111	56.6967	-0.857145	0.014147	0.0897266	56.6967	-0.0197053	0.953904	0.999568	56.6967	0.221085	0.505171	0.749362
ANXA1	3704.85	0.5652	0.0138208	0.192635	3704.85	-0.438225	0.0772952	0.281945	3704.85	-0.197756	0.425166	0.999568	3704.85	0.80567	0.000451645	0.00617167
ANXA11	1258.28	-0.129489	0.196919	0.555477	1258.28	-0.393699	0.00026876	0.00407619	1258.28	-0.152482	0.156185	0.999568	1258.28	0.111727	0.268133	0.547515
ANXA2	3885.85	-0.0288989	0.771407	0.924653	3885.85	0.300992	0.00495207	0.0411025	3885.85	-0.0481261	0.653265	0.999568	3885.85	-0.378017	0.000143661	0.00246798
ANXA2P1	2.00757	1.24506	0.248483	0.616568	2.00757	0.506197	0.609887	0.83842	2.00757	-1.12904	0.310982	0.999568	2.00757	-0.390179	0.680091	0.857161
ANXA2P2	14.1573	0.191724	0.693622	0.894854	14.1573	1.06217	0.0498849	0.215458	14.1573	0.804415	0.138023	0.999568	14.1573	-0.066031	0.891849	0.958216
ANXA2P3	56.8624	-0.15055	0.479645	0.786082	56.8624	0.540635	0.016262	0.0989427	56.8624	0.406899	0.0693912	0.871662	56.8624	-0.284286	0.183597	0.44691
ANXA2R	14.3257	0.373393	0.282686	0.647647	14.3257	0.367429	0.315654	0.608419	14.3257	-0.112875	0.762595	0.999568	14.3257	-0.106912	0.752589	0.89422
ANXA3	1318.44	-0.353484	0.0541794	0.340049	1318.44	-0.0478725	0.80878	0.930523	1318.44	-0.0755998	0.702201	0.999568	1318.44	-0.381211	0.0379568	0.175955
ANXA4	87.3666	-0.713752	0.206966	0.567628	87.3666	0.0985322	0.871079	0.953745	87.3666	0.0499504	0.934387	0.999568	87.3666	-0.762333	0.178017	0.440081
ANXA5	987.564	-0.237601	0.0811822	0.396071	987.564	0.16929	0.248723	0.540672	987.564	0.188514	0.198303	0.999568	987.564	-0.218378	0.109587	0.337965
ANXA6	327.174	-0.724925	1.87423e-05	0.00435862	327.174	0.120564	0.492633	0.758802	327.174	-0.504005	0.0043276	0.213961	327.174	-1.34949	1.10098e-15	2.56039e-13
ANXA7	335.626	0.149825	0.153156	0.506036	335.626	0.039461	0.724806	0.896406	335.626	-0.0958041	0.391551	0.999568	335.626	0.0145602	0.889847	0.957371
ANXA9	24.3463	-0.0575738	0.841895	0.951365	24.3463	-0.83241	0.0049636	0.041171	24.3463	-0.721569	0.0125663	0.408828	24.3463	0.0532679	0.856921	0.940944
AOC2	6.38139	0.0728122	0.897101	0.96752	6.38139	-0.417098	0.483165	0.75159	6.38139	-0.406104	0.48824	0.999568	6.38139	0.0838061	0.883421	0.953421
AOC3	3.64133	0.539901	0.431947	0.755381	3.64133	0.757485	0.301581	0.596858	3.64133	-0.00318257	0.996679	0.999568	3.64133	-0.220766	0.734658	0.885621
AOPEP	30.8462	0.146815	0.53264	0.815299	30.8462	-1.19073	1.10275e-05	0.000272605	30.8462	-0.251991	0.302287	0.999568	30.8462	1.08555	3.64428e-05	0.000782306
AP1B1	506.98	0.119457	0.305763	0.667709	506.98	0.00975041	0.938147	0.979675	506.98	-0.0152467	0.90305	0.999568	506.98	0.0944597	0.419943	0.687479
AP1G1	46.6036	-0.227232	0.338266	0.695495	46.6036	-0.186963	0.450598	0.726115	46.6036	-0.16256	0.506877	0.999568	46.6036	-0.202828	0.398246	0.669411
AP1G2	510.733	-0.159692	0.150526	0.502678	510.733	0.269818	0.0217309	0.121666	510.733	-0.110365	0.349548	0.999568	510.733	-0.539875	1.05776e-06	3.71042e-05
AP1M2	773.975	0.193832	0.0893454	0.412803	773.975	-0.0576704	0.639808	0.854838	773.975	-0.00644486	0.958148	0.999568	773.975	0.245057	0.0323911	0.158645
AP1S1	492.951	0.299979	0.12265	0.466598	492.951	-0.235813	0.259583	0.551395	492.951	-0.397236	0.0574602	0.820916	492.951	0.138557	0.475964	0.729296
AP1S2	42.6931	-0.998758	0.112697	0.450716	42.6931	-0.214155	0.749387	0.906541	42.6931	-0.0185704	0.977822	0.999568	42.6931	-0.803173	0.203816	0.471627
AP1S3	59.5335	-0.686418	0.00437369	0.119733	59.5335	-0.0146326	0.951044	0.98352	59.5335	-0.422416	0.0784491	0.902013	59.5335	-1.0942	4.6832e-06	0.000134273
AP2A1	250.277	0.233532	0.162919	0.515708	250.277	-0.317992	0.0800824	0.287254	250.277	-0.0629095	0.726673	0.999568	250.277	0.488614	0.00387301	0.0337056
AP2A2	40.4688	-0.125304	0.58663	0.843571	40.4688	0.391647	0.101078	0.332412	40.4688	0.048317	0.840874	0.999568	40.4688	-0.468634	0.0401346	0.182745
AP2B1	682.864	0.36725	0.00347958	0.107743	682.864	0.301866	0.0257187	0.136541	682.864	-0.0724119	0.59329	0.999568	682.864	-0.00702814	0.955308	0.983119
AP2M1	1993.21	0.404318	0.00359742	0.109294	1993.21	0.215652	0.150296	0.415639	1993.21	-0.0542687	0.717392	0.999568	1993.21	0.134397	0.333046	0.610715
AP2S1	2774.8	0.257755	0.0479745	0.319993	2774.8	-0.170542	0.226016	0.51307	2774.8	0.0126845	0.928159	0.999568	2774.8	0.440982	0.000728879	0.009018
AP3B1	97.0536	-0.189997	0.325756	0.686022	97.0536	-0.271136	0.189897	0.468789	97.0536	-0.0585263	0.773942	0.999568	97.0536	0.0226127	0.908362	0.964259
AP3D1	463.261	0.253197	0.0110482	0.172729	463.261	0.202605	0.0575755	0.235871	463.261	-0.0878624	0.411313	0.999568	463.261	-0.0372697	0.707533	0.872039
AP3M1	13.8404	0.282544	0.434169	0.757327	13.8404	0.250851	0.500811	0.764828	13.8404	-0.196304	0.604779	0.999568	13.8404	-0.16461	0.641693	0.838018
AP3M2	49.7863	0.000588119	0.997633	0.999023	49.7863	-0.138993	0.518926	0.778668	49.7863	0.0235033	0.911075	0.999568	49.7863	0.163084	0.422509	0.68873
AP3S1	182.042	-0.0195433	0.916838	0.973753	182.042	-0.894655	1.71047e-05	0.000395581	182.042	0.2386	0.236575	0.999568	182.042	1.11371	9.62918e-09	6.07655e-07
AP4B1	27.742	-0.270843	0.302081	0.665475	27.742	-0.102785	0.707583	0.887429	27.742	0.038859	0.884587	0.999568	27.742	-0.129199	0.630727	0.831605
AP4E1	66.3216	-0.099967	0.609627	0.853534	66.3216	0.287223	0.172697	0.446921	66.3216	0.270116	0.195684	0.999568	66.3216	-0.117074	0.553643	0.783397
AP4M1	58.897	0.176946	0.412452	0.741785	58.897	0.24235	0.279703	0.574552	58.897	-0.242532	0.285612	0.999568	58.897	-0.307936	0.147564	0.398519
AP4S1	22.2273	-0.54239	0.0679837	0.367231	22.2273	0.0885993	0.773513	0.915789	22.2273	0.169925	0.574309	0.999568	22.2273	-0.461064	0.127265	0.367514
AP5B1	16.5247	-0.230345	0.478253	0.785553	16.5247	-0.440543	0.221721	0.507565	16.5247	0.0947848	0.781323	0.999568	16.5247	0.304983	0.375179	0.650175
AP5S1	96.4214	0.230729	0.195186	0.554556	96.4214	0.102564	0.600343	0.833889	96.4214	0.209582	0.278153	0.999568	96.4214	0.337746	0.0616475	0.236866
AP5Z1	14.7581	0.0761554	0.817267	0.941848	14.7581	0.0337505	0.917647	0.972138	14.7581	-0.405923	0.22356	0.999568	14.7581	-0.363518	0.258904	0.536406
APAF1	14.1466	0.0620527	0.86034	0.956766	14.1466	0.0430046	0.907154	0.968089	14.1466	-0.0632534	0.862853	0.999568	14.1466	-0.0442052	0.900897	0.962179
APBA2	110.201	0.242768	0.161411	0.514845	110.201	0.0200595	0.91266	0.970218	110.201	-0.262907	0.151889	0.999568	110.201	-0.0401993	0.815868	0.925099
APBA3	121.99	0.0718452	0.599432	0.85092	121.99	0.154707	0.286827	0.58275	121.99	0.00614223	0.966179	0.999568	121.99	-0.0767195	0.575786	0.798679
APBB1	5.38534	-1.55599	0.00692237	0.142979	5.38534	0.0407471	0.95052	0.98352	5.38534	1.54417	0.00889751	0.333537	5.38534	-0.0525686	0.935087	0.974938
APBB3	81.8574	0.440587	0.00503954	0.128624	81.8574	0.349304	0.0451377	0.202515	81.8574	0.185946	0.285224	0.999568	81.8574	0.277229	0.0780922	0.275473
APEH	1775.91	0.166091	0.161891	0.515139	1775.91	0.0132528	0.917601	0.972138	1775.91	-0.0803873	0.530002	0.999568	1775.91	0.0724511	0.542082	0.775691
APEX1	435.967	0.0203639	0.844011	0.951777	435.967	0.246953	0.025448	0.135644	435.967	0.0562914	0.61025	0.999568	435.967	-0.170297	0.100004	0.320779
APEX2	18.0112	-0.118863	0.698646	0.896728	18.0112	-0.0265379	0.93035	0.977444	18.0112	-0.364937	0.234728	0.999568	18.0112	-0.457262	0.131502	0.373199
APH1A	974.541	0.185592	0.091979	0.418493	974.541	0.60216	3.2122e-07	1.35365e-05	974.541	-0.11245	0.342332	0.999568	974.541	-0.529019	1.35312e-06	4.49947e-05
APH1B	5.08782	-0.907785	0.163464	0.515955	5.08782	0.920998	0.120813	0.366466	5.08782	0.022987	0.970406	0.999568	5.08782	-1.8058	0.00395722	0.034178
API5	44.8075	-1.39785	0.0670222	0.365979	44.8075	-0.349952	0.667554	0.869063	44.8075	0.0143247	0.985935	0.999568	44.8075	-1.03357	0.17694	0.439345
APIP	60.0445	0.20368	0.275046	0.641416	60.0445	0.132245	0.516924	0.777422	60.0445	0.16465	0.413162	0.999568	60.0445	0.236085	0.212909	0.483842
APLN	1.31801	-1.94088	0.118295	0.459509	1.31801	-1.83782	0.157035	0.425469	1.31801	0.039222	0.972079	0.999568	1.31801	-0.0638427	0.963511	0.986127
APLP1	13.6619	-0.881631	0.0319817	0.271028	13.6619	-2.38452	1.17268e-06	4.06811e-05	13.6619	-0.294779	0.464448	0.999568	13.6619	1.20811	0.0150994	0.0937776
APLP2	936.376	0.292384	0.0718719	0.378276	936.376	0.415512	0.0179678	0.105717	936.376	0.2068	0.238962	0.999568	936.376	0.0836721	0.606435	0.81695
APMAP	450.113	0.124277	0.160753	0.51458	450.113	0.00473365	0.960314	0.986682	450.113	0.0097113	0.918057	0.999568	450.113	0.129254	0.148059	0.398741
APOA1	2.31997	0.566747	0.5371	0.817518	2.31997	0.997095	0.236235	0.525627	2.31997	-0.717892	0.449304	0.999568	2.31997	-1.14824	0.155085	0.409238
APOBEC3B	5.96569	0.40494	0.438677	0.7605	5.96569	-0.284113	0.598576	0.833411	5.96569	-0.617779	0.25836	0.999568	5.96569	0.0712748	0.889979	0.957371
APOBEC3C	72.5555	-0.127757	0.500327	0.798195	72.5555	-0.048244	0.803756	0.928635	72.5555	-0.323458	0.0968408	0.930293	72.5555	-0.402971	0.0327395	0.159797
APOBEC3F	27.6741	-0.268228	0.314029	0.675268	27.6741	-0.331623	0.231206	0.519686	27.6741	-0.215102	0.427212	0.999568	27.6741	-0.151707	0.577363	0.799485
APOBR	2.12542	-1.04878	0.309188	0.669866	2.12542	-1.22518	0.212701	0.49672	2.12542	-1.06791	0.263216	0.999568	2.12542	-0.891508	0.398233	0.669411
APOC1	77.5551	-1.23623	9.79318e-07	0.000497837	77.5551	-0.900859	0.000585374	0.00780508	77.5551	-0.187684	0.461768	0.999568	77.5551	-0.523051	0.0437884	0.193285
APOE	24.4363	-0.134453	0.623679	0.861056	24.4363	-0.83583	0.0061041	0.0480597	24.4363	-0.108124	0.702465	0.999568	24.4363	0.593253	0.0453416	0.197656
APOF	2.21928	-1.72526	0.090101	0.414208	2.21928	-0.357088	0.722493	0.89469	2.21928	0.496658	0.596728	0.999568	2.21928	-0.871516	0.419525	0.687062
APOL1	867.134	-0.347123	0.000901843	0.056345	867.134	0.113124	0.309415	0.602636	867.134	-0.105589	0.34276	0.999568	867.134	-0.565836	6.23165e-08	3.08839e-06
APOL2	122.368	0.201828	0.204228	0.563917	122.368	-0.0910266	0.596446	0.83294	122.368	-0.0644648	0.704966	0.999568	122.368	0.228389	0.155061	0.409238
APOL3	51.7467	-0.816755	0.00254708	0.0912392	51.7467	-1.38285	4.46842e-06	0.0001261	51.7467	0.00649431	0.981528	0.999568	51.7467	0.572589	0.0491004	0.20683
APOL6	21.2913	-0.295737	0.332286	0.690984	21.2913	-0.83118	0.0120843	0.080166	21.2913	-0.292263	0.348743	0.999568	21.2913	0.243181	0.452396	0.711572
APOLD1	7.8045	-0.495449	0.298612	0.662071	7.8045	-1.62545	0.00228797	0.0226047	7.8045	-0.560414	0.233277	0.999568	7.8045	0.569588	0.286999	0.568084
APOM	56.9589	0.409022	0.0359439	0.283695	56.9589	-0.985614	8.80917e-06	0.000226228	56.9589	-0.291053	0.161463	0.999568	56.9589	1.10358	1.38452e-07	6.16552e-06
APOO	54.1118	0.404763	0.0868319	0.407746	54.1118	0.250061	0.316655	0.609339	54.1118	-0.123778	0.622478	0.999568	54.1118	0.030924	0.894999	0.959157
APOOL	17.0085	-0.64724	0.0570211	0.343604	17.0085	-0.435339	0.231179	0.519686	17.0085	0.122206	0.723744	0.999568	17.0085	-0.0896952	0.801879	0.919607
APP	1934.89	0.122039	0.129746	0.47721	1934.89	-0.338446	9.87325e-05	0.00175225	1934.89	-0.18691	0.0308902	0.634892	1934.89	0.273575	0.000719169	0.00892424
APPBP2	24.0658	-0.181431	0.489	0.792071	24.0658	0.31999	0.256855	0.54857	24.0658	0.38129	0.168921	0.999568	24.0658	-0.120132	0.653215	0.845299
APPL1	92.0824	0.167419	0.301294	0.66452	92.0824	-0.116401	0.509709	0.771647	92.0824	0.038573	0.823716	0.999568	92.0824	0.322392	0.0513836	0.213103
APPL2	36.0529	-0.113552	0.603314	0.852591	36.0529	0.43532	0.0707338	0.267392	36.0529	0.532334	0.0242924	0.570212	36.0529	-0.0165382	0.940961	0.977209
APRT	2595.46	-0.0329139	0.675539	0.885803	2595.46	-0.0469575	0.578393	0.820806	2595.46	-0.16389	0.0522266	0.794285	2595.46	-0.149847	0.0569188	0.226649
APTR	102.648	0.0603425	0.709819	0.900601	102.648	-0.258661	0.134227	0.390734	102.648	-0.154579	0.363222	0.999568	102.648	0.164424	0.318807	0.598263
APTX	181.702	0.101098	0.431796	0.755361	181.702	-0.254324	0.0643416	0.252107	181.702	-0.171329	0.206649	0.999568	181.702	0.184094	0.15818	0.413924
AQP1	2.81071	1.32363	0.102638	0.436934	2.81071	1.28325	0.131695	0.386194	2.81071	-0.241515	0.797801	0.999568	2.81071	-0.201133	0.775106	0.905721
AQP3	2.14673	0.550306	0.567609	0.8318	2.14673	-0.133927	0.886753	0.961338	2.14673	-1.09704	0.271767	0.999568	2.14673	-0.412807	0.647985	0.842711
AQP5	6.11405	0.518323	0.331237	0.6903	6.11405	0.421581	0.467114	0.738792	6.11405	0.227429	0.695449	0.999568	6.11405	0.324171	0.542192	0.77576
AQR	14.3689	-0.173414	0.598039	0.850145	14.3689	0.465105	0.205352	0.487779	14.3689	0.529511	0.142002	0.999568	14.3689	-0.109007	0.745374	0.890704
ARAF	211.721	0.0416028	0.770376	0.9245	211.721	0.213668	0.160395	0.430209	211.721	0.0458709	0.76285	0.999568	211.721	-0.126195	0.376441	0.651329
ARAP1	262.552	0.342308	0.0129842	0.186552	262.552	0.302897	0.0402355	0.187836	262.552	-0.0524649	0.723276	0.999568	262.552	-0.0130541	0.924187	0.970595
ARAP2	14.7534	-0.899943	0.0289502	0.261487	14.7534	0.67854	0.101917	0.33361	14.7534	0.362047	0.385276	0.999568	14.7534	-1.21644	0.0029868	0.0273983
ARAP3	18.6191	-0.404336	0.178462	0.535338	18.6191	-0.654314	0.0547834	0.228455	18.6191	0.302836	0.33088	0.999568	18.6191	0.552814	0.0947717	0.310014
ARCN1	332.939	0.283362	0.0897502	0.413457	332.939	0.124593	0.48815	0.756022	332.939	-0.0756393	0.673777	0.999568	332.939	0.0831293	0.618673	0.824296
AREG	516.552	-0.541849	0.00136818	0.0668544	516.552	-0.0567334	0.754622	0.908961	516.552	-0.0053978	0.976223	0.999568	516.552	-0.490513	0.00384064	0.0334703
AREL1	73.8283	0.20568	0.319976	0.680484	73.8283	0.0466005	0.831809	0.939444	73.8283	-0.150459	0.492682	0.999568	73.8283	0.00862022	0.966751	0.98735
ARF1	2364.19	0.110155	0.157578	0.511465	2364.19	0.501748	1.95045e-09	1.41582e-07	2364.19	-0.0538845	0.520387	0.999568	2364.19	-0.445477	9.75766e-09	6.12683e-07
ARF3	367.667	0.0397968	0.72259	0.905163	367.667	0.0664084	0.58107	0.821923	367.667	0.0434581	0.716565	0.999568	367.667	0.0168464	0.881224	0.952393
ARF4	546.234	-0.534557	0.0316765	0.270057	546.234	-0.0485323	0.856279	0.948166	546.234	0.125707	0.638454	0.999568	546.234	-0.360318	0.1483	0.398876
ARF4-AS1	11.9266	0.198828	0.614944	0.855965	11.9266	0.263886	0.532844	0.787014	11.9266	0.0699325	0.868652	0.999568	11.9266	0.00487383	0.990158	0.995901
ARF5	1304.66	0.402166	0.000837739	0.0539504	1304.66	-0.0627973	0.628689	0.848654	1304.66	-0.201112	0.121217	0.995439	1304.66	0.263852	0.0285319	0.145416
ARF6	77.9195	-0.659426	0.0206889	0.231149	77.9195	-0.0128946	0.966054	0.988914	77.9195	0.133132	0.658077	0.999568	77.9195	-0.5134	0.0737892	0.266048
ARFGAP1	213.462	-0.129915	0.305163	0.667648	213.462	-0.0720794	0.597799	0.833411	213.462	0.112686	0.40288	0.999568	213.462	0.0548499	0.669873	0.852911
ARFGAP2	180.217	0.344291	0.0274553	0.256535	180.217	0.0330743	0.84455	0.94375	180.217	-0.0511462	0.760785	0.999568	180.217	0.260071	0.0972099	0.315117
ARFGAP3	124.591	-0.0182161	0.908042	0.970815	124.591	0.227472	0.171431	0.4448	124.591	-0.0141976	0.932058	0.999568	124.591	-0.259885	0.0986928	0.318199
ARFGEF1	71.6536	-0.513031	0.0469632	0.317419	71.6536	-0.287104	0.2996	0.595218	71.6536	0.129863	0.633378	0.999568	71.6536	-0.0960647	0.714759	0.875958
ARFGEF2	25.6643	-0.588559	0.115325	0.455159	25.6643	0.282755	0.47571	0.74572	25.6643	0.363422	0.354877	0.999568	25.6643	-0.507892	0.178337	0.440424
ARFGEF3	3.14639	1.52628	0.0430165	0.306983	3.14639	-0.585876	0.488661	0.756391	3.14639	-0.535705	0.515798	0.999568	3.14639	1.57645	0.042628	0.190034
ARFIP1	26.7494	-0.674181	0.0880675	0.409915	26.7494	-0.483144	0.240672	0.530519	26.7494	-0.245823	0.544846	0.999568	26.7494	-0.436861	0.275926	0.556102
ARFIP2	12.3485	0.473276	0.203062	0.561933	12.3485	-0.207823	0.598243	0.833411	12.3485	-0.415249	0.292663	0.999568	12.3485	0.26585	0.473837	0.728418
ARFRP1	165.482	0.0109663	0.946775	0.98264	165.482	-0.15514	0.378494	0.664588	165.482	-0.0583947	0.737934	0.999568	165.482	0.107712	0.516323	0.757829
ARG2	70.9364	-0.15779	0.477409	0.784931	70.9364	-0.105549	0.653656	0.861616	70.9364	-0.169532	0.468937	0.999568	70.9364	-0.221773	0.32036	0.599697
ARHGAP1	206.169	0.445405	0.00314021	0.101899	206.169	0.127389	0.431812	0.710156	206.169	-0.161951	0.318618	0.999568	206.169	0.156065	0.299346	0.580544
ARHGAP10	57.9115	0.50237	0.017127	0.214866	57.9115	0.233896	0.291492	0.587286	57.9115	-0.231991	0.301892	0.999568	57.9115	0.0364835	0.860308	0.942653
ARHGAP11A	77.5843	0.454493	0.0118819	0.177762	77.5843	0.481433	0.0147936	0.0923809	77.5843	0.283653	0.150591	0.999568	77.5843	0.256713	0.155499	0.409726
ARHGAP11B	7.50168	-0.201736	0.653912	0.87655	7.50168	-0.764329	0.123623	0.371846	7.50168	-0.132808	0.772667	0.999568	7.50168	0.429784	0.376919	0.651618
ARHGAP12	15.363	-0.479744	0.232403	0.59766	15.363	-0.0876047	0.832105	0.939444	15.363	-0.0681533	0.867438	0.999568	15.363	-0.460292	0.257338	0.535168
ARHGAP17	22.6252	0.404496	0.118924	0.460644	22.6252	0.294895	0.290142	0.585883	22.6252	0.0461896	0.868973	0.999568	22.6252	0.15579	0.545595	0.778412
ARHGAP18	28.9807	-0.698237	0.0135622	0.189888	28.9807	-0.281273	0.305338	0.598763	28.9807	-0.403152	0.1397	0.999568	28.9807	-0.820116	0.00387291	0.0337056
ARHGAP19	81.4353	0.231769	0.170153	0.524751	81.4353	0.514288	0.00371881	0.0329342	81.4353	-0.0417146	0.817288	0.999568	81.4353	-0.324233	0.0498654	0.209155
ARHGAP19-SLIT1	7.46871	0.267352	0.558558	0.828029	7.46871	0.669459	0.247646	0.539359	7.46871	1.08983	0.0504182	0.782477	7.46871	0.687718	0.154106	0.408193
ARHGAP21	36.3574	0.026068	0.917262	0.973873	36.3574	0.368275	0.176153	0.451053	36.3574	0.335461	0.213786	0.999568	36.3574	-0.00674617	0.978759	0.991542
ARHGAP22	42.0387	0.345154	0.205773	0.565819	42.0387	-0.0217985	0.942716	0.98077	42.0387	0.363609	0.218192	0.999568	42.0387	0.730562	0.00954991	0.066924
ARHGAP23	212.239	-0.145443	0.214359	0.576068	212.239	-0.678763	7.58548e-07	2.80172e-05	212.239	0.660541	2.26707e-07	0.000114344	212.239	1.19386	8.32304e-21	3.89295e-18
ARHGAP26	8.50892	-0.0280057	0.951892	0.984018	8.50892	0.339673	0.499518	0.763876	8.50892	0.287313	0.564288	0.999568	8.50892	-0.0803661	0.863871	0.944744
ARHGAP27	254.847	0.179122	0.249021	0.616842	254.847	-0.363364	0.0308053	0.155738	254.847	-0.127553	0.443696	0.999568	254.847	0.414934	0.00829758	0.0599891
ARHGAP27P1	50.5366	0.344223	0.0930677	0.420197	50.5366	-0.222546	0.32929	0.621779	50.5366	0.0391376	0.859832	0.999568	50.5366	0.605907	0.00422835	0.0361956
ARHGAP27P1-BPTFP1-KPNA2P3	20.6408	0.413434	0.199883	0.559548	20.6408	-0.400282	0.243649	0.533199	20.6408	-0.492744	0.148286	0.999568	20.6408	0.320972	0.323077	0.602068
ARHGAP29	10.7986	-0.0882885	0.829438	0.946057	10.7986	-0.667838	0.123096	0.370884	10.7986	-0.327356	0.429818	0.999568	10.7986	0.252193	0.555993	0.784776
ARHGAP32	9.99966	0.0122289	0.978776	0.992401	9.99966	0.572023	0.253559	0.544866	9.99966	0.385949	0.440861	0.999568	9.99966	-0.173845	0.705253	0.870677
ARHGAP33	152.427	0.275176	0.0767903	0.38858	152.427	-0.568879	0.000850444	0.0104092	152.427	-0.175822	0.290977	0.999568	152.427	0.668233	2.85212e-05	0.000636179
ARHGAP35	344.424	0.303132	0.0195091	0.223504	344.424	-0.382838	0.00706231	0.0535882	344.424	0.000178519	0.998983	0.999568	344.424	0.686148	1.96786e-07	8.37708e-06
ARHGAP39	45.54	0.485429	0.0345001	0.279554	45.54	-0.169748	0.496472	0.761748	45.54	-0.115003	0.640023	0.999568	45.54	0.540174	0.0206895	0.116668
ARHGAP4	422.482	0.161914	0.115235	0.455107	422.482	0.315087	0.00397066	0.0346756	422.482	-0.0627944	0.567763	0.999568	422.482	-0.215968	0.0345891	0.16579
ARHGAP40	17.779	-0.857369	0.0365298	0.284904	17.779	1.23164	0.000880908	0.0106575	17.779	-0.194333	0.62207	0.999568	17.779	-2.28335	4.13921e-09	2.85605e-07
ARHGAP42	2.02176	1.01258	0.33526	0.694294	2.02176	0.403636	0.67362	0.871328	2.02176	-1.29833	0.235031	0.999568	2.02176	-0.689386	0.450689	0.7104
ARHGAP44	39.3416	0.385804	0.0666103	0.365378	39.3416	0.515235	0.0286101	0.147733	39.3416	0.312123	0.184965	0.999568	39.3416	0.182692	0.384402	0.657883
ARHGAP45	3.93426	-0.604405	0.373243	0.716914	3.93426	-0.355415	0.589777	0.829107	3.93426	-0.438577	0.501634	0.999568	3.93426	-0.687567	0.314905	0.594315
ARHGAP5-AS1	13.3709	-0.22501	0.527627	0.813298	13.3709	0.408603	0.278988	0.574349	13.3709	0.315619	0.399571	0.999568	13.3709	-0.317995	0.37544	0.650403
ARHGAP6	3.53053	-0.260642	0.705809	0.899123	3.53053	1.69624	0.0247087	0.132887	3.53053	1.12357	0.144701	0.999568	3.53053	-0.833311	0.215127	0.486244
ARHGAP9	3.34991	0.0633401	0.938932	0.979647	3.34991	-0.688942	0.374162	0.660866	3.34991	-1.40572	0.0834939	0.903894	3.34991	-0.653443	0.410365	0.679386
ARHGDIA	1156.08	-0.025315	0.830157	0.946447	1156.08	-0.103174	0.41832	0.698757	1156.08	0.115456	0.36338	0.999568	1156.08	0.193315	0.102841	0.325965
ARHGDIB	246.823	-0.516265	0.00533009	0.130949	246.823	-0.170205	0.388317	0.674013	246.823	-0.0517653	0.791999	0.999568	246.823	-0.397826	0.0327424	0.159797
ARHGEF1	76.1207	0.239515	0.160277	0.514068	76.1207	-0.223828	0.220428	0.50578	76.1207	-0.207252	0.250156	0.999568	76.1207	0.25609	0.138821	0.385177
ARHGEF10	110.497	0.10166	0.557577	0.827275	110.497	-0.12078	0.518355	0.778564	110.497	-0.0381944	0.836317	0.999568	110.497	0.184246	0.29385	0.574793
ARHGEF10L	57.5282	0.250667	0.279176	0.645296	57.5282	0.388177	0.116476	0.359386	57.5282	-0.0248603	0.920636	0.999568	57.5282	-0.16237	0.478656	0.731322
ARHGEF11	90.9303	0.0373971	0.820766	0.943277	90.9303	1.12665	1.57991e-10	1.58724e-08	90.9303	0.420674	0.0194706	0.515848	90.9303	-0.668579	3.15968e-05	0.000692483
ARHGEF12	31.7179	0.160975	0.515252	0.806901	31.7179	0.0730497	0.778056	0.917793	31.7179	-0.199782	0.443061	0.999568	31.7179	-0.111857	0.649101	0.843569
ARHGEF16	353.781	0.142891	0.207586	0.567628	353.781	-0.181757	0.138474	0.398478	353.781	-0.0137072	0.910098	0.999568	353.781	0.31094	0.00672872	0.0514187
ARHGEF17	81.2208	-0.0886621	0.667296	0.881547	81.2208	0.29836	0.16477	0.435985	81.2208	-0.136443	0.52855	0.999568	81.2208	-0.523465	0.0104067	0.0714529
ARHGEF18	86.5712	0.251762	0.180962	0.537875	86.5712	-0.447421	0.0267555	0.140483	86.5712	-0.352365	0.0768855	0.895238	86.5712	0.346818	0.0694497	0.256213
ARHGEF19	12.0844	-0.234991	0.553391	0.825483	12.0844	-0.243404	0.540378	0.792942	12.0844	-0.348801	0.376735	0.999568	12.0844	-0.340388	0.393532	0.665529
ARHGEF2	348.688	-0.0547286	0.709792	0.900601	348.688	0.195947	0.206458	0.488563	348.688	-0.400557	0.010475	0.362241	348.688	-0.651232	7.8085e-06	0.000208194
ARHGEF26	6.93928	0.726173	0.128703	0.475788	6.93928	-0.357103	0.525524	0.783125	6.93928	0.155895	0.768211	0.999568	6.93928	1.23917	0.0162034	0.0981113
ARHGEF28	89.5749	0.0854177	0.630035	0.864886	89.5749	0.520216	0.00526053	0.0427232	89.5749	0.0361842	0.847902	0.999568	89.5749	-0.398614	0.022601	0.124157
ARHGEF3	16.4005	0.0322369	0.926711	0.975575	16.4005	-0.314051	0.390912	0.676119	16.4005	-0.355877	0.325524	0.999568	16.4005	-0.00958914	0.978407	0.991424
ARHGEF35	2.12948	0.643206	0.461615	0.773709	2.12948	-0.231685	0.79385	0.924441	2.12948	-0.568889	0.526674	0.999568	2.12948	0.306001	0.722003	0.879129
ARHGEF37	31.4282	0.145896	0.588759	0.845506	31.4282	-0.95562	0.00196428	0.0201202	31.4282	-0.0438071	0.878723	0.999568	31.4282	1.05771	0.000302022	0.00443084
ARHGEF39	8.33368	-0.294367	0.517643	0.808025	8.33368	0.282674	0.559733	0.80524	8.33368	0.338734	0.477738	0.999568	8.33368	-0.238307	0.606433	0.81695
ARHGEF4	114.054	0.0697878	0.674971	0.88564	114.054	-0.0483427	0.791206	0.923245	114.054	0.223683	0.212038	0.999568	114.054	0.341814	0.0443202	0.19499
ARHGEF40	47.386	-0.0927238	0.678297	0.88776	47.386	0.63397	0.00561023	0.045023	47.386	-0.0403575	0.863423	0.999568	47.386	-0.767051	0.000422483	0.00583352
ARHGEF5	126.678	0.0292508	0.83083	0.946976	126.678	-0.245089	0.0900573	0.310357	126.678	-0.259464	0.0696792	0.871662	126.678	0.0148765	0.914411	0.966784
ARHGEF7	150.616	0.0613735	0.650323	0.874479	150.616	-0.305583	0.0366628	0.175691	150.616	-0.104403	0.46667	0.999568	150.616	0.262554	0.0575863	0.228345
ARHGEF9	35.1264	-0.12244	0.629783	0.864719	35.1264	0.37549	0.168844	0.440484	35.1264	0.301873	0.265456	0.999568	35.1264	-0.196057	0.443331	0.704078
ARID1A	94.9375	-0.473618	0.00582885	0.134557	94.9375	-0.0976757	0.580846	0.821815	94.9375	-0.147001	0.4025	0.999568	94.9375	-0.522943	0.00249903	0.023703
ARID2	4.34872	-0.441259	0.493438	0.795547	4.34872	1.26996	0.0681803	0.260819	4.34872	0.720714	0.310319	0.999568	4.34872	-0.990507	0.115156	0.346626
ARID3A	66.4137	-0.141639	0.482215	0.787882	66.4137	-0.431604	0.0467301	0.20598	66.4137	-0.0878419	0.67756	0.999568	66.4137	0.202124	0.329874	0.608586
ARID3B	57.4798	0.0398773	0.844103	0.951777	57.4798	0.000576183	0.997864	0.999241	57.4798	-0.0735441	0.73073	0.999568	57.4798	-0.034243	0.866846	0.945938
ARID4A	6.55213	-0.811726	0.155305	0.508438	6.55213	-0.190733	0.744165	0.903972	6.55213	0.0741918	0.896035	0.999568	6.55213	-0.546801	0.351399	0.627592
ARID4B	30.563	-0.676042	0.0439362	0.309624	30.563	0.00131549	0.996935	0.999241	30.563	-0.141915	0.67782	0.999568	30.563	-0.819272	0.0148222	0.0926976
ARID5A	80.0777	-0.230452	0.184789	0.543042	80.0777	-0.619512	0.000964156	0.0113796	80.0777	-0.0969486	0.590492	0.999568	80.0777	0.292111	0.107545	0.334461
ARIH2	396.742	0.014394	0.88372	0.963794	396.742	-0.140528	0.179266	0.454785	396.742	-0.18361	0.0775581	0.898466	396.742	-0.0286881	0.772009	0.904319
ARIH2OS	8.46097	-0.330969	0.485063	0.78963	8.46097	0.419583	0.421126	0.700814	8.46097	0.538266	0.293095	0.999568	8.46097	-0.212286	0.660745	0.848047
ARL1	60.131	-0.115784	0.536794	0.817518	60.131	0.336266	0.0902329	0.310706	60.131	0.166096	0.401865	0.999568	60.131	-0.285955	0.127586	0.367904
ARL13B	27.2376	-0.586964	0.150756	0.502706	27.2376	0.141046	0.740613	0.903107	27.2376	0.0279062	0.947587	0.999568	27.2376	-0.700104	0.0875919	0.295296
ARL14	26.0532	-0.359396	0.188099	0.546792	26.0532	-0.26433	0.363577	0.650677	26.0532	0.0511349	0.85555	0.999568	26.0532	-0.0439315	0.876675	0.95079
ARL14EP	28.4568	-0.368972	0.147023	0.499274	28.4568	-0.494727	0.0679314	0.260324	28.4568	-0.129955	0.616984	0.999568	28.4568	-0.00419979	0.987363	0.995382
ARL15	12.6253	-0.667348	0.087201	0.408608	12.6253	0.0375042	0.924243	0.975266	12.6253	0.127086	0.742474	0.999568	12.6253	-0.577766	0.145981	0.395861
ARL16	491.218	0.0166234	0.842049	0.951454	491.218	0.00184233	0.983467	0.994776	491.218	-0.0430042	0.626523	0.999568	491.218	-0.0282232	0.736722	0.886523
ARL17A	12.7285	-0.183102	0.593398	0.847468	12.7285	-0.393053	0.28496	0.580365	12.7285	-0.114045	0.746169	0.999568	12.7285	0.0959062	0.78869	0.912845
ARL17B	28.3386	0.158836	0.531175	0.814858	28.3386	0.474384	0.1071	0.342492	28.3386	0.724549	0.0114824	0.3835	28.3386	0.409002	0.118822	0.352093
ARL2	525.882	0.185118	0.0741091	0.382988	525.882	0.0699466	0.528472	0.784463	525.882	-0.0866008	0.434534	0.999568	525.882	0.0285707	0.783074	0.909734
ARL2BP	125.131	-0.162053	0.391826	0.727976	125.131	-0.392915	0.0522958	0.221569	125.131	-0.138347	0.488485	0.999568	125.131	0.0925147	0.630082	0.831152
ARL3	18.5296	-0.0928114	0.777271	0.926513	18.5296	0.56417	0.113696	0.354818	18.5296	0.421617	0.235599	0.999568	18.5296	-0.235365	0.47449	0.728975
ARL4A	4.0914	-0.386248	0.535606	0.816576	4.0914	-0.544248	0.416497	0.697621	4.0914	-0.0647787	0.918334	0.999568	4.0914	0.0932212	0.887793	0.956353
ARL4C	283.152	-0.159896	0.24392	0.611401	283.152	0.194831	0.187309	0.465822	283.152	0.256772	0.0801337	0.903894	283.152	-0.0979556	0.478661	0.731322
ARL4D	150.867	-0.496995	0.000360601	0.0332973	150.867	-0.834767	9.91769e-09	6.16566e-07	150.867	-0.398885	0.00464114	0.222456	150.867	-0.0611127	0.67126	0.853638
ARL5B	6.01357	-0.733073	0.210648	0.570849	6.01357	-0.81312	0.190995	0.470667	6.01357	-0.100085	0.863578	0.999568	6.01357	-0.020038	0.974329	0.990058
ARL6	6.75675	0.781691	0.109256	0.447209	6.75675	1.44409	0.00987086	0.069096	6.75675	0.717041	0.215521	0.999568	6.75675	0.0546428	0.906187	0.963922
ARL6IP1	102.528	-0.9313	0.0647928	0.363097	102.528	-0.157164	0.771505	0.914485	102.528	0.0682312	0.899455	0.999568	102.528	-0.705905	0.162554	0.419168
ARL6IP4	1817.02	0.0909312	0.320047	0.68052	1817.02	0.191918	0.0513676	0.219264	1817.02	0.0354551	0.718771	0.999568	1817.02	-0.0655317	0.473786	0.728418
ARL6IP5	212.086	-0.00282218	0.988049	0.995394	212.086	0.136607	0.500802	0.764828	212.086	0.128789	0.524127	0.999568	212.086	-0.0106395	0.955143	0.983119
ARL8A	261.364	0.241776	0.0456611	0.313683	261.364	0.697263	5.91836e-08	2.99689e-06	261.364	0.0789976	0.544308	0.999568	261.364	-0.376489	0.00157387	0.0165534
ARL8B	65.5334	-0.806522	0.0915553	0.417181	65.5334	-0.437765	0.391929	0.676915	65.5334	-0.131599	0.796028	0.999568	65.5334	-0.500355	0.297455	0.578779
ARMC1	61.1427	-0.883233	0.00727975	0.144308	61.1427	0.12883	0.710006	0.88909	61.1427	0.231462	0.501456	0.999568	61.1427	-0.780601	0.0184359	0.107333
ARMC10	63.4276	-0.110511	0.591303	0.846414	63.4276	-0.136459	0.525548	0.783125	63.4276	-0.227167	0.28784	0.999568	63.4276	-0.20122	0.330863	0.608586
ARMC5	51.2238	0.0423039	0.871572	0.959824	51.2238	0.210021	0.450056	0.725785	51.2238	0.00857332	0.97539	0.999568	51.2238	-0.159144	0.543079	0.776587
ARMC6	244.663	0.290012	0.100568	0.43354	244.663	0.0424491	0.823976	0.937118	244.663	-0.00489108	0.979481	0.999568	244.663	0.242671	0.171027	0.430671
ARMC7	410.22	0.103901	0.331063	0.6903	410.22	-0.0377474	0.743045	0.903744	410.22	0.000285248	0.99801	0.999568	410.22	0.141934	0.187428	0.451113
ARMC8	22.5787	0.0386239	0.89177	0.966001	22.5787	0.478277	0.112798	0.353344	22.5787	0.243301	0.420794	0.999568	22.5787	-0.196352	0.487675	0.737339
ARMC9	42.8605	0.121005	0.584244	0.841971	42.8605	0.222972	0.325337	0.618372	42.8605	-0.202589	0.37813	0.999568	42.8605	-0.304557	0.161601	0.417809
ARMCX3	23.9653	-0.199781	0.491292	0.7943	23.9653	-0.355438	0.263192	0.556331	23.9653	0.0400869	0.895602	0.999568	23.9653	0.195744	0.517456	0.758694
ARMCX5	14.6045	-0.32212	0.452102	0.768267	14.6045	-0.494652	0.27379	0.568434	14.6045	-0.160642	0.715019	0.999568	14.6045	0.0118898	0.978477	0.991424
ARMH1	2.435	-0.981619	0.306834	0.668311	2.435	0.550287	0.61029	0.838856	2.435	0.853864	0.41601	0.999568	2.435	-0.678042	0.494032	0.741935
ARMH3	46.1805	-0.0839814	0.714015	0.901723	46.1805	0.122722	0.611242	0.839249	46.1805	-0.0146088	0.951578	0.999568	46.1805	-0.221312	0.335703	0.612384
ARMT1	100.692	0.219976	0.193304	0.55221	100.692	0.430254	0.0179981	0.105746	100.692	0.195893	0.281852	0.999568	100.692	-0.0143853	0.93209	0.973748
ARNT	17.8951	0.26213	0.411957	0.741381	17.8951	0.456686	0.191361	0.470922	17.8951	0.231783	0.507908	0.999568	17.8951	0.0372268	0.906979	0.963922
ARNTL	14.7727	-0.677687	0.0443604	0.311559	14.7727	0.125896	0.727636	0.898226	14.7727	0.494629	0.154909	0.999568	14.7727	-0.308954	0.378451	0.652509
ARNTL2	3.10952	-0.947638	0.207931	0.567628	3.10952	-3.97076	0.000278155	0.00420346	3.10952	-0.149785	0.832185	0.999568	3.10952	2.87333	0.010185	0.0703998
ARPC1A	736.756	0.116928	0.142332	0.494337	736.756	-0.0314289	0.710215	0.889132	736.756	-0.233456	0.00576521	0.25699	736.756	-0.0850994	0.285571	0.566167
ARPC1B	1496.96	-0.0742622	0.415309	0.743283	1496.96	-0.323104	0.000920256	0.0109958	1496.96	-0.423763	1.34453e-05	0.00312677	1496.96	-0.174921	0.0553874	0.222578
ARPC2	1882.07	0.176339	0.1118	0.450716	1882.07	0.25938	0.0302717	0.153659	1882.07	0.151329	0.205882	0.999568	1882.07	0.068288	0.538354	0.774415
ARPC3	1493.33	0.118774	0.359016	0.706555	1493.33	0.292622	0.0359414	0.172932	1493.33	-0.0318646	0.819399	0.999568	1493.33	-0.205713	0.111931	0.341504
ARPC4	839.013	0.0267787	0.820337	0.943215	839.013	0.00426054	0.97317	0.991776	839.013	-0.0729544	0.564051	0.999568	839.013	-0.0504363	0.669369	0.852663
ARPC4-TTLL3	4.393	-0.847641	0.194626	0.553937	4.393	-0.0997672	0.893151	0.962836	4.393	0.874764	0.206073	0.999568	4.393	0.12689	0.857526	0.941252
ARPC5	2.29477	0.792576	0.431192	0.754954	2.29477	3.23175	0.00570487	0.0456608	2.29477	0.955149	0.45565	0.999568	2.29477	-1.48402	0.0864271	0.293076
ARPC5L	871.938	0.0791484	0.367471	0.712763	871.938	-0.517743	5.74348e-08	2.94394e-06	871.938	-0.0617086	0.511784	0.999568	871.938	0.535183	2.0234e-09	1.49238e-07
ARPIN	35.0267	0.0351108	0.880619	0.962305	35.0267	0.479037	0.0600068	0.242694	35.0267	0.381773	0.131567	0.999568	35.0267	-0.0621524	0.791633	0.914557
ARPP19	108.998	-0.190342	0.301223	0.66452	108.998	0.331811	0.0943066	0.318868	108.998	0.375939	0.0560514	0.813901	108.998	-0.146214	0.431132	0.694838
ARRB1	19.2985	-0.0766306	0.791819	0.931252	19.2985	0.333458	0.268409	0.561874	19.2985	0.0311665	0.918203	0.999568	19.2985	-0.378922	0.187813	0.451358
ARRB2	308.521	0.0288488	0.748475	0.914979	308.521	-0.188045	0.0487634	0.21226	308.521	-0.157715	0.0941609	0.929723	308.521	0.0591793	0.516231	0.757783
ARRDC1	1466.37	-0.000189456	0.99843	0.999119	1466.37	-0.820197	3.42502e-15	8.43362e-13	1466.37	-0.276054	0.00754042	0.304478	1466.37	0.543953	2.20135e-08	1.23967e-06
ARRDC1-AS1	106.022	0.441137	0.010819	0.171764	106.022	-0.202294	0.278732	0.574198	106.022	-0.217408	0.24043	0.999568	106.022	0.426022	0.0147329	0.0922773
ARRDC2	74.0764	0.403787	0.0166123	0.211474	74.0764	0.0710316	0.700061	0.884406	74.0764	0.0181016	0.921088	0.999568	74.0764	0.350857	0.0393017	0.179866
ARRDC3	8.69552	-0.461816	0.356592	0.704966	8.69552	-0.750139	0.182399	0.458699	8.69552	0.25146	0.630122	0.999568	8.69552	0.539783	0.319732	0.598747
ARRDC4	2.9674	-0.273439	0.734532	0.910001	2.9674	-0.314169	0.70254	0.885704	2.9674	-0.368847	0.649944	0.999568	2.9674	-0.328118	0.687194	0.860655
ARSA	55.562	0.0544274	0.78607	0.93023	55.562	-0.444118	0.0378972	0.180134	55.562	-0.277316	0.184794	0.999568	55.562	0.221229	0.281417	0.561939
ARSB	10.3764	0.0134864	0.975028	0.990838	10.3764	0.991749	0.0227155	0.125115	10.3764	0.152801	0.735731	0.999568	10.3764	-0.825462	0.0449664	0.196619
ARSD	325.45	0.0285288	0.801911	0.934866	325.45	-0.102298	0.397724	0.681051	325.45	-0.24091	0.046069	0.760229	325.45	-0.110084	0.333727	0.610982
ARSK	3.60564	-0.813259	0.271935	0.639266	3.60564	-0.283078	0.703198	0.885822	3.60564	-0.0539493	0.940417	0.999568	3.60564	-0.58413	0.44193	0.702946
ARSL	88.6614	-0.39069	0.0611033	0.353424	88.6614	0.19823	0.357589	0.645603	88.6614	-0.180238	0.405963	0.999568	88.6614	-0.769158	0.000204963	0.00329147
ARTN	25.2968	-0.388788	0.157074	0.510762	25.2968	-1.12077	6.43788e-05	0.00122681	25.2968	-0.719756	0.00685532	0.282259	25.2968	0.0122258	0.966161	0.987109
ARV1	109.622	-0.36017	0.174865	0.532224	109.622	0.195471	0.488516	0.75626	109.622	0.00357527	0.989888	0.999568	109.622	-0.552066	0.0376007	0.175145
ARVCF	88.442	0.0437435	0.798598	0.933432	88.442	-0.309114	0.0966806	0.322512	88.442	-0.0741588	0.683583	0.999568	88.442	0.278699	0.112519	0.342299
ASAH1	332.924	0.0342873	0.806095	0.936703	332.924	0.322122	0.0307352	0.155446	332.924	-0.0314122	0.833712	0.999568	332.924	-0.319247	0.0217379	0.120683
ASAP1	92.5324	0.238541	0.154955	0.508438	92.5324	-0.0345037	0.848222	0.944994	92.5324	-0.102158	0.568188	0.999568	92.5324	0.170886	0.311817	0.592494
ASAP1-IT2	1.51216	-1.14834	0.30289	0.666159	1.51216	-0.586534	0.604829	0.835124	1.51216	-0.279288	0.799473	0.999568	1.51216	-0.841093	0.463041	0.720286
ASAP2	58.8206	-1.15508	0.015081	0.20209	58.8206	-0.567681	0.26187	0.554658	58.8206	-0.0303733	0.951757	0.999568	58.8206	-0.617775	0.197274	0.463844
ASAP3	3.69441	-1.01138	0.120515	0.4626	3.69441	-0.8048	0.256158	0.547733	3.69441	0.283709	0.653492	0.999568	3.69441	0.0771295	0.915344	0.967161
ASB1	71.6606	0.139517	0.498551	0.797744	71.6606	0.243144	0.279557	0.574498	71.6606	0.270846	0.224127	0.999568	71.6606	0.167219	0.42205	0.688593
ASB12	5.23581	0.652322	0.250373	0.616991	5.23581	-0.933915	0.144198	0.405655	5.23581	-0.418803	0.482469	0.999568	5.23581	1.16743	0.0569319	0.226649
ASB13	58.7375	0.172357	0.313665	0.674719	58.7375	0.385572	0.0348435	0.168879	58.7375	0.0778568	0.672395	0.999568	58.7375	-0.135358	0.424244	0.689831
ASB16-AS1	64.0856	-0.40232	0.0469403	0.317419	64.0856	-0.202259	0.34402	0.633107	64.0856	0.0489574	0.814879	0.999568	64.0856	-0.151104	0.465874	0.722634
ASB18	6.99486	-0.388071	0.503836	0.800707	6.99486	0.381227	0.547935	0.797208	6.99486	0.282382	0.653885	0.999568	6.99486	-0.486916	0.40496	0.675453
ASB2	8.40359	-0.601635	0.200301	0.55999	8.40359	-0.504861	0.258881	0.550635	8.40359	-0.553833	0.20934	0.999568	8.40359	-0.650606	0.170629	0.430273
ASB3	17.2956	-0.802158	0.0497977	0.325708	17.2956	-0.223105	0.582064	0.822685	17.2956	-0.323956	0.421947	0.999568	17.2956	-0.903009	0.0278455	0.143137
ASB6	51.7907	0.525805	0.015287	0.202933	51.7907	-0.46888	0.0550508	0.22922	51.7907	-0.0133566	0.954688	0.999568	51.7907	0.981329	1.51203e-05	0.000371586
ASB7	28.8496	-0.106815	0.745696	0.914084	28.8496	0.058189	0.870708	0.953712	28.8496	0.278089	0.428914	0.999568	28.8496	0.113085	0.736142	0.886523
ASB8	128.426	0.450687	0.0110766	0.172753	128.426	0.335472	0.0811683	0.290165	128.426	0.0671307	0.727587	0.999568	128.426	0.182345	0.302798	0.584646
ASB9	48.6187	-0.557596	0.00662788	0.141334	48.6187	-0.0836567	0.664445	0.867852	48.6187	-0.435507	0.0254369	0.582914	48.6187	-0.909447	7.56508e-06	0.000203431
ASCC1	69.0592	-0.814853	0.00514508	0.128966	69.0592	-0.648761	0.0376577	0.179335	69.0592	0.132702	0.663893	0.999568	69.0592	-0.0333898	0.910895	0.965434
ASCC2	226.872	0.131375	0.241645	0.609231	226.872	0.14394	0.230833	0.519422	226.872	0.00862464	0.94259	0.999568	226.872	-0.00394077	0.972063	0.989396
ASCC3	56.4683	-0.509858	0.0701093	0.373381	56.4683	-0.0674729	0.822548	0.936752	56.4683	0.235331	0.427603	0.999568	56.4683	-0.207054	0.46884	0.724372
ASDURF	16.9696	-0.0704645	0.823367	0.944796	16.9696	0.094571	0.771923	0.914596	16.9696	-0.0800899	0.805745	0.999568	16.9696	-0.245125	0.437753	0.700288
ASF1A	27.0484	-1.06307	0.01491	0.20209	27.0484	-0.141002	0.757912	0.909836	27.0484	0.226545	0.615664	0.999568	27.0484	-0.695519	0.116259	0.348231
ASF1B	420.526	0.0380614	0.791083	0.931162	420.526	0.117562	0.445716	0.722672	420.526	0.00657911	0.965902	0.999568	420.526	-0.0729219	0.612396	0.821281
ASH1L	77.9667	0.15396	0.383271	0.722082	77.9667	0.893921	1.90872e-06	6.16189e-05	77.9667	0.219075	0.253801	0.999568	77.9667	-0.520885	0.00244386	0.0232853
ASH1L-AS1	24.7406	-0.0895296	0.757684	0.918082	24.7406	0.306996	0.307052	0.600595	24.7406	-0.017649	0.953499	0.999568	24.7406	-0.414174	0.149952	0.401837
ASH2L	94.3547	0.0649466	0.692409	0.894569	94.3547	0.111974	0.512444	0.77327	94.3547	-0.190287	0.268023	0.999568	94.3547	-0.237314	0.145802	0.395546
ASIC1	158.485	0.203714	0.108002	0.445114	158.485	-0.454864	0.000722062	0.00918002	158.485	-0.399138	0.00261894	0.157787	158.485	0.25944	0.0437489	0.193178
ASIC3	15.4747	-0.0250376	0.939758	0.980108	15.4747	-0.717676	0.0333687	0.163817	15.4747	-0.732076	0.0271388	0.595934	15.4747	-0.0394382	0.906755	0.963922
ASL	360.431	0.161429	0.291689	0.655184	360.431	-0.00497696	0.975854	0.992611	360.431	-0.153337	0.3503	0.999568	360.431	0.0130692	0.932074	0.973748
ASMTL	177.466	-0.0322252	0.828354	0.945787	177.466	-0.437841	0.00604469	0.0477717	177.466	-0.235746	0.133816	0.999568	177.466	0.169869	0.260294	0.53798
ASMTL-AS1	26.2056	0.373103	0.146852	0.498963	26.2056	0.430543	0.110633	0.349957	26.2056	-0.121265	0.66149	0.999568	26.2056	-0.178706	0.473601	0.728322
ASNSD1	53.0014	-0.706973	0.00970017	0.163291	53.0014	-0.486849	0.0937938	0.318189	53.0014	0.0355877	0.90001	0.999568	53.0014	-0.184536	0.510642	0.753189
ASPH	1599.69	-0.605602	0.106866	0.442184	1599.69	-0.011949	0.976486	0.992804	1599.69	-0.0291742	0.942625	0.999568	1599.69	-0.622828	0.0972966	0.315316
ASPM	58.3184	-0.35959	0.207282	0.567628	58.3184	0.43283	0.155404	0.423793	58.3184	0.305803	0.31397	0.999568	58.3184	-0.486617	0.0888397	0.297983
ASPSCR1	471.724	0.0912404	0.461057	0.773492	471.724	-0.0254552	0.848774	0.945292	471.724	0.0141341	0.91533	0.999568	471.724	0.13083	0.292765	0.573743
ASRGL1	135.334	0.631955	0.000377745	0.0338838	135.334	1.01293	2.50631e-07	1.1005e-05	135.334	0.575724	0.00356244	0.191184	135.334	0.194749	0.26952	0.549454
ASS1	19.8501	-0.918414	0.0399148	0.295723	19.8501	1.26903	0.00428511	0.0367069	19.8501	0.267742	0.55963	0.999568	19.8501	-1.9197	9.58918e-06	0.000249836
ASTE1	19.2977	0.306006	0.288099	0.652131	19.2977	0.360675	0.231154	0.519686	19.2977	-0.0656334	0.830545	0.999568	19.2977	-0.120303	0.669474	0.852663
ASTN2	23.9805	0.624033	0.0353278	0.281584	23.9805	-0.375669	0.242329	0.532068	23.9805	-0.34738	0.27187	0.999568	23.9805	0.652323	0.0306581	0.152367
ASXL1	148.366	-0.0222387	0.860358	0.956766	148.366	-0.0327039	0.810435	0.931403	148.366	0.0928138	0.488429	0.999568	148.366	0.103279	0.42279	0.688996
ASXL2	4.11099	-0.71313	0.283614	0.648448	4.11099	-0.0832758	0.902645	0.96735	4.11099	0.103338	0.876061	0.999568	4.11099	-0.526517	0.440318	0.702303
ATAD1	5.21705	-0.054622	0.925569	0.974805	5.21705	0.457754	0.46151	0.734742	5.21705	0.205654	0.741642	0.999568	5.21705	-0.306722	0.598034	0.813134
ATAD2	69.2199	-0.287551	0.263869	0.630967	69.2199	-0.662174	0.0144096	0.0907504	69.2199	-0.51093	0.056076	0.813901	69.2199	-0.136307	0.600781	0.814235
ATAD3A	546.085	0.131764	0.232149	0.59766	546.085	-0.106265	0.371566	0.659054	546.085	0.00313275	0.978843	0.999568	546.085	0.241162	0.0299803	0.150338
ATAD3B	2.29363	-0.256013	0.773879	0.925	2.29363	0.359241	0.740742	0.903107	2.29363	0.929036	0.370222	0.999568	2.29363	0.313782	0.738948	0.887501
ATAD5	21.8038	0.102979	0.750827	0.915788	21.8038	0.386645	0.262116	0.555084	21.8038	0.107165	0.756838	0.999568	21.8038	-0.176501	0.58431	0.804981
ATAT1	3.19796	0.0774679	0.908299	0.970924	3.19796	0.593742	0.465678	0.738162	3.19796	0.848695	0.282337	0.999568	3.19796	0.332421	0.634615	0.834723
ATE1	30.4573	-0.564657	0.121023	0.463357	30.4573	-0.0520295	0.891477	0.962405	30.4573	-0.00121878	0.99743	0.999568	30.4573	-0.513846	0.161627	0.417809
ATE1-AS1	3.7556	0.772227	0.263002	0.630317	3.7556	0.100199	0.890702	0.962349	3.7556	-0.398596	0.594229	0.999568	3.7556	0.273432	0.682304	0.85774
ATF1	67.7669	-1.05059	0.00284757	0.096565	67.7669	-0.383455	0.307262	0.600747	67.7669	0.232825	0.530376	0.999568	67.7669	-0.434309	0.223423	0.495937
ATF2	12.7217	-1.00085	0.0224109	0.2367	12.7217	-0.247799	0.578638	0.820806	12.7217	0.105373	0.807827	0.999568	12.7217	-0.647675	0.150551	0.402451
ATF3	134.319	-0.750676	0.0738985	0.382411	134.319	-0.16222	0.72071	0.894057	134.319	0.205155	0.649648	0.999568	134.319	-0.3833	0.363809	0.639607
ATF4	3494.91	-0.170015	0.0864414	0.407245	3494.91	-0.202841	0.0579897	0.237099	3494.91	-0.0808779	0.449184	0.999568	3494.91	-0.0480515	0.628428	0.830252
ATF5	1063.58	-0.151906	0.391687	0.727849	1063.58	-1.23473	1.43795e-10	1.47913e-08	1063.58	-0.163939	0.391045	0.999568	1063.58	0.918887	2.74782e-07	1.11313e-05
ATF6	44.553	-0.0434865	0.86959	0.959132	44.553	0.171173	0.543031	0.7948	44.553	-0.0286512	0.918934	0.999568	44.553	-0.24331	0.357955	0.633479
ATF6B	85.5796	1.26351	0.0293409	0.262438	85.5796	0.862787	0.170873	0.443626	85.5796	0.27806	0.659725	0.999568	85.5796	0.678783	0.240526	0.517456
ATF7	23.85	0.252	0.356777	0.704966	23.85	0.29916	0.30174	0.596921	23.85	-0.0307438	0.916251	0.999568	23.85	-0.0779035	0.773184	0.904822
ATF7IP	13.7088	-0.551251	0.129768	0.47721	13.7088	-0.754671	0.0536802	0.225306	13.7088	-0.0877328	0.810363	0.999568	13.7088	0.115688	0.765927	0.900112
ATF7IP2	9.90652	-0.501768	0.309275	0.669866	9.90652	0.548465	0.214088	0.498476	9.90652	-0.571237	0.223651	0.999568	9.90652	-1.62147	0.000516684	0.00688219
ATG10	5.80641	-0.186415	0.709725	0.900601	5.80641	0.359406	0.497486	0.762346	5.80641	0.345684	0.507632	0.999568	5.80641	-0.200137	0.694019	0.864637
ATG101	238.001	0.289205	0.0403969	0.297947	238.001	-0.0740282	0.629739	0.848654	238.001	0.0762878	0.615767	0.999568	238.001	0.439521	0.00207519	0.0206173
ATG12	23.4548	-0.81359	0.0218418	0.235451	23.4548	-0.79885	0.0418836	0.193093	23.4548	0.308874	0.402752	0.999568	23.4548	0.294135	0.436284	0.699369
ATG14	22.414	-0.970851	0.0230453	0.239419	22.414	-0.573238	0.199293	0.479556	22.414	-0.0598503	0.890825	0.999568	22.414	-0.457463	0.295462	0.577002
ATG16L1	94.5616	0.228989	0.225501	0.589769	94.5616	-0.0549661	0.7891	0.92249	94.5616	0.0599143	0.767789	0.999568	94.5616	0.343869	0.0727246	0.263606
ATG16L2	137.265	-0.0769283	0.55592	0.826401	137.265	0.307239	0.0265701	0.139902	137.265	0.127781	0.355712	0.999568	137.265	-0.256387	0.0498301	0.209079
ATG2A	105.855	0.322367	0.0620747	0.355465	105.855	0.202064	0.277482	0.573076	105.855	-0.0117633	0.94961	0.999568	105.855	0.10854	0.529465	0.76755
ATG3	490.67	-0.290855	0.160131	0.51404	490.67	-0.153436	0.491497	0.758071	490.67	0.0156248	0.94402	0.999568	490.67	-0.121794	0.557441	0.78585
ATG4A	24.2726	-0.100075	0.736384	0.910354	24.2726	-0.289438	0.38147	0.667293	24.2726	0.273755	0.38594	0.999568	24.2726	0.463117	0.139065	0.385513
ATG4B	100.522	-0.0499244	0.745526	0.914084	100.522	-0.212185	0.197087	0.477342	100.522	-0.0910932	0.572972	0.999568	100.522	0.0711677	0.649745	0.844057
ATG4C	21.1335	-0.752992	0.0247097	0.246078	21.1335	-0.688775	0.0454699	0.203268	21.1335	-0.218509	0.508446	0.999568	21.1335	-0.282727	0.417133	0.685267
ATG4D	187.706	-0.13892	0.302138	0.665475	187.706	-0.0178161	0.900413	0.965783	187.706	-0.0722918	0.609628	0.999568	187.706	-0.193395	0.153185	0.406874
ATG5	5.04542	-0.0933985	0.898687	0.968232	5.04542	-0.205575	0.776505	0.917152	5.04542	-0.760244	0.302679	0.999568	5.04542	-0.648068	0.367779	0.642958
ATG7	26.1245	0.0544324	0.829326	0.946015	26.1245	-0.442119	0.10797	0.34466	26.1245	-0.143911	0.585681	0.999568	26.1245	0.352641	0.181139	0.44368
ATG9A	293.678	0.20445	0.154237	0.507708	293.678	0.0513236	0.740097	0.90292	293.678	-0.00934192	0.951706	0.999568	293.678	0.143785	0.317929	0.597688
ATG9B	22.1609	-0.0429038	0.92474	0.974805	22.1609	-0.0246698	0.957899	0.985927	22.1609	-0.536669	0.259576	0.999568	22.1609	-0.554903	0.213548	0.48433
ATIC	445.755	0.0523525	0.607188	0.853509	445.755	0.114548	0.291853	0.587636	445.755	-0.0489389	0.651995	0.999568	445.755	-0.111135	0.275724	0.555875
ATL1	4.64889	0.808426	0.19546	0.555085	4.64889	0.242222	0.6938	0.881321	4.64889	-0.677101	0.301257	0.999568	4.64889	-0.110898	0.848806	0.937974
ATL2	30.5913	0.263996	0.330348	0.68984	30.5913	0.481468	0.0870978	0.303642	30.5913	-0.0984275	0.731924	0.999568	30.5913	-0.315899	0.232569	0.506851
ATL3	59.9236	0.10054	0.71969	0.903968	59.9236	-0.306888	0.31462	0.607473	59.9236	0.0679071	0.821069	0.999568	59.9236	0.475335	0.0958386	0.31196
ATM	31.9863	-0.812244	0.00248208	0.0907794	31.9863	-0.422873	0.128674	0.381376	31.9863	0.015469	0.95401	0.999568	31.9863	-0.373902	0.178823	0.44094
ATMIN	28.3448	-0.329177	0.29247	0.655981	28.3448	0.122502	0.715714	0.891483	28.3448	0.292858	0.376306	0.999568	28.3448	-0.158821	0.617564	0.823375
ATN1	580.959	0.105924	0.327644	0.687844	580.959	0.200142	0.0846817	0.298215	580.959	0.01533	0.89487	0.999568	580.959	-0.0788878	0.466172	0.722764
ATOX1	389.359	-0.0120628	0.923396	0.974805	389.359	0.200134	0.136158	0.394345	389.359	0.0571264	0.669942	0.999568	389.359	-0.155071	0.217275	0.488871
ATP10A	32.2181	0.453567	0.0564659	0.342111	32.2181	-0.479601	0.172625	0.446921	32.2181	1.58695	1.03933e-07	6.21522e-05	32.2181	2.52012	6.46889e-17	1.69242e-14
ATP10D	5.14771	0.0834812	0.883892	0.963794	5.14771	1.12919	0.0790631	0.285637	5.14771	0.770048	0.235578	0.999568	5.14771	-0.275661	0.625025	0.827786
ATP11A	94.5219	0.450748	0.00109577	0.05957	94.5219	0.861582	1.167e-08	7.14885e-07	94.5219	0.313714	0.0420675	0.730274	94.5219	-0.0971205	0.469384	0.725034
ATP11B	43.7864	0.203318	0.314243	0.675268	43.7864	0.593317	0.0089644	0.0646484	43.7864	0.5211	0.0206926	0.535144	43.7864	0.131101	0.520126	0.760655
ATP11C	2.95148	0.103882	0.884739	0.963918	2.95148	0.941008	0.278133	0.573435	2.95148	0.953304	0.265423	0.999568	2.95148	0.116177	0.873427	0.94875
ATP13A1	170.947	0.0352614	0.800083	0.933916	170.947	0.00606721	0.967287	0.989426	170.947	-0.0949624	0.519209	0.999568	170.947	-0.0657682	0.638069	0.836417
ATP13A2	191.379	0.376936	0.0129974	0.186552	191.379	0.0242603	0.882453	0.959211	191.379	-0.0421342	0.796437	0.999568	191.379	0.310542	0.0417028	0.187037
ATP13A3	41.7772	-0.919227	0.00511328	0.128787	41.7772	-0.266719	0.431729	0.710156	41.7772	-0.143084	0.670005	0.999568	41.7772	-0.795592	0.0163948	0.0988884
ATP1A1	727.378	-0.130845	0.129301	0.476838	727.378	-0.182658	0.0464573	0.205409	727.378	-0.221276	0.0154018	0.457782	727.378	-0.169463	0.0504921	0.211149
ATP1A1-AS1	22.5381	-0.0314081	0.907262	0.970325	22.5381	-0.0451912	0.881015	0.958336	22.5381	0.267551	0.357305	0.999568	22.5381	0.281335	0.317234	0.597186
ATP1A2	2.82729	-0.575202	0.504448	0.800804	2.82729	-0.460605	0.576935	0.819865	2.82729	-0.661436	0.422693	0.999568	2.82729	-0.776033	0.367847	0.642958
ATP1B1	582.441	-0.208877	0.200478	0.560122	582.441	0.663792	0.000153117	0.00256038	582.441	0.247566	0.158532	0.999568	582.441	-0.625104	0.000124129	0.00218933
ATP1B3	512.897	-0.299594	0.221145	0.584415	512.897	-0.00664177	0.979897	0.993987	512.897	-0.0299238	0.909537	0.999568	512.897	-0.322876	0.187723	0.451358
ATP2A1	14.0526	0.0945115	0.772034	0.924762	14.0526	-0.794069	0.0420133	0.193474	14.0526	0.117561	0.738005	0.999568	14.0526	1.00614	0.00615643	0.0480254
ATP2A1-AS1	147.03	-0.154278	0.264711	0.632226	147.03	-0.210543	0.135311	0.392796	147.03	-0.432179	0.00217678	0.141959	147.03	-0.375914	0.00651373	0.0501837
ATP2A2	112.113	-0.21183	0.16966	0.523874	112.113	0.322103	0.045292	0.202845	112.113	0.0372779	0.817415	0.999568	112.113	-0.496655	0.00121936	0.0136557
ATP2B1	2.35723	-1.39128	0.12025	0.462368	2.35723	-1.90646	0.0367996	0.176117	2.35723	-0.602054	0.438907	0.999568	2.35723	-0.0868756	0.931504	0.973521
ATP2B4	23.1372	0.479051	0.0985006	0.430201	23.1372	1.04952	0.000493207	0.00674574	23.1372	0.0534783	0.865825	0.999568	23.1372	-0.516991	0.0580528	0.228859
ATP2C1	89.737	-0.0613123	0.70209	0.898027	89.737	-0.01795	0.915908	0.972026	89.737	-0.0235536	0.888614	0.999568	89.737	-0.0669159	0.679732	0.857161
ATP2C2	329.781	-0.477185	0.00615092	0.137019	329.781	-0.141517	0.440225	0.718297	329.781	-0.558402	0.00240109	0.149529	329.781	-0.894069	2.58639e-07	1.05454e-05
ATP5F1A	1426.3	-0.0521446	0.622747	0.860714	1426.3	0.184935	0.105094	0.338809	1426.3	0.0821615	0.471085	0.999568	1426.3	-0.154919	0.144262	0.392933
ATP5F1B	2313.6	0.180398	0.0430837	0.307063	2313.6	0.242741	0.0116139	0.0780347	2313.6	0.037078	0.699836	0.999568	2313.6	-0.0252648	0.776956	0.906791
ATP5F1C	679.478	-0.0157156	0.901555	0.968589	679.478	0.283151	0.0381338	0.180984	679.478	0.0926644	0.497226	0.999568	679.478	-0.206202	0.104699	0.329115
ATP5F1D	1649.32	0.180929	0.063012	0.35857	1649.32	-0.135546	0.196524	0.477083	1649.32	-0.107984	0.30258	0.999568	1649.32	0.208491	0.0325485	0.159156
ATP5F1E	4.07102	-0.411397	0.514553	0.806753	4.07102	-0.413553	0.54408	0.794963	4.07102	0.273076	0.666407	0.999568	4.07102	0.275232	0.685735	0.859643
ATP5IF1	2493.31	-0.219767	0.00437457	0.119733	2493.31	-0.249862	0.00255938	0.0246856	2493.31	-0.183147	0.0266754	0.589902	2493.31	-0.153052	0.0477666	0.203824
ATP5MC1	1506.6	0.317836	0.026104	0.251275	1506.6	-0.115524	0.454338	0.729269	1506.6	-0.0299435	0.845981	0.999568	1506.6	0.403416	0.00482493	0.0399944
ATP5MC2	2160.89	0.00710349	0.959996	0.985422	2160.89	0.089624	0.55723	0.803807	2160.89	-0.108489	0.477389	0.999568	2160.89	-0.19101	0.177403	0.43976
ATP5MC3	8.43029	-0.503289	0.347738	0.702596	8.43029	0.738542	0.173225	0.447422	8.43029	0.291604	0.594819	0.999568	8.43029	-0.950227	0.0725743	0.263556
ATP5MD	320.663	-0.264046	0.0606611	0.353046	320.663	-0.337791	0.0243565	0.131613	320.663	-0.185119	0.213504	0.999568	320.663	-0.111374	0.43283	0.696231
ATP5ME	3130.6	0.0541367	0.66761	0.881565	3130.6	-0.1579	0.246104	0.536741	3130.6	-0.0109086	0.936068	0.999568	3130.6	0.201128	0.11104	0.340108
ATP5MF	1615.31	0.0652545	0.403408	0.735313	1615.31	-0.186114	0.0262294	0.138573	1615.31	-0.243899	0.00349652	0.188958	1615.31	0.00746943	0.924007	0.970595
ATP5MG	969.623	-0.00713475	0.956386	0.984957	969.623	0.190269	0.175276	0.449833	969.623	0.00953884	0.945799	0.999568	969.623	-0.187865	0.150008	0.401837
ATP5MGL	2.00115	0.23092	0.811923	0.939822	2.00115	-0.212075	0.833083	0.939547	2.00115	-0.494591	0.625623	0.999568	2.00115	-0.0515968	0.957219	0.983919
ATP5MPL	504.287	-0.349409	0.0209971	0.233553	504.287	-0.186018	0.251515	0.543543	504.287	-0.0819791	0.61199	0.999568	504.287	-0.24537	0.106468	0.33276
ATP5PB	12.59	-0.0891939	0.809204	0.937798	12.59	0.589123	0.159262	0.428267	12.59	0.632856	0.124868	0.999568	12.59	-0.0454614	0.903699	0.963091
ATP5PD	2213.28	0.0473895	0.694979	0.895768	2213.28	-0.168815	0.195271	0.47542	2213.28	-0.171808	0.187057	0.999568	2213.28	0.0443956	0.713645	0.875191
ATP5PF	1170.92	-0.00851575	0.936694	0.979427	1170.92	-0.633982	4.16777e-08	2.2262e-06	1170.92	-0.301135	0.00877342	0.331305	1170.92	0.324331	0.00266368	0.0249355
ATP5PO	1521.51	0.0571884	0.685668	0.89146	1521.51	-0.45112	0.00309201	0.0285272	1521.51	-0.252206	0.0974942	0.930293	1521.51	0.256102	0.0705084	0.259053
ATP6AP1	591.481	0.123926	0.162209	0.515139	591.481	0.252949	0.00742929	0.055733	591.481	-0.0642116	0.498217	0.999568	591.481	-0.193235	0.0286503	0.145782
ATP6AP2	161.043	-0.797492	0.0666616	0.365378	161.043	-0.055409	0.905503	0.967572	161.043	-0.0403707	0.931013	0.999568	161.043	-0.782454	0.0722319	0.262924
ATP6V0A1	256.651	0.274292	0.0199475	0.226493	256.651	-0.0751928	0.553326	0.801184	256.651	-0.136886	0.278024	0.999568	256.651	0.212599	0.0728057	0.263606
ATP6V0A2	6.2019	0.761446	0.122424	0.466519	6.2019	0.486036	0.365872	0.654039	6.2019	0.0504474	0.92665	0.999568	6.2019	0.325858	0.497598	0.744613
ATP6V0A4	10.249	-1.6882	0.00194321	0.0794494	10.249	-1.15704	0.0175189	0.104094	10.249	-0.712654	0.126524	0.999568	10.249	-1.24382	0.0268336	0.139419
ATP6V0B	936.304	0.37284	0.0125329	0.18365	936.304	-0.0412222	0.798359	0.926855	936.304	-0.0710753	0.659192	0.999568	936.304	0.342987	0.0218045	0.120952
ATP6V0C	2358.41	0.25562	0.0890463	0.41218	2358.41	0.183773	0.257658	0.549176	2358.41	0.052713	0.745369	0.999568	2358.41	0.12456	0.407423	0.676869
ATP6V0D1	259.507	0.167503	0.290968	0.654833	259.507	-0.0690676	0.687191	0.878579	259.507	0.0484366	0.776244	0.999568	259.507	0.285007	0.0744767	0.267528
ATP6V0E1	538.66	0.338469	0.0419076	0.303679	538.66	0.127055	0.478536	0.748656	538.66	-0.100574	0.574876	0.999568	538.66	0.11084	0.505144	0.749362
ATP6V0E2	278.383	0.0562647	0.537502	0.817778	278.383	0.119459	0.207445	0.490139	278.383	-0.168858	0.0760832	0.890633	278.383	-0.232052	0.0105312	0.0721416
ATP6V0E2-AS1	6.9629	0.166869	0.751982	0.91611	6.9629	0.146482	0.789385	0.922492	6.9629	-0.195419	0.72402	0.999568	6.9629	-0.175032	0.737459	0.887013
ATP6V1A	100.449	-0.605271	0.146541	0.498763	100.449	-0.128749	0.77325	0.915737	100.449	-0.0297384	0.946812	0.999568	100.449	-0.50626	0.225807	0.49873
ATP6V1B1	26.9457	0.221514	0.380319	0.720612	26.9457	0.678676	0.0165257	0.0999177	26.9457	0.494585	0.0803553	0.903894	26.9457	0.0374223	0.882197	0.952643
ATP6V1B1-AS1	1.85782	-0.299501	0.74856	0.914979	1.85782	0.524252	0.596443	0.83294	1.85782	0.555047	0.568667	0.999568	1.85782	-0.268706	0.777516	0.907152
ATP6V1B2	103.922	-0.6	0.0374531	0.286965	103.922	-0.647525	0.0343537	0.167062	103.922	-0.397853	0.19042	0.999568	103.922	-0.350328	0.227902	0.501487
ATP6V1C1	53.6301	-0.514186	0.0103132	0.167981	53.6301	0.120481	0.555024	0.801885	53.6301	0.0596822	0.76812	0.999568	53.6301	-0.574984	0.00442081	0.0374353
ATP6V1D	184.436	0.244076	0.117533	0.458237	184.436	-0.147344	0.388238	0.674013	184.436	0.144751	0.389577	0.999568	184.436	0.536171	0.000725026	0.00898803
ATP6V1E1	570.482	-0.0200186	0.844789	0.952023	570.482	0.0596494	0.584752	0.824991	570.482	-0.0987171	0.36529	0.999568	570.482	-0.178385	0.0813529	0.282296
ATP6V1E2	12.7212	-0.344244	0.371153	0.715307	12.7212	0.0151184	0.970325	0.991409	12.7212	0.144229	0.716865	0.999568	12.7212	-0.215133	0.584575	0.805122
ATP6V1F	1042.02	0.134956	0.303093	0.66636	1042.02	-0.320136	0.0233441	0.127625	1042.02	-0.290414	0.0393223	0.715666	1042.02	0.164678	0.209768	0.479656
ATP6V1FNB	3.13825	-0.573964	0.436084	0.758916	3.13825	-0.246905	0.754954	0.90901	3.13825	0.422339	0.569192	0.999568	3.13825	0.0952795	0.903732	0.963091
ATP6V1G1	920.762	0.0889796	0.431162	0.754954	920.762	-0.375666	0.00207449	0.0209417	920.762	-0.162231	0.181497	0.999568	920.762	0.302415	0.00778891	0.0569674
ATP6V1G2	1.42751	-0.757081	0.472682	0.782177	1.42751	1.17669	0.315092	0.607916	1.42751	1.45221	0.202595	0.999568	1.42751	-0.481553	0.657262	0.846553
ATP6V1H	267.986	-0.171102	0.236258	0.603027	267.986	-0.232769	0.132618	0.387583	267.986	-0.102194	0.505828	0.999568	267.986	-0.0405274	0.780849	0.908788
ATP7A	4.07638	-0.364844	0.583537	0.841822	4.07638	-0.404033	0.544975	0.795287	4.07638	-0.349237	0.593382	0.999568	4.07638	-0.310048	0.647396	0.842487
ATP7B	16.7071	0.546914	0.0739668	0.382411	16.7071	0.460457	0.16389	0.4344	16.7071	0.0745017	0.824397	0.999568	16.7071	0.160959	0.591787	0.808844
ATP8A1	1.682	-1.63571	0.202703	0.561752	1.682	0.181182	0.891144	0.962352	1.682	0.661546	0.606841	0.999568	1.682	-1.15534	0.381968	0.655457
ATP8B1	8.3087	-0.776895	0.0969286	0.428247	8.3087	-0.837205	0.0931697	0.316994	8.3087	0.0173067	0.969989	0.999568	8.3087	0.0776162	0.878034	0.950793
ATP8B3	2.75616	-0.344456	0.660396	0.878977	2.75616	-1.93933	0.033946	0.165873	2.75616	-0.614694	0.442587	0.999568	2.75616	0.980182	0.275457	0.555657
ATP9A	25.4436	0.14589	0.607223	0.853509	25.4436	0.483593	0.104841	0.338743	25.4436	-0.0264273	0.930747	0.999568	25.4436	-0.36413	0.189297	0.453491
ATP9B	28.9813	0.188177	0.541743	0.820292	28.9813	0.593942	0.0711721	0.268048	28.9813	0.0905907	0.786039	0.999568	28.9813	-0.315175	0.299022	0.580544
ATPAF1	166.158	-0.112785	0.539716	0.818652	166.158	-0.248828	0.2088	0.491491	166.158	-0.0387086	0.843527	0.999568	166.158	0.0973348	0.600436	0.814235
ATPAF2	139.981	0.246508	0.0991645	0.431732	139.981	-0.0869665	0.590143	0.82918	139.981	-0.0713077	0.655758	0.999568	139.981	0.262167	0.0825581	0.284747
ATPSCKMT	35.3237	0.0562867	0.811273	0.939265	35.3237	0.0963138	0.698992	0.883715	35.3237	-0.042221	0.864825	0.999568	35.3237	-0.082248	0.728128	0.881504
ATR	26.5131	-0.730008	0.0188516	0.220825	26.5131	-0.121984	0.705383	0.886867	26.5131	0.0926935	0.769325	0.999568	26.5131	-0.515331	0.104132	0.328071
ATRAID	448.587	0.188456	0.176294	0.533974	448.587	0.24599	0.100385	0.331225	448.587	-0.0261552	0.861434	0.999568	448.587	-0.0836893	0.5477	0.779674
ATRIP	91.8579	0.222037	0.161244	0.514845	91.8579	0.109521	0.520484	0.779577	91.8579	0.03476	0.837198	0.999568	91.8579	0.147276	0.35652	0.632307
ATRN	63.235	0.146954	0.377512	0.71881	63.235	0.572142	0.00163579	0.0174981	63.235	0.276097	0.130889	0.999568	63.235	-0.149091	0.366689	0.642153
ATRX	15.2688	-0.600347	0.115245	0.455107	15.2688	-0.286636	0.448637	0.724387	15.2688	-0.369726	0.324702	0.999568	15.2688	-0.683437	0.0747874	0.26826
ATXN1	20.4519	0.128991	0.663692	0.879925	20.4519	0.453448	0.16551	0.436931	20.4519	0.355738	0.273408	0.999568	20.4519	0.0312802	0.916607	0.967453
ATXN10	9.56417	0.658851	0.114119	0.453531	9.56417	0.500095	0.265309	0.558055	9.56417	-0.0103537	0.982028	0.999568	9.56417	0.148402	0.713825	0.875325
ATXN1-AS1	3.08409	-1.17936	0.179039	0.53558	3.08409	0.683906	0.420644	0.70059	3.08409	0.370631	0.664758	0.999568	3.08409	-1.49263	0.0868386	0.293703
ATXN1L	57.1288	0.152426	0.401074	0.733323	57.1288	0.0094774	0.962121	0.987359	57.1288	0.135859	0.486598	0.999568	57.1288	0.278807	0.133744	0.376825
ATXN2	189.038	-0.0373622	0.74605	0.914395	189.038	-0.0432465	0.725871	0.897192	189.038	0.00710973	0.953437	0.999568	189.038	0.0129941	0.911532	0.965546
ATXN2L	926.385	-0.0871915	0.461571	0.773709	926.385	0.164178	0.198233	0.478512	926.385	0.101026	0.427942	0.999568	926.385	-0.150343	0.204867	0.473389
ATXN3	5.6508	0.443112	0.408487	0.738523	5.6508	-0.41322	0.524153	0.782109	5.6508	0.228518	0.70597	0.999568	5.6508	1.08485	0.0622455	0.238231
ATXN7	17.2653	-0.666248	0.063258	0.358967	17.2653	-0.589309	0.113403	0.354433	17.2653	-0.151521	0.671653	0.999568	17.2653	-0.228459	0.540062	0.77457
ATXN7L1	35.0957	0.319176	0.187428	0.546359	35.0957	-0.106331	0.684004	0.87686	35.0957	-0.189252	0.46537	0.999568	35.0957	0.236254	0.33296	0.610715
ATXN7L2	17.9844	0.0377391	0.900298	0.968589	17.9844	-0.12018	0.723583	0.895159	17.9844	0.290046	0.371728	0.999568	17.9844	0.447966	0.157911	0.41353
ATXN7L3	270.389	-0.0264182	0.808326	0.937519	270.389	0.138214	0.232804	0.521782	270.389	0.0184114	0.8733	0.999568	270.389	-0.146221	0.180767	0.44319
AUH	129.627	0.0257381	0.85652	0.955725	129.627	-0.934131	5.09834e-09	3.4238e-07	129.627	-0.124479	0.409462	0.999568	129.627	0.83539	3.56117e-08	1.87904e-06
AUNIP	72.7008	-0.13089	0.406657	0.737345	72.7008	-0.0550811	0.746894	0.905102	72.7008	0.180056	0.2771	0.999568	72.7008	0.104248	0.522162	0.762301
AUP1	971.18	0.130078	0.158155	0.511716	971.18	-0.235253	0.0177386	0.104878	971.18	-0.152803	0.121748	0.996686	971.18	0.212528	0.0218166	0.120959
AURKA	271.334	0.319504	0.0200694	0.22764	271.334	0.45224	0.00250474	0.0243079	271.334	0.265587	0.0754666	0.888596	271.334	0.132851	0.334221	0.611012
AURKAIP1	2596.99	0.06519	0.54341	0.821098	2596.99	-0.080503	0.486585	0.754327	2596.99	-0.0706721	0.540932	0.999568	2596.99	0.075021	0.484857	0.736145
AURKB	632.983	0.0151006	0.913342	0.971931	632.983	0.0923885	0.536397	0.789784	632.983	0.0576973	0.698723	0.999568	632.983	-0.0195906	0.888014	0.956405
AURKC	9.40553	-0.182998	0.665846	0.881082	9.40553	-0.546677	0.2589	0.550635	9.40553	0.277548	0.535473	0.999568	9.40553	0.641228	0.164994	0.422947
AVEN	115.685	0.0972104	0.549348	0.823964	115.685	0.257909	0.141356	0.402255	115.685	0.1951	0.263097	0.999568	115.685	0.0344008	0.833221	0.932056
AVIL	4.41682	0.555022	0.359264	0.70682	4.41682	-1.28658	0.0824924	0.293279	4.41682	-0.355929	0.588062	0.999568	4.41682	1.48568	0.0319454	0.156768
AVL9	55.7417	-0.0523646	0.850707	0.954622	55.7417	-0.11426	0.701177	0.885229	55.7417	-0.050754	0.863603	0.999568	55.7417	0.0111414	0.968325	0.987593
AVPI1	334.501	-0.348649	0.024585	0.245542	334.501	-0.764945	5.13819e-06	0.000141194	334.501	-0.087658	0.595836	0.999568	334.501	0.328638	0.0372238	0.173827
AXIN1	269.278	0.354573	0.0318376	0.270695	269.278	-0.0552018	0.757356	0.909836	269.278	-0.0753371	0.672207	0.999568	269.278	0.334438	0.0437082	0.193127
AXL	1328.54	-0.386014	0.00930117	0.159731	1328.54	-0.473898	0.00296268	0.0276004	1328.54	-0.428134	0.00718659	0.293017	1328.54	-0.340249	0.0220668	0.12197
AZI2	47.9437	-0.357932	0.100634	0.43354	47.9437	0.0232723	0.921562	0.973746	47.9437	0.34565	0.132775	0.999568	47.9437	-0.0355534	0.87423	0.949211
AZIN1	49.7135	-1.26188	0.0221836	0.236616	49.7135	-0.577998	0.323043	0.616304	49.7135	-0.192263	0.741046	0.999568	49.7135	-0.876142	0.114264	0.344863
AZIN1-AS1	32.0882	-0.0460018	0.873649	0.960216	32.0882	-0.0696047	0.813358	0.933054	32.0882	-0.501849	0.092737	0.929723	32.0882	-0.478247	0.0937718	0.308269
AZIN2	10.0433	-0.463186	0.253699	0.620681	10.0433	-0.299013	0.45936	0.732712	10.0433	-0.292962	0.46015	0.999568	10.0433	-0.457134	0.267898	0.547492
B2M	5521.05	0.289981	0.161612	0.514845	5521.05	-0.257196	0.250471	0.542406	5521.05	-0.0930876	0.677393	0.999568	5521.05	0.45409	0.0284324	0.145085
B3GALNT2	70.129	-0.213942	0.265365	0.632823	70.129	0.441511	0.0317896	0.158923	70.129	0.299321	0.14431	0.999568	70.129	-0.356132	0.064438	0.243354
B3GALT5	78.0721	-0.335054	0.0938842	0.421679	78.0721	-0.467002	0.019614	0.113039	78.0721	-0.74833	0.000193697	0.0273309	78.0721	-0.616383	0.00197323	0.0197606
B3GALT6	175.783	0.196756	0.134204	0.482544	175.783	0.444077	0.00131217	0.0146734	175.783	-0.0648248	0.643077	0.999568	175.783	-0.312146	0.0159156	0.0970703
B3GAT3	223.539	0.134304	0.362546	0.708518	223.539	-0.058251	0.710146	0.889132	223.539	-0.267033	0.0885591	0.918421	223.539	-0.0744782	0.613335	0.821897
B3GLCT	7.9827	-0.718609	0.155218	0.508438	7.9827	-0.726523	0.18441	0.461687	7.9827	0.0977083	0.84851	0.999568	7.9827	0.105622	0.845063	0.936611
B3GNT10	19.778	-1.17675	0.00299171	0.0993914	19.778	-0.988736	0.0171493	0.102793	19.778	-0.0310144	0.937145	0.999568	19.778	-0.219032	0.599626	0.81398
B3GNT2	31.3396	-0.386946	0.358019	0.705714	31.3396	0.150352	0.739077	0.902502	31.3396	0.362778	0.416978	0.999568	31.3396	-0.17452	0.681852	0.85774
B3GNT3	345.334	0.095185	0.479187	0.786003	345.334	-1.04051	1.71258e-12	2.47202e-10	345.334	-0.235556	0.101477	0.947297	345.334	0.900139	7.70701e-11	8.3435e-09
B3GNT9	15.5412	0.241833	0.479674	0.786082	15.5412	-0.129393	0.714769	0.891047	15.5412	-0.439539	0.218477	0.999568	15.5412	-0.0683128	0.840123	0.934757
B3GNTL1	89.0041	0.140658	0.365816	0.711353	89.0041	-0.208838	0.198167	0.478512	89.0041	-0.379219	0.0192103	0.515329	89.0041	-0.0297227	0.848642	0.937973
B4GALNT1	7.33563	-1.20718	0.0254785	0.249394	7.33563	-0.18569	0.692897	0.881051	7.33563	-0.498491	0.292726	0.999568	7.33563	-1.51998	0.00460415	0.0387007
B4GALNT3	42.6028	0.194787	0.352568	0.704575	42.6028	-1.09249	3.36869e-06	9.97737e-05	42.6028	-0.401388	0.0656368	0.864355	42.6028	0.885886	9.51874e-05	0.00175531
B4GALT1	275.324	0.399072	0.00609088	0.136588	275.324	-0.152672	0.336667	0.626885	275.324	0.0314312	0.841807	0.999568	275.324	0.583174	7.25748e-05	0.00139999
B4GALT1-AS1	4.85043	0.176117	0.747985	0.914979	4.85043	-0.289991	0.651622	0.860637	4.85043	0.36038	0.546533	0.999568	4.85043	0.826488	0.166094	0.423966
B4GALT2	294.328	-0.00703352	0.964837	0.986759	294.328	0.235033	0.170012	0.44249	294.328	0.107848	0.528207	0.999568	294.328	-0.134219	0.401018	0.671749
B4GALT3	342.948	0.150006	0.208429	0.568024	342.948	0.806554	1.75561e-10	1.72241e-08	342.948	0.0650973	0.611038	0.999568	342.948	-0.59145	4.78776e-07	1.84999e-05
B4GALT4	144.949	0.0559684	0.662111	0.879658	144.949	0.604543	5.11543e-06	0.000140876	144.949	0.00994387	0.94136	0.999568	144.949	-0.538631	1.68969e-05	0.000409636
B4GALT5	64.235	-0.118502	0.528124	0.813565	64.235	0.441375	0.0290821	0.149211	64.235	0.296144	0.141809	0.999568	64.235	-0.263733	0.161516	0.417694
B4GALT7	231.086	0.263621	0.0983326	0.430201	231.086	0.116539	0.494988	0.76097	231.086	-0.131779	0.440433	0.999568	231.086	0.0153038	0.923496	0.970328
B4GAT1	74.2377	0.105944	0.516689	0.807574	74.2377	0.788941	4.26091e-06	0.000121335	74.2377	0.233639	0.182046	0.999568	74.2377	-0.449359	0.0048177	0.0399608
B9D1	269.034	0.28192	0.0211541	0.234226	269.034	-0.410729	0.00185649	0.0193316	269.034	-0.255104	0.0501434	0.781197	269.034	0.437545	0.0004221	0.00583352
B9D2	48.6904	0.282694	0.13138	0.479335	48.6904	-0.248447	0.224937	0.511083	48.6904	-0.0656787	0.740963	0.999568	48.6904	0.465462	0.0162527	0.098315
BABAM1	647.438	0.172456	0.122549	0.466519	647.438	0.109892	0.36174	0.649103	647.438	0.0605617	0.614234	0.999568	647.438	0.123126	0.2717	0.55157
BABAM2	196.511	0.180402	0.193005	0.551857	196.511	0.668131	4.34174e-06	0.000122801	196.511	-0.0679713	0.64588	0.999568	196.511	-0.5557	4.30597e-05	0.000910342
BABAM2-AS1	4.70517	0.577987	0.346926	0.701914	4.70517	1.81036	0.0078501	0.0582978	4.70517	0.788018	0.270192	0.999568	4.70517	-0.444355	0.437112	0.699803
BACE1	30.8633	-0.0826331	0.710568	0.900772	30.8633	-0.0144919	0.954302	0.984779	30.8633	0.353298	0.144348	0.999568	30.8633	0.285157	0.222868	0.495457
BACH1	52.9442	-0.553911	0.0582836	0.347378	52.9442	-0.825138	0.0104917	0.0720367	52.9442	0.247419	0.424621	0.999568	52.9442	0.518646	0.0894991	0.299395
BAD	589.304	0.375836	0.00325788	0.103862	589.304	0.114092	0.408504	0.690029	589.304	0.0350491	0.799204	0.999568	589.304	0.296793	0.0204008	0.115611
BAG1	16.2332	0.472023	0.146409	0.498763	16.2332	-0.58495	0.0992816	0.328445	16.2332	-0.413668	0.228473	0.999568	16.2332	0.643306	0.0559768	0.224229
BAG3	97.6689	-0.215661	0.154135	0.507596	97.6689	0.219603	0.1616	0.431598	97.6689	0.0539501	0.730312	0.999568	97.6689	-0.381314	0.0118928	0.0787296
BAG4	8.46429	-0.756558	0.0828354	0.39976	8.46429	-0.343236	0.454925	0.729903	8.46429	0.14019	0.746998	0.999568	8.46429	-0.273131	0.552173	0.782386
BAG5	60.5068	0.0415945	0.840937	0.951238	60.5068	-0.105001	0.637572	0.85344	60.5068	0.00196404	0.992859	0.999568	60.5068	0.14856	0.480924	0.733476
BAG6	751.06	0.129146	0.143507	0.495161	751.06	0.172446	0.0692095	0.263693	751.06	0.0375817	0.691711	0.999568	751.06	-0.00571879	0.948419	0.980871
BAHCC1	29.1051	0.356779	0.411096	0.740467	29.1051	6.38062	1.3042e-18	5.45939e-16	29.1051	2.62092	0.000557052	0.054652	29.1051	-3.40292	5.23548e-20	2.19157e-17
BAHD1	67.8201	0.19845	0.297194	0.66091	67.8201	0.231554	0.246075	0.536741	67.8201	-0.156554	0.43721	0.999568	67.8201	-0.189658	0.313665	0.594029
BAIAP2	169.615	0.0834996	0.556185	0.826444	169.615	-0.653052	3.06479e-05	0.000647941	169.615	0.0158652	0.916323	0.999568	169.615	0.752417	3.68455e-07	1.45505e-05
BAIAP2-DT	86.0456	-0.11172	0.4972	0.797527	86.0456	-0.0873165	0.613305	0.840359	86.0456	-0.165431	0.33505	0.999568	86.0456	-0.189834	0.251773	0.52961
BAIAP2L1	213.834	-0.109258	0.439526	0.760795	213.834	-0.0664369	0.65046	0.859993	213.834	-0.469344	0.00146417	0.110102	213.834	-0.512166	0.000263476	0.00401058
BAIAP2L2	259.853	-0.137471	0.316627	0.677493	259.853	-0.287312	0.0556027	0.230829	259.853	0.210188	0.153742	0.999568	259.853	0.360029	0.010186	0.0703998
BAIAP3	53.1616	0.167107	0.409624	0.739873	53.1616	-0.807378	0.000235197	0.00365545	53.1616	-0.475935	0.024252	0.570212	53.1616	0.498549	0.0181486	0.106252
BAK1	204.459	0.235599	0.122301	0.466519	204.459	-0.373148	0.0245054	0.132181	204.459	-0.0744863	0.648297	0.999568	204.459	0.534261	0.000577431	0.00751438
BAMBI	22.9453	-0.480331	0.104246	0.439046	22.9453	0.411666	0.181573	0.457686	22.9453	0.301763	0.324511	0.999568	22.9453	-0.590233	0.0471382	0.202195
BANF1	380.796	0.203795	0.105844	0.440665	380.796	0.249768	0.067329	0.259343	380.796	0.237745	0.0801736	0.903894	380.796	0.191773	0.130089	0.371033
BANK1	2.41612	-0.214147	0.777091	0.926513	2.41612	-1.43917	0.122474	0.369628	2.41612	-0.0567946	0.942554	0.999568	2.41612	1.16823	0.194633	0.460389
BANP	69.8913	0.20404	0.240909	0.608303	69.8913	0.453498	0.0152051	0.0941082	69.8913	0.187695	0.316647	0.999568	69.8913	-0.0617622	0.721327	0.878691
BAP1	835.827	0.233095	0.066384	0.364877	835.827	0.180296	0.187739	0.466456	835.827	-0.025999	0.849338	0.999568	835.827	0.0268008	0.832812	0.931959
BARD1	10.268	0.444566	0.272666	0.639787	10.268	-0.00547571	0.990377	0.997708	10.268	-0.00438291	0.992188	0.999568	10.268	0.445658	0.279037	0.559679
BARX1	2.05921	-1.91762	0.0856048	0.40567	2.05921	-1.55343	0.141964	0.403163	2.05921	-0.429315	0.654224	0.999568	2.05921	-0.793506	0.508813	0.752308
BASP1	0.877611	-1.46298	0.30376	0.667012	0.877611	0.458445	0.803019	0.928247	0.877611	3.26474	0.0470972	0.768113	0.877611	1.34331	0.410038	0.679143
BATF2	15.5013	-0.112019	0.771417	0.924653	15.5013	0.610687	0.112688	0.353336	15.5013	-0.201824	0.613228	0.999568	15.5013	-0.92453	0.0127194	0.0825877
BAX	534.503	-0.00564867	0.955471	0.984957	534.503	-0.317763	0.00350989	0.0315514	534.503	-0.10092	0.348847	0.999568	534.503	0.211195	0.0390632	0.179229
BAZ1A	27.7661	-0.0938539	0.737712	0.910695	27.7661	0.139263	0.637633	0.85344	27.7661	0.0145193	0.960642	0.999568	27.7661	-0.218598	0.437429	0.700027
BAZ1B	257.488	0.302652	0.0295627	0.263297	257.488	0.108606	0.472284	0.743393	257.488	0.128418	0.392513	0.999568	257.488	0.322465	0.0212966	0.118758
BAZ2A	165.9	-0.260172	0.0446739	0.311928	165.9	-0.142651	0.297274	0.592926	165.9	-0.0432473	0.748685	0.999568	165.9	-0.160768	0.221338	0.493794
BAZ2B	9.56472	-0.888569	0.0743817	0.383423	9.56472	0.232181	0.646418	0.858109	9.56472	0.146148	0.771437	0.999568	9.56472	-0.974602	0.051514	0.213345
BBC3	162.937	-0.530243	0.00911294	0.15961	162.937	-1.1804	8.46406e-08	4.18471e-06	162.937	-0.355819	0.0967817	0.930293	162.937	0.294341	0.159492	0.41539
BBIP1	17.2913	-0.436313	0.228914	0.593702	17.2913	0.622524	0.106852	0.342133	17.2913	0.512171	0.182705	0.999568	17.2913	-0.546666	0.13331	0.376541
BBOF1	2.40529	-0.168495	0.844161	0.951777	2.40529	0.801922	0.391591	0.67678	2.40529	0.570866	0.542729	0.999568	2.40529	-0.399551	0.64003	0.837326
BBS1	41.4179	0.119023	0.559748	0.828478	41.4179	-0.265861	0.234935	0.524411	41.4179	-0.112657	0.604774	0.999568	41.4179	0.272227	0.195286	0.461324
BBS10	3.8742	-0.926561	0.190235	0.549664	3.8742	-0.256336	0.705199	0.886867	3.8742	-0.176076	0.790629	0.999568	3.8742	-0.846301	0.23987	0.516599
BBS12	4.37707	-0.214073	0.740483	0.912202	4.37707	-0.645824	0.329058	0.621725	4.37707	-0.452682	0.479846	0.999568	4.37707	-0.0209304	0.97494	0.990221
BBS2	48.0283	-0.592267	0.0681106	0.367231	48.0283	-0.315627	0.358655	0.646661	48.0283	-0.0454196	0.893704	0.999568	48.0283	-0.32206	0.327108	0.606141
BBS4	60.6741	-0.217287	0.291857	0.655222	60.6741	-0.145809	0.494267	0.760518	60.6741	-0.252258	0.234679	0.999568	60.6741	-0.323735	0.117958	0.35069
BBS5	18.9452	0.00724401	0.982609	0.994088	18.9452	0.156271	0.65543	0.862416	18.9452	-0.0336877	0.923308	0.999568	18.9452	-0.182715	0.582444	0.803861
BBS7	18.1882	-0.318265	0.421179	0.748009	18.1882	-0.64988	0.116871	0.359633	18.1882	-0.416348	0.304137	0.999568	18.1882	-0.084733	0.834094	0.932295
BBS9	20.8538	0.359248	0.221517	0.584724	20.8538	0.199366	0.518794	0.778637	20.8538	-0.123647	0.691642	0.999568	20.8538	0.0362351	0.900765	0.962179
BBX	97.3903	0.197347	0.241843	0.609485	97.3903	0.101168	0.580016	0.821629	97.3903	0.0753343	0.677772	0.999568	97.3903	0.171513	0.313389	0.593684
BCAM	352.256	0.313068	0.0400633	0.296473	352.256	-0.252506	0.131359	0.385488	352.256	0.233235	0.158477	0.999568	352.256	0.798809	2.36455e-07	9.73575e-06
BCAP29	19.3826	-0.853971	0.0404561	0.297947	19.3826	-0.612376	0.160306	0.430063	19.3826	-0.0770149	0.855653	0.999568	19.3826	-0.31861	0.457921	0.716315
BCAP31	460.092	0.236605	0.0532547	0.337423	460.092	0.0755402	0.565065	0.80995	460.092	-0.0776147	0.553922	0.999568	460.092	0.0834504	0.495924	0.743265
BCAR1	334.191	0.0438301	0.728574	0.907651	334.191	0.28932	0.0313264	0.157548	334.191	-0.0513731	0.70306	0.999568	334.191	-0.296863	0.018331	0.107038
BCAR3	294.635	0.278999	0.00524742	0.129887	294.635	-0.261468	0.015134	0.0938545	294.635	-0.193553	0.0685668	0.871662	294.635	0.346913	0.000619125	0.00793501
BCAS2	187.384	-0.333613	0.0292165	0.262107	187.384	0.0345561	0.831971	0.939444	187.384	0.0903784	0.576105	0.999568	187.384	-0.277791	0.071643	0.261387
BCAS3	97.3753	0.391159	0.013079	0.186856	97.3753	0.223599	0.197364	0.477503	97.3753	0.189495	0.270526	0.999568	97.3753	0.357055	0.0248517	0.132803
BCAS4	43.8901	-0.32525	0.15191	0.504012	43.8901	0.405853	0.0943552	0.318868	43.8901	0.436229	0.0688636	0.871662	43.8901	-0.294873	0.199573	0.46645
BCAT2	368.177	0.402929	0.052169	0.333404	368.177	-0.262716	0.243402	0.533073	368.177	0.00923231	0.967151	0.999568	368.177	0.674877	0.00121468	0.0136317
BCCIP	221.2	0.512669	0.00366842	0.109536	221.2	0.451471	0.0182579	0.106855	221.2	0.189589	0.321781	0.999568	221.2	0.250786	0.154874	0.40911
BCDIN3D	3.33665	0.672999	0.360593	0.707789	3.33665	-1.23593	0.145046	0.407322	3.33665	-0.711939	0.367175	0.999568	3.33665	1.19699	0.13232	0.374587
BCDIN3D-AS1	1.69997	-1.07696	0.370555	0.714813	1.69997	0.575995	0.607806	0.837025	1.69997	0.0816659	0.943088	0.999568	1.69997	-1.57129	0.183118	0.446361
BCHE	54.3752	-0.149949	0.560704	0.828748	54.3752	0.800496	0.00264852	0.0252837	54.3752	0.0315983	0.907344	0.999568	54.3752	-0.918847	0.00026845	0.00405679
BCKDHA	524.741	0.0446461	0.679292	0.888599	524.741	-0.517368	9.24227e-06	0.000235425	524.741	-0.209356	0.0695133	0.871662	524.741	0.352659	0.00126328	0.0140392
BCKDHB	51.9995	-0.125445	0.609656	0.853534	51.9995	0.38489	0.140095	0.400904	51.9995	0.209088	0.422221	0.999568	51.9995	-0.301247	0.220585	0.492615
BCKDK	432.236	-0.00247009	0.980241	0.992891	432.236	0.135663	0.201341	0.482066	432.236	-0.00137708	0.989624	0.999568	432.236	-0.13951	0.16292	0.419792
BCL10	37.2416	0.482832	0.104726	0.439921	37.2416	0.482872	0.123829	0.372289	37.2416	-0.136063	0.669501	0.999568	37.2416	-0.136103	0.641002	0.837819
BCL2L1	1276.95	0.0359435	0.758803	0.918639	1276.95	0.163717	0.194558	0.474348	1276.95	0.0719114	0.568414	0.999568	1276.95	-0.0558619	0.633584	0.83423
BCL2L11	53.8269	0.18578	0.338398	0.695515	53.8269	-0.0188181	0.929479	0.977178	53.8269	0.00874765	0.966699	0.999568	53.8269	0.213345	0.279141	0.559707
BCL2L12	550.609	0.105432	0.331757	0.690685	550.609	-0.49252	2.91281e-05	0.00061789	550.609	-0.0603307	0.603343	0.999568	550.609	0.537621	1.13924e-06	3.9412e-05
BCL2L13	18.4779	-0.126944	0.714026	0.901723	18.4779	-0.0319964	0.928661	0.976728	18.4779	-0.179099	0.61508	0.999568	18.4779	-0.274046	0.430119	0.694271
BCL2L2	178.379	0.114241	0.353828	0.704966	178.379	-0.0547307	0.684339	0.877111	178.379	0.109776	0.406855	0.999568	178.379	0.278748	0.0264229	0.138112
BCL3	88.9671	0.236276	0.120948	0.463209	88.9671	-0.176828	0.323576	0.616331	88.9671	0.532869	0.00167705	0.121737	88.9671	0.945972	6.22478e-09	4.15802e-07
BCL6	12.7692	0.14407	0.687607	0.892596	12.7692	-0.491726	0.219929	0.505097	12.7692	-0.109632	0.773852	0.999568	12.7692	0.526163	0.163911	0.421257
BCL7A	68.3644	0.255198	0.137839	0.486827	68.3644	0.210615	0.240896	0.530754	68.3644	-0.194574	0.285376	0.999568	68.3644	-0.149991	0.375236	0.650175
BCL7B	521.799	0.0663773	0.49905	0.797744	521.799	0.0174013	0.868379	0.953244	521.799	-0.0786208	0.45267	0.999568	521.799	-0.0296448	0.763428	0.898854
BCL7C	258.667	0.081697	0.638911	0.868569	258.667	-0.125712	0.501103	0.765089	258.667	-0.126221	0.497789	0.999568	258.667	0.0811881	0.642346	0.838435
BCL9	40.9264	0.223537	0.334278	0.693177	40.9264	0.65437	0.00941274	0.066557	40.9264	0.38691	0.125824	0.999568	40.9264	-0.0439223	0.848867	0.937974
BCLAF3	27.3215	-0.463384	0.100271	0.433063	27.3215	0.301996	0.308433	0.602004	27.3215	0.262346	0.372231	0.999568	27.3215	-0.503034	0.076846	0.272762
BCO1	3.35482	-0.700464	0.353743	0.704966	3.35482	0.605132	0.383906	0.669733	3.35482	-0.0733264	0.918826	0.999568	3.35482	-1.37892	0.0592368	0.231804
BCO2	3.79055	-0.244651	0.703028	0.898027	3.79055	-1.22984	0.0974018	0.324191	3.79055	-0.255882	0.698688	0.999568	3.79055	0.729305	0.310962	0.591408
BCOR	26.0735	0.458723	0.0866829	0.407549	26.0735	0.32107	0.267886	0.561059	26.0735	0.027981	0.923548	0.999568	26.0735	0.165634	0.532825	0.769868
BCORL1	15.2331	0.371883	0.293101	0.657045	15.2331	0.600232	0.120281	0.365399	15.2331	0.290308	0.455367	0.999568	15.2331	0.0619594	0.859706	0.94224
BCR	3.20899	0.46698	0.520268	0.809798	3.20899	-0.0324031	0.965713	0.98886	3.20899	-0.332728	0.661595	0.999568	3.20899	0.166655	0.816626	0.925197
BCRP3	4.19518	0.014228	0.981628	0.993614	4.19518	-0.288558	0.689864	0.879855	4.19518	0.3631	0.591315	0.999568	4.19518	0.665886	0.318623	0.598186
BCS1L	193.293	0.210049	0.0972336	0.428845	193.293	-0.162741	0.236035	0.525627	193.293	-0.021184	0.875614	0.999568	193.293	0.351605	0.00631619	0.0490834
BDH1	12.4033	0.604578	0.103076	0.43775	12.4033	0.744769	0.0653577	0.254816	12.4033	0.133103	0.749111	0.999568	12.4033	-0.00708713	0.984166	0.993835
BDH2	19.8128	-0.190702	0.531977	0.814926	19.8128	-0.0208564	0.950787	0.98352	19.8128	0.23973	0.464171	0.999568	19.8128	0.0698846	0.824725	0.928263
BDNF	3.4573	-0.287181	0.718277	0.903608	3.4573	-0.191407	0.814587	0.933173	3.4573	-0.197066	0.806759	0.999568	3.4573	-0.29284	0.716322	0.876933
BDNF-AS	3.75464	0.0347605	0.957976	0.985332	3.75464	-0.665244	0.406371	0.688228	3.75464	0.227797	0.754576	0.999568	3.75464	0.927802	0.20675	0.475545
BDP1	7.23369	-0.772603	0.143043	0.494859	7.23369	-0.44508	0.407671	0.689253	7.23369	-0.186581	0.719699	0.999568	7.23369	-0.514104	0.343734	0.619623
BEAN1	4.24329	0.0775352	0.89394	0.966679	4.24329	2.2955	0.0618629	0.246783	4.24329	4.77567	1.67205e-05	0.00362028	4.24329	2.5577	0.00119419	0.013462
BECN1	324.92	-0.0127421	0.906397	0.970072	324.92	0.0341335	0.768158	0.914072	324.92	-0.0166514	0.885062	0.999568	324.92	-0.063527	0.55985	0.788007
BEND3	8.88038	0.00494169	0.991574	0.996414	8.88038	-0.430533	0.359498	0.647303	8.88038	-0.697202	0.139712	0.999568	8.88038	-0.261727	0.573722	0.797212
BEND7	69.8901	0.538584	0.00481644	0.125748	69.8901	-2.35769	1.04221e-21	6.54403e-19	69.8901	-0.40928	0.0458867	0.759217	69.8901	2.48699	2.52608e-26	2.11483e-23
BEST1	19.2692	-0.792619	0.0747653	0.384317	19.2692	0.179486	0.698639	0.883657	19.2692	0.145307	0.752622	0.999568	19.2692	-0.826798	0.0644665	0.243354
BEST3	3.03843	0.619207	0.440639	0.761478	3.03843	0.180854	0.81065	0.931521	3.03843	-0.635997	0.426196	0.999568	3.03843	-0.197643	0.794159	0.916236
BET1	80.729	-0.419397	0.0251074	0.247565	80.729	-0.0363794	0.850431	0.946028	80.729	-0.105853	0.58076	0.999568	80.729	-0.488871	0.00946183	0.0663808
BET1L	213.126	-0.117041	0.328568	0.688283	213.126	-0.180067	0.156803	0.425388	213.126	-0.120776	0.336886	0.999568	213.126	-0.0577499	0.633728	0.83423
BEX1	4.10905	-0.160903	0.806681	0.937123	4.10905	-1.28043	0.0797707	0.286636	4.10905	-0.515974	0.438671	0.999568	4.10905	0.603556	0.401729	0.672297
BEX2	386.102	-0.319938	0.14469	0.496203	386.102	-0.433852	0.0668243	0.258209	386.102	-0.139661	0.553461	0.999568	386.102	-0.0257465	0.906988	0.963922
BEX3	1949.48	-0.12858	0.324693	0.684834	1949.48	0.434898	0.00197765	0.0202242	1949.48	0.0290388	0.836453	0.999568	1949.48	-0.534439	4.18951e-05	0.000887215
BEX5	37.4202	0.101024	0.694539	0.895577	37.4202	0.457011	0.105127	0.338809	37.4202	0.350042	0.21252	0.999568	37.4202	-0.00594487	0.981647	0.992394
BFAR	214.43	0.0561222	0.614016	0.855426	214.43	0.163286	0.167605	0.438771	214.43	-0.00485576	0.9672	0.999568	214.43	-0.112019	0.314834	0.594271
BFSP1	92.1662	-0.489993	0.0133174	0.188122	92.1662	0.862041	1.19746e-05	0.000291428	92.1662	-0.144763	0.474635	0.999568	92.1662	-1.4968	7.08521e-15	1.45862e-12
BHLHB9	2.17579	-0.567103	0.551197	0.825179	2.17579	0.677363	0.443711	0.72131	2.17579	-0.0515044	0.955203	0.999568	2.17579	-1.29597	0.158243	0.414004
BHLHE40	234.342	0.374138	0.0397875	0.29555	234.342	-0.0157079	0.937089	0.97895	234.342	0.188844	0.33907	0.999568	234.342	0.57869	0.00161508	0.0169159
BICC1	65.3248	-0.748206	0.021274	0.234226	65.3248	-0.0566495	0.86489	0.951943	65.3248	-0.491389	0.141377	0.999568	65.3248	-1.18295	0.000255339	0.0039009
BICD1	34.2875	-0.516918	0.0707356	0.375594	34.2875	-0.212858	0.473831	0.743993	34.2875	-0.118468	0.685978	0.999568	34.2875	-0.422527	0.145092	0.394556
BICD2	234.094	-0.275035	0.0194389	0.223139	234.094	-0.631512	7.35459e-07	2.72445e-05	234.094	-0.0232584	0.850321	0.999568	234.094	0.333218	0.00636999	0.0494098
BICDL1	46.749	0.184999	0.43563	0.758337	46.749	-0.308766	0.242135	0.532057	46.749	0.200198	0.431153	0.999568	46.749	0.693963	0.00510938	0.0417184
BICDL2	185.973	-0.196514	0.148204	0.500847	185.973	-0.065515	0.649131	0.85944	185.973	-0.077557	0.587638	0.999568	185.973	-0.208556	0.127567	0.367904
BICRA	33.2035	0.470177	0.0538164	0.339055	33.2035	-0.12998	0.629338	0.848654	33.2035	-0.0484059	0.854631	0.999568	33.2035	0.551751	0.026771	0.139382
BICRAL	22.3871	0.481436	0.158394	0.511716	22.3871	0.484888	0.197382	0.477503	22.3871	0.242299	0.520236	0.999568	22.3871	0.238848	0.482825	0.734769
BID	75.8064	-0.0660386	0.709279	0.900601	75.8064	-0.551753	0.00309703	0.0285345	75.8064	-0.372488	0.0409525	0.729077	75.8064	0.113226	0.532484	0.769675
BIK	223.82	0.274793	0.105891	0.440665	223.82	-1.42369	5.01501e-14	9.689e-12	223.82	-0.326926	0.0729652	0.885965	223.82	1.37155	9.09559e-15	1.81306e-12
BIN1	1476.77	-0.0306843	0.71449	0.901934	1476.77	0.0120444	0.893551	0.962977	1476.77	-0.0804731	0.370526	0.999568	1476.77	-0.123202	0.142531	0.390573
BIN3	91.374	0.0354093	0.815146	0.941057	91.374	0.179638	0.26355	0.556807	91.374	0.062157	0.697398	0.999568	91.374	-0.0820719	0.589717	0.807586
BIRC2	28.9432	-0.29799	0.40676	0.737345	28.9432	0.177928	0.627709	0.848599	28.9432	-0.319372	0.388889	0.999568	28.9432	-0.79529	0.025177	0.133802
BIRC5	786.053	-0.0845354	0.538697	0.818394	786.053	0.0811242	0.584213	0.824723	786.053	0.0983891	0.505831	0.999568	786.053	-0.0672705	0.625601	0.828005
BIRC6	46.3058	-0.0177736	0.9277	0.976211	46.3058	0.126741	0.548589	0.797629	46.3058	0.111976	0.591376	0.999568	46.3058	-0.0325389	0.869785	0.946476
BIRC7	4.00682	-0.021505	0.977078	0.991446	4.00682	-0.114645	0.87141	0.953745	4.00682	-0.875615	0.235684	0.999568	4.00682	-0.782475	0.276157	0.556212
BIVM	64.7375	0.105994	0.53519	0.816576	64.7375	1.01328	1.71965e-08	1.01865e-06	64.7375	0.269243	0.146934	0.999568	64.7375	-0.638044	0.000103675	0.00188688
BLACAT1	2.27814	-0.767747	0.395345	0.730216	2.27814	-1.36993	0.137999	0.397567	2.27814	-0.702838	0.409542	0.999568	2.27814	-0.100653	0.917037	0.967686
BLCAP	174.787	0.274431	0.0731459	0.381002	174.787	-0.596499	0.000463841	0.0064151	174.787	0.0908079	0.582391	0.999568	174.787	0.961738	1.39465e-09	1.14471e-07
BLM	49.9862	0.0098336	0.964747	0.986759	49.9862	0.109233	0.648754	0.859208	49.9862	0.214831	0.362837	0.999568	49.9862	0.115432	0.610161	0.819771
BLMH	112.733	-0.230154	0.135361	0.484094	112.733	0.0475866	0.767552	0.913815	112.733	-0.0610254	0.703229	0.999568	112.733	-0.338766	0.0286771	0.14586
BLOC1S1	734.56	0.28298	0.0143289	0.196713	734.56	0.208164	0.0948726	0.319584	734.56	0.0562312	0.651504	0.999568	734.56	0.131047	0.257253	0.535168
BLOC1S2	2.54777	-0.0653256	0.938912	0.979647	2.54777	0.732571	0.395462	0.679385	2.54777	-0.110443	0.902553	0.999568	2.54777	-0.90834	0.263361	0.541646
BLOC1S3	39.0111	0.190103	0.344829	0.701047	39.0111	-0.438701	0.0571464	0.234925	39.0111	0.147401	0.495274	0.999568	39.0111	0.776205	0.000340298	0.00487282
BLOC1S4	152.213	-0.0995235	0.509719	0.803951	152.213	0.303575	0.0602851	0.243119	152.213	0.203773	0.205566	0.999568	152.213	-0.199325	0.188385	0.452167
BLOC1S6	74.1961	0.149537	0.363318	0.709138	74.1961	0.0454054	0.802677	0.928247	74.1961	0.180743	0.309766	0.999568	74.1961	0.284874	0.0906652	0.301849
BLVRB	3404.73	-0.087237	0.240517	0.607734	3404.73	-0.399505	5.83686e-07	2.25536e-05	3404.73	-0.332454	3.10734e-05	0.00639705	3404.73	-0.0201864	0.786352	0.911314
BLZF1	25.5921	-0.768321	0.0240647	0.243838	25.5921	0.359445	0.297313	0.592926	25.5921	0.110931	0.74806	0.999568	25.5921	-1.01684	0.00277193	0.02569
BMP1	131.309	0.246906	0.0721056	0.379055	131.309	0.35045	0.0145759	0.0915221	131.309	-0.16232	0.26558	0.999568	131.309	-0.265864	0.0484371	0.205278
BMP2K	7.42403	-0.127343	0.794767	0.931496	7.42403	-0.466248	0.397795	0.681051	7.42403	0.257592	0.617871	0.999568	7.42403	0.596497	0.257612	0.535168
BMP4	8.9981	-0.560818	0.201803	0.561045	8.9981	-0.193295	0.66401	0.867852	8.9981	0.0637124	0.882036	0.999568	8.9981	-0.303811	0.503903	0.748346
BMP8B	4.82043	-0.264842	0.665822	0.881082	4.82043	0.659239	0.256967	0.548714	4.82043	-0.230954	0.705992	0.999568	4.82043	-1.15504	0.0472529	0.202595
BMPR1A	11.8938	-0.656449	0.147818	0.500081	11.8938	0.481499	0.314817	0.607579	11.8938	0.523047	0.269512	0.999568	11.8938	-0.614901	0.180148	0.442374
BMPR2	20.3866	-0.569209	0.133903	0.482513	20.3866	-0.262334	0.51185	0.772853	20.3866	0.0015704	0.9968	0.999568	20.3866	-0.305305	0.431036	0.694838
BMS1P20	3.02051	0.631412	0.368823	0.713872	3.02051	-0.0633033	0.935191	0.978433	3.02051	-0.0714442	0.925692	0.999568	3.02051	0.623271	0.383745	0.657181
BMT2	5.98649	-0.375035	0.5184	0.808998	5.98649	-0.312767	0.602654	0.834398	5.98649	-0.198868	0.735167	0.999568	5.98649	-0.261136	0.65954	0.847559
BNIP1	164.125	-0.096494	0.396312	0.730284	164.125	-0.129918	0.285239	0.580745	164.125	0.0178804	0.880595	0.999568	164.125	0.0513045	0.659212	0.847559
BNIP2	8.02617	-0.986434	0.045404	0.312949	8.02617	-0.621089	0.214049	0.498476	8.02617	-0.0762598	0.871981	0.999568	8.02617	-0.441605	0.393501	0.665529
BNIP3	174.75	-0.151179	0.386217	0.724444	174.75	0.688291	0.000208767	0.00330188	174.75	0.270037	0.1473	0.999568	174.75	-0.569433	0.00103712	0.0120929
BNIP3L	40.3891	-1.12103	0.00693633	0.143032	40.3891	-0.371446	0.395895	0.679559	40.3891	0.0966078	0.823129	0.999568	40.3891	-0.652981	0.120473	0.354976
BNIPL	1.81148	0.44512	0.643669	0.871504	1.81148	-0.223228	0.813349	0.933054	1.81148	-0.553342	0.563609	0.999568	1.81148	0.115006	0.903437	0.963091
BOC	4.48633	-0.595589	0.369368	0.714167	4.48633	-2.75238	0.000321973	0.00471801	4.48633	-1.20817	0.0527555	0.797039	4.48633	0.94862	0.232152	0.506588
BOD1	293.164	-0.0653601	0.622366	0.860496	293.164	0.038873	0.785572	0.921574	293.164	0.0867848	0.5411	0.999568	293.164	-0.0174482	0.896092	0.959792
BOD1L1	32.6951	-0.489113	0.225789	0.589769	32.6951	-0.323193	0.451094	0.726354	32.6951	-0.0977053	0.81793	0.999568	32.6951	-0.263625	0.518474	0.759565
BOK	133.371	0.122255	0.367188	0.712428	133.371	-0.203658	0.148832	0.41362	133.371	-0.354293	0.011725	0.387481	133.371	-0.0283798	0.834662	0.932429
BOLA1	208.135	-0.011765	0.924631	0.974805	208.135	0.523829	5.4998e-05	0.0010758	208.135	-0.0121728	0.926232	0.999568	208.135	-0.547767	7.8788e-06	0.000209265
BOLA3	247.234	0.21522	0.210031	0.57051	247.234	0.331115	0.0742778	0.275286	247.234	0.173518	0.348774	0.999568	247.234	0.0576235	0.737574	0.887039
BOP1	348.928	0.0586715	0.625688	0.862217	348.928	-0.0136434	0.915643	0.971908	348.928	-0.0387832	0.762147	0.999568	348.928	0.0335317	0.781588	0.908981
BORA	21.4599	0.117865	0.671613	0.883616	21.4599	-0.0620791	0.836264	0.940685	21.4599	-0.0497986	0.866279	0.999568	21.4599	0.130146	0.645077	0.840863
BORCS6	47.2268	0.0900336	0.635885	0.867323	47.2268	-0.358497	0.0794355	0.286406	47.2268	-0.208196	0.294891	0.999568	47.2268	0.240335	0.219529	0.491329
BORCS7	52.7846	-0.364422	0.153874	0.507178	52.7846	-0.480223	0.0725654	0.27123	52.7846	-0.33683	0.201809	0.999568	52.7846	-0.221028	0.393611	0.66554
BORCS8	91.8303	0.115725	0.506851	0.80179	91.8303	0.279544	0.121195	0.367358	91.8303	-0.157545	0.387191	0.999568	91.8303	-0.321365	0.0620064	0.237764
BPGM	22.7949	-0.325014	0.278915	0.645157	22.7949	0.22119	0.480511	0.750093	22.7949	0.266948	0.387511	0.999568	22.7949	-0.279256	0.359581	0.635108
BPHL	142.502	0.0547479	0.664421	0.880147	142.502	0.159778	0.222923	0.508993	142.502	-0.144408	0.273334	0.999568	142.502	-0.249438	0.0465441	0.201067
BPNT1	110.914	-0.208902	0.296943	0.660602	110.914	0.87634	2.86109e-05	0.000610009	110.914	0.152786	0.471605	0.999568	110.914	-0.932456	2.26724e-06	7.10026e-05
BPTF	3.33887	-0.0693222	0.925747	0.974805	3.33887	0.695997	0.399488	0.682554	3.33887	0.631612	0.440916	0.999568	3.33887	-0.133707	0.858567	0.941567
BRAF	11.0025	-1.04651	0.0187165	0.220697	11.0025	-0.583289	0.205826	0.487967	11.0025	0.0564085	0.897289	0.999568	11.0025	-0.406814	0.383967	0.657377
BRAP	13.5632	-0.369001	0.313377	0.674329	13.5632	-0.0690039	0.864819	0.951943	13.5632	0.425384	0.272194	0.999568	13.5632	0.125387	0.744348	0.89007
BRAT1	263.009	0.116579	0.304643	0.667382	263.009	0.152004	0.205035	0.487779	263.009	-0.144239	0.230712	0.999568	263.009	-0.179664	0.112077	0.341696
BRCA1	232.356	-0.233438	0.056691	0.342498	232.356	0.165372	0.195741	0.476142	232.356	-0.0994621	0.43727	0.999568	232.356	-0.498272	4.5496e-05	0.000957017
BRCA2	10.535	-0.412205	0.374706	0.717097	10.535	-0.379089	0.460959	0.73433	10.535	0.2859	0.558877	0.999568	10.535	0.252784	0.605741	0.816716
BRCC3	83.4566	-0.143253	0.380466	0.720612	83.4566	0.00586537	0.973235	0.991776	83.4566	0.11046	0.520231	0.999568	83.4566	-0.0386587	0.816249	0.925132
BRD1	63.8561	0.325131	0.137485	0.486662	63.8561	0.608451	0.0107925	0.0735388	63.8561	0.286278	0.232594	0.999568	63.8561	0.00295769	0.989153	0.995838
BRD2	710.281	0.285499	0.121514	0.464951	710.281	0.202865	0.308261	0.601856	710.281	0.0596286	0.764478	0.999568	710.281	0.142263	0.440543	0.70234
BRD3	105.9	0.306097	0.115679	0.455267	105.9	-0.312634	0.143164	0.404103	105.9	-0.0282368	0.893012	0.999568	105.9	0.590494	0.00290109	0.0267292
BRD3OS	19.5927	0.186182	0.536532	0.817518	19.5927	-0.550786	0.0875144	0.304434	19.5927	-0.362257	0.245628	0.999568	19.5927	0.374711	0.229195	0.502923
BRD4	96.9442	0.438455	0.00717335	0.144308	96.9442	0.393584	0.0278189	0.144898	96.9442	0.182336	0.308268	0.999568	96.9442	0.227208	0.163108	0.419908
BRD8	288.849	-0.00855417	0.935391	0.979132	288.849	0.00269837	0.981037	0.994042	288.849	0.0373184	0.739944	0.999568	288.849	0.0260658	0.806851	0.920618
BRD9	84.6553	0.286843	0.144673	0.496203	84.6553	0.42019	0.044797	0.20149	84.6553	0.0176893	0.933141	0.999568	84.6553	-0.115658	0.552988	0.782823
BRF1	172.499	0.14953	0.208257	0.567896	172.499	0.0323522	0.797342	0.926202	172.499	-0.118331	0.34619	0.999568	172.499	-0.00115356	0.992274	0.996795
BRF2	59.4429	0.047059	0.799212	0.933888	59.4429	0.0564297	0.776914	0.917222	59.4429	0.0663343	0.735788	0.999568	59.4429	0.0569636	0.761354	0.898154
BRI3	1803.37	-0.184855	0.149163	0.501525	1803.37	-0.75574	4.31048e-08	2.28401e-06	1803.37	-0.557957	5.0881e-05	0.00968126	1803.37	0.0129279	0.919806	0.96854
BRI3BP	73.3197	-0.164914	0.569534	0.833407	73.3197	0.618275	0.0464861	0.205409	73.3197	0.374151	0.228468	0.999568	73.3197	-0.409039	0.157996	0.41353
BRICD5	66.231	0.396588	0.0843675	0.403063	66.231	0.0202574	0.935143	0.978433	66.231	0.0572185	0.816394	0.999568	66.231	0.433549	0.062163	0.238146
BRIX1	227.148	-0.489948	0.0324444	0.273228	227.148	0.0939965	0.701038	0.885144	227.148	0.086792	0.722314	0.999568	227.148	-0.497152	0.0304145	0.151566
BRK1	1134.22	0.0663121	0.424179	0.750283	1134.22	-0.47445	1.30846e-07	6.24775e-06	1134.22	-0.079838	0.369452	0.999568	1134.22	0.460924	4.04756e-08	2.1091e-06
BRMS1	139.401	0.379529	0.0254936	0.249394	139.401	0.495334	0.00650105	0.0504263	139.401	0.0785379	0.667995	0.999568	139.401	-0.0372679	0.825044	0.928357
BRMS1L	12.5199	-0.95588	0.0404205	0.297947	12.5199	-0.165723	0.734783	0.901338	12.5199	0.314126	0.507857	0.999568	12.5199	-0.476031	0.322102	0.601583
BROX	65.9591	-0.693503	0.0198201	0.225249	65.9591	0.52424	0.0940675	0.318585	65.9591	0.27274	0.383911	0.999568	65.9591	-0.945003	0.0014869	0.0159458
BRPF1	98.4724	0.0279325	0.8601	0.956766	98.4724	0.0765232	0.656171	0.862578	98.4724	0.185383	0.273273	0.999568	98.4724	0.136793	0.39624	0.667875
BRPF3	60.2242	-0.0258002	0.909522	0.971242	60.2242	-0.0570439	0.815752	0.933266	60.2242	0.0702692	0.771119	0.999568	60.2242	0.101513	0.659474	0.847559
BRSK1	69.2667	-1.14647	4.28212e-05	0.00736643	69.2667	-0.289216	0.30187	0.596954	69.2667	-0.504453	0.0719705	0.884563	69.2667	-1.3617	1.14685e-06	3.94578e-05
BRWD1	36.9377	-0.94047	0.0174803	0.215654	36.9377	-0.9631	0.0247533	0.132985	36.9377	0.155257	0.708131	0.999568	36.9377	0.177888	0.664214	0.849874
BRWD1-AS2	8.05677	0.268212	0.556849	0.826781	8.05677	-1.01566	0.0485047	0.211648	8.05677	-0.375872	0.42892	0.999568	8.05677	0.907996	0.0679819	0.252654
BSDC1	112.922	0.189851	0.195601	0.555318	112.922	-0.0794156	0.618789	0.8424	112.922	0.00523257	0.97345	0.999568	112.922	0.274499	0.0656906	0.246497
BSG	505.624	0.00925274	0.948686	0.9837	505.624	0.111618	0.470403	0.742033	505.624	0.0291012	0.850497	0.999568	505.624	-0.0732644	0.610918	0.820421
BSN-DT	2.71083	0.0552653	0.94809	0.983327	2.71083	0.467111	0.554963	0.801885	2.71083	-0.540806	0.520903	0.999568	2.71083	-0.952652	0.231509	0.505703
BSPRY	219.354	0.423456	0.00564603	0.132497	219.354	-0.574126	0.000585474	0.00780508	219.354	-0.242182	0.140747	0.999568	219.354	0.755401	1.2247e-06	4.13434e-05
BST1	2.21888	-0.883144	0.370384	0.714803	2.21888	1.60725	0.0745212	0.275651	2.21888	0.276764	0.773786	0.999568	2.21888	-2.21363	0.0163358	0.0986749
BST2	7.11023	-0.686054	0.17121	0.526563	7.11023	-1.04591	0.0442034	0.19968	7.11023	-0.383291	0.425031	0.999568	7.11023	-0.0234302	0.965324	0.986465
BTAF1	8.57665	-1.09173	0.0119809	0.178478	8.57665	-0.0965333	0.836724	0.940699	8.57665	0.754195	0.082191	0.903894	8.57665	-0.240998	0.607072	0.817371
BTBD1	189.587	-0.44799	0.0274132	0.256528	189.587	-0.410826	0.0585046	0.238385	189.587	-0.119396	0.579158	0.999568	189.587	-0.156561	0.445084	0.705491
BTBD10	51.2858	0.267777	0.1732	0.529527	51.2858	0.0603017	0.776753	0.917152	51.2858	0.0385028	0.854658	0.999568	51.2858	0.245978	0.216673	0.488243
BTBD16	150.361	0.495016	0.00133804	0.065637	150.361	-1.23786	6.21875e-11	7.23103e-09	150.361	0.574887	0.000779529	0.0699238	150.361	2.30776	5.9728e-40	2.50022e-36
BTBD2	584.358	-0.076055	0.522871	0.810704	584.358	-0.204644	0.110801	0.350379	584.358	-0.0200375	0.875203	0.999568	584.358	0.108552	0.364928	0.640678
BTBD3	29.5867	-0.388117	0.213351	0.574701	29.5867	0.676454	0.0456505	0.203507	29.5867	0.638082	0.0578676	0.821235	29.5867	-0.426489	0.174247	0.435375
BTBD6	311.408	-0.0532297	0.636837	0.868055	311.408	0.221606	0.0649221	0.25359	311.408	0.0585479	0.625245	0.999568	311.408	-0.216288	0.0553837	0.222578
BTBD7	35.8519	-0.232085	0.290249	0.653686	35.8519	-0.0717721	0.757156	0.909836	35.8519	0.0382132	0.866261	0.999568	35.8519	-0.1221	0.586562	0.806073
BTBD9	7.36633	-0.314693	0.525521	0.812445	7.36633	-0.167577	0.748056	0.905806	7.36633	-0.0152878	0.976022	0.999568	7.36633	-0.162404	0.749451	0.892264
BTC	27.2467	-0.829949	0.0544755	0.340259	27.2467	-0.252061	0.568883	0.813355	27.2467	-0.352281	0.424626	0.999568	27.2467	-0.930168	0.0315702	0.155657
BTD	62.3832	-0.32753	0.0926203	0.419516	62.3832	0.375626	0.0578121	0.23656	62.3832	-0.034875	0.861683	0.999568	62.3832	-0.738031	0.000125231	0.00219644
BTF3	2711.21	0.278193	0.0592208	0.349819	2711.21	0.188134	0.237299	0.526583	2711.21	-0.0453817	0.775604	0.999568	2711.21	0.0446771	0.761889	0.898441
BTF3L4	4.13265	1.31422	0.0420248	0.304002	4.13265	-0.168772	0.794221	0.92453	4.13265	-1.078	0.123529	0.999568	4.13265	0.404998	0.492522	0.740429
BTG2	10.2734	-0.316036	0.470964	0.780981	10.2734	0.70196	0.119268	0.363483	10.2734	0.296614	0.515358	0.999568	10.2734	-0.721381	0.0950884	0.310564
BTN2A1	49.0221	0.0635307	0.77288	0.924919	49.0221	0.315111	0.183059	0.459587	49.0221	0.181364	0.441741	0.999568	49.0221	-0.0702169	0.750618	0.893189
BTN2A2	13.3221	0.13075	0.730093	0.90806	13.3221	0.577604	0.152982	0.419647	13.3221	0.185704	0.649629	0.999568	13.3221	-0.26115	0.484596	0.735949
BTN3A1	22.5732	-0.107564	0.717162	0.903322	22.5732	-0.0426569	0.891808	0.962422	22.5732	-0.149342	0.631778	0.999568	22.5732	-0.214249	0.473146	0.72819
BTN3A2	37.7199	0.0447323	0.843063	0.951648	37.7199	0.183358	0.423266	0.702906	37.7199	-0.303725	0.193938	0.999568	37.7199	-0.442351	0.045189	0.19729
BTN3A3	13.3312	-0.388747	0.332961	0.691815	13.3312	-0.1536	0.712805	0.890634	13.3312	-0.121087	0.768531	0.999568	13.3312	-0.356235	0.381485	0.655361
BTRC	19.3297	0.399323	0.151487	0.503297	19.3297	0.277653	0.36731	0.655304	19.3297	0.09894	0.747564	0.999568	19.3297	0.22061	0.428559	0.692823
BUB1	72.5922	-0.568362	0.0969725	0.428247	72.5922	0.332964	0.360695	0.648672	72.5922	0.26207	0.470581	0.999568	72.5922	-0.639255	0.0627058	0.238841
BUB1B	55.6559	-0.985311	0.00185272	0.0770413	55.6559	-0.494082	0.137621	0.397023	55.6559	0.0218999	0.94654	0.999568	55.6559	-0.469329	0.145767	0.395546
BUB3	416.354	-0.236219	0.0532111	0.337317	416.354	-0.0776486	0.552323	0.800192	416.354	0.0286992	0.824991	0.999568	416.354	-0.129871	0.291406	0.57205
BUD13	42.7238	0.418076	0.057716	0.345525	42.7238	0.0695326	0.765245	0.912881	42.7238	-0.191011	0.413629	0.999568	42.7238	0.157532	0.472381	0.727693
BUD23	500.05	0.00955807	0.920319	0.974476	500.05	0.0908984	0.375079	0.661831	500.05	0.0312231	0.759614	0.999568	500.05	-0.0501172	0.601548	0.814811
BUD31	951.172	0.0880871	0.47506	0.783634	951.172	-0.314075	0.0178214	0.105219	951.172	-0.365279	0.0057842	0.25699	951.172	0.0368835	0.76525	0.899983
BYSL	175.446	0.0378251	0.749602	0.915379	175.446	-0.0699631	0.569229	0.813518	175.446	-0.236006	0.0541826	0.805671	175.446	-0.128218	0.280247	0.56112
BZW1	41.3535	-0.508528	0.0372347	0.285923	41.3535	-0.416017	0.0936841	0.318141	41.3535	-0.275432	0.257544	0.999568	41.3535	-0.367943	0.139205	0.385732
BZW2	87.4402	0.056233	0.74553	0.914084	87.4402	0.648122	0.000468577	0.00645927	87.4402	0.296363	0.111755	0.970988	87.4402	-0.295527	0.0856676	0.291496
C10orf143	9.74004	-0.285837	0.496329	0.79698	9.74004	-0.139672	0.74098	0.903157	9.74004	-0.291406	0.488669	0.999568	9.74004	-0.437571	0.299042	0.580544
C10orf55	2.19064	0.45937	0.610741	0.854149	2.19064	0.498207	0.59192	0.830539	2.19064	-0.103869	0.913623	0.999568	2.19064	-0.142705	0.869778	0.946476
C10orf82	25.4097	-0.646865	0.029047	0.261967	25.4097	0.236758	0.422559	0.702173	25.4097	0.140932	0.630899	0.999568	25.4097	-0.742691	0.0126562	0.0823077
C10orf88	23.3523	-0.519423	0.0968014	0.428247	23.3523	-0.404055	0.215081	0.499474	23.3523	-0.12649	0.689635	0.999568	23.3523	-0.241858	0.452028	0.71126
C10orf95	65.0165	-0.189226	0.392331	0.728121	65.0165	-0.305846	0.19983	0.48028	65.0165	-0.0101178	0.965477	0.999568	65.0165	0.106502	0.637599	0.836203
C10orf99	1.13534	-0.669029	0.597993	0.850145	1.13534	0.329554	0.82192	0.936461	1.13534	1.63485	0.237561	0.999568	1.13534	0.636269	0.637577	0.836203
C11orf1	177.623	0.246449	0.227366	0.591624	177.623	0.368155	0.0921614	0.315272	177.623	-0.0876458	0.689839	0.999568	177.623	-0.209351	0.302528	0.584393
C11orf24	201.518	0.14088	0.376524	0.718414	201.518	0.0274196	0.873665	0.954683	201.518	0.135499	0.427982	0.999568	201.518	0.248959	0.121762	0.35668
C11orf49	168.871	0.133166	0.280553	0.646116	168.871	0.139239	0.278533	0.573883	168.871	-0.203457	0.115779	0.980287	168.871	-0.20953	0.0868737	0.293743
C11orf54	83.3967	0.135465	0.430324	0.754644	83.3967	0.189076	0.304352	0.598071	83.3967	0.00923837	0.959936	0.999568	83.3967	-0.0443733	0.796227	0.917075
C11orf58	25.9009	-0.781977	0.0590566	0.349819	25.9009	0.00151634	0.997149	0.999241	25.9009	-0.203332	0.631884	0.999568	25.9009	-0.986826	0.0171564	0.102254
C11orf68	712.096	-0.206414	0.0703047	0.373946	712.096	-0.425209	0.000455828	0.00633218	712.096	-0.483925	6.40526e-05	0.011829	712.096	-0.265129	0.0203417	0.115432
C11orf71	43.4698	0.059282	0.757979	0.918261	43.4698	0.524363	0.0119364	0.0794367	43.4698	0.33193	0.111303	0.970988	43.4698	-0.133151	0.488688	0.738057
C11orf80	304.651	0.192412	0.125937	0.471246	304.651	0.226887	0.0927473	0.316156	304.651	0.0399345	0.767101	0.999568	304.651	0.00545927	0.965389	0.986465
C11orf95	45.584	0.0232275	0.914278	0.972432	45.584	-0.00709114	0.976449	0.992804	45.584	0.261978	0.26239	0.999568	45.584	0.292296	0.188788	0.452528
C12orf10	535.9	0.106019	0.196834	0.555477	535.9	0.0687728	0.435417	0.713663	535.9	0.0223583	0.798728	0.999568	535.9	0.0596044	0.470736	0.726319
C12orf29	16.9499	-0.234051	0.518511	0.808998	16.9499	-0.0316259	0.934936	0.978433	16.9499	0.112499	0.767169	0.999568	16.9499	-0.0899259	0.807926	0.920769
C12orf4	20.5415	-0.141107	0.613994	0.855426	20.5415	0.317313	0.297441	0.593087	20.5415	0.37507	0.209708	0.999568	20.5415	-0.0833501	0.770234	0.903115
C12orf43	103.797	0.106741	0.498062	0.797585	103.797	0.523612	0.00163113	0.0174775	103.797	0.0919692	0.583799	0.999568	103.797	-0.324902	0.0368046	0.173105
C12orf45	8.40129	0.0790741	0.863203	0.958063	8.40129	-0.45117	0.35166	0.640344	8.40129	-0.322585	0.494114	0.999568	8.40129	0.20766	0.659602	0.847559
C12orf49	3.10845	0.0307485	0.964719	0.986759	3.10845	-0.322689	0.656226	0.862578	3.10845	-0.259345	0.713731	0.999568	3.10845	0.094092	0.894978	0.959157
C12orf57	731.506	0.0547805	0.571213	0.834375	731.506	-0.130706	0.210892	0.493732	731.506	-0.00232995	0.982098	0.999568	731.506	0.183156	0.0600338	0.23315
C12orf60	1.66776	-1.43185	0.192489	0.551418	1.66776	-0.0704969	0.945015	0.98143	1.66776	-0.0440321	0.965072	0.999568	1.66776	-1.40539	0.206314	0.474921
C12orf65	86.4396	-0.00524639	0.971947	0.989599	86.4396	-0.121427	0.450206	0.725855	86.4396	0.0365226	0.816071	0.999568	86.4396	0.152703	0.318458	0.598136
C12orf66	10.8314	0.0368552	0.928724	0.976466	10.8314	0.532673	0.190226	0.469323	10.8314	-0.196412	0.641984	0.999568	10.8314	-0.69223	0.0797288	0.279051
C12orf73	17.8272	0.286082	0.396257	0.730284	17.8272	-0.323532	0.384003	0.669733	17.8272	-0.0524703	0.884157	0.999568	17.8272	0.557144	0.110721	0.33971
C12orf75	1054.69	-0.0695686	0.493164	0.795524	1054.69	1.15844	1.23362e-26	1.03278e-23	1054.69	0.281019	0.010042	0.359261	1054.69	-0.946987	5.25285e-21	2.63861e-18
C12orf76	17.3796	-0.0509806	0.865219	0.95811	17.3796	0.0998247	0.768529	0.914072	17.3796	0.367965	0.261278	0.999568	17.3796	0.21716	0.487055	0.73692
C14orf119	5.05719	0.725777	0.239809	0.60655	5.05719	0.92544	0.163605	0.434004	5.05719	0.177487	0.796152	0.999568	5.05719	-0.0221751	0.970063	0.988642
C14orf28	3.44645	-0.635471	0.419875	0.747156	3.44645	0.422931	0.578127	0.820806	3.44645	-0.0602023	0.938039	0.999568	3.44645	-1.1186	0.148258	0.398848
C14orf93	33.5339	0.196263	0.420255	0.747424	33.5339	-0.233311	0.370997	0.658327	33.5339	-0.235549	0.359852	0.999568	33.5339	0.194026	0.432091	0.695755
C15orf39	217.301	0.0702286	0.646042	0.872472	217.301	-0.206316	0.21747	0.502111	217.301	0.177389	0.2818	0.999568	217.301	0.453934	0.00351103	0.0313372
C15orf40	59.0383	-0.105781	0.530921	0.814858	59.0383	-0.362746	0.0455939	0.203399	59.0383	-0.079619	0.648415	0.999568	59.0383	0.177347	0.312782	0.592893
C15orf41	16.2127	-0.560474	0.121861	0.465998	16.2127	0.0783148	0.834524	0.939822	16.2127	0.15771	0.668852	0.999568	16.2127	-0.481079	0.191334	0.455934
C15orf56	4.15679	-0.0168884	0.979034	0.992432	4.15679	-1.64364	0.0241638	0.13091	4.15679	-0.671001	0.300231	0.999568	4.15679	0.955749	0.186212	0.450043
C15orf62	6.64528	1.07387	0.0470707	0.317974	6.64528	0.534639	0.319472	0.612883	6.64528	-0.700766	0.231777	0.999568	6.64528	-0.161537	0.74043	0.888397
C15orf65	4.4077	-0.766147	0.26714	0.634369	4.4077	1.01103	0.136685	0.395339	4.4077	0.578193	0.401338	0.999568	4.4077	-1.19898	0.0778033	0.274791
C16orf46	14.8789	0.456019	0.177092	0.534056	14.8789	-0.0324912	0.931301	0.977481	14.8789	0.0348702	0.924796	0.999568	14.8789	0.52338	0.129956	0.371026
C16orf58	422.976	0.190636	0.120858	0.463126	422.976	-0.163684	0.216765	0.501694	422.976	-0.119177	0.366063	0.999568	422.976	0.235143	0.0570755	0.226929
C16orf70	52.7683	0.400218	0.0340192	0.278625	52.7683	-0.0720237	0.730184	0.89968	52.7683	0.0396094	0.84634	0.999568	52.7683	0.511851	0.00814737	0.0591072
C16orf74	249.982	-0.208319	0.0609746	0.35336	249.982	-0.489287	3.00434e-05	0.00063623	249.982	-0.307371	0.00763886	0.304824	249.982	-0.0264026	0.815579	0.924956
C16orf86	1.79778	-0.914549	0.362102	0.70847	1.79778	-0.224451	0.831526	0.939444	1.79778	0.199615	0.843599	0.999568	1.79778	-0.490483	0.638897	0.836803
C16orf91	146.729	0.03304	0.812732	0.939873	146.729	-0.0279048	0.852181	0.946549	146.729	0.0298904	0.839935	0.999568	146.729	0.0908352	0.520212	0.760692
C16orf95	52.8643	0.295755	0.186283	0.544792	52.8643	0.294764	0.215492	0.49975	52.8643	-0.0735863	0.758951	0.999568	52.8643	-0.0725952	0.7433	0.889616
C17orf100	4.51731	-0.370244	0.553994	0.825515	4.51731	-0.117643	0.86343	0.95147	4.51731	0.228633	0.728645	0.999568	4.51731	-0.0239682	0.970598	0.988922
C17orf107	4.87784	-0.156065	0.797425	0.932705	4.87784	-1.14087	0.108901	0.34623	4.87784	-0.0320548	0.960041	0.999568	4.87784	0.952751	0.161339	0.417581
C17orf113	18.5357	-0.352006	0.344687	0.700984	18.5357	-0.916753	0.0292407	0.149757	18.5357	0.0946901	0.809236	0.999568	18.5357	0.659437	0.100061	0.320847
C17orf58	123.024	-0.364317	0.069043	0.370372	123.024	0.0390883	0.853606	0.947017	123.024	-0.0245069	0.907542	0.999568	123.024	-0.427912	0.0334042	0.161763
C17orf75	13.1646	-0.56462	0.114796	0.454323	13.1646	0.0771178	0.836351	0.940698	13.1646	0.161575	0.658516	0.999568	13.1646	-0.480163	0.188675	0.452457
C17orf80	74.595	0.204099	0.201534	0.560764	74.595	-0.0564617	0.744397	0.903972	74.595	-0.0210573	0.90166	0.999568	74.595	0.239503	0.140729	0.388223
C17orf97	4.57395	0.432753	0.496987	0.797491	4.57395	0.864257	0.18509	0.462467	4.57395	-0.0444778	0.948154	0.999568	4.57395	-0.475982	0.428877	0.692891
C18orf21	69.1675	0.230382	0.249354	0.616942	69.1675	0.427537	0.0501373	0.215967	69.1675	0.290735	0.181491	0.999568	69.1675	0.0935802	0.640873	0.837819
C18orf25	16.1535	-0.0338724	0.932475	0.977561	16.1535	-0.163078	0.705132	0.886867	16.1535	0.0414861	0.921684	0.999568	16.1535	0.170691	0.676418	0.855089
C18orf32	5.97466	0.513871	0.398706	0.732224	5.97466	0.68656	0.329564	0.621888	5.97466	0.516038	0.462984	0.999568	5.97466	0.343349	0.573286	0.796905
C18orf54	5.44885	-0.355875	0.544995	0.822003	5.44885	0.280496	0.66857	0.869321	5.44885	0.726917	0.249055	0.999568	5.44885	0.0905457	0.882863	0.953064
C19orf12	22.0426	0.00369491	0.989948	0.996024	22.0426	-0.504854	0.0995113	0.329032	22.0426	-0.429446	0.15236	0.999568	22.0426	0.0791029	0.791699	0.914557
C19orf18	14.4966	-0.226244	0.55367	0.825483	14.4966	-0.263898	0.544843	0.795228	14.4966	0.401855	0.331064	0.999568	14.4966	0.439509	0.277976	0.558354
C19orf25	134.918	-0.295456	0.0365843	0.284904	134.918	-0.44534	0.00264957	0.0252837	134.918	-0.218158	0.132123	0.999568	134.918	-0.0682737	0.636879	0.835714
C19orf33	7554.92	0.196287	0.0823674	0.399062	7554.92	-0.205185	0.0928437	0.316399	7554.92	0.0362606	0.76633	0.999568	7554.92	0.437733	0.000108337	0.00195755
C19orf38	4.41127	-0.650135	0.265212	0.632789	4.41127	-0.158941	0.796499	0.925929	4.41127	0.160166	0.785941	0.999568	4.41127	-0.331028	0.586425	0.806073
C19orf44	19.2562	-0.0837923	0.792308	0.931252	19.2562	0.377304	0.24235	0.532068	19.2562	-0.0735711	0.822513	0.999568	19.2562	-0.534667	0.0870084	0.293961
C19orf47	173.251	0.159672	0.337446	0.694934	173.251	-0.294291	0.106627	0.341676	173.251	0.196511	0.270726	0.999568	173.251	0.650474	0.000140554	0.00242455
C19orf48	966.271	-0.310186	0.107152	0.443073	966.271	-0.822945	7.51333e-05	0.00140405	966.271	-0.258746	0.211796	0.999568	966.271	0.254012	0.188552	0.452426
C19orf53	1282.66	0.182111	0.0349285	0.280276	1282.66	0.151043	0.10453	0.338743	1282.66	0.0516453	0.578187	0.999568	1282.66	0.0827136	0.338974	0.615149
C19orf54	96.4015	-0.0771403	0.622281	0.860496	96.4015	-0.174675	0.292534	0.588351	96.4015	-0.133886	0.413453	0.999568	96.4015	-0.0363508	0.818932	0.925959
C19orf57	8.36157	0.0537001	0.906183	0.970072	8.36157	0.00159431	0.997533	0.999241	8.36157	0.348819	0.482205	0.999568	8.36157	0.400924	0.399698	0.670452
C19orf73	46.0146	0.162001	0.425787	0.751466	46.0146	-0.645124	0.00440236	0.0374813	46.0146	-0.118439	0.580939	0.999568	46.0146	0.688686	0.00142415	0.0154309
C19orf81	365.613	-0.148432	0.243262	0.610525	365.613	-0.542268	7.63856e-05	0.00142111	365.613	-0.135549	0.316001	0.999568	365.613	0.258287	0.04562	0.19844
C1GALT1	4.41891	-0.241575	0.732195	0.908956	4.41891	-0.0886177	0.900995	0.966221	4.41891	-0.29803	0.675787	0.999568	4.41891	-0.450987	0.522361	0.762354
C1GALT1C1	36.2098	-0.270316	0.328728	0.688283	36.2098	0.0159975	0.955129	0.98495	36.2098	-0.139551	0.622549	0.999568	36.2098	-0.425864	0.124699	0.362576
C1orf109	58.6511	0.141772	0.416831	0.744018	58.6511	0.215972	0.256424	0.548097	58.6511	0.228724	0.222764	0.999568	58.6511	0.154525	0.383696	0.657181
C1orf112	24.3474	-0.187078	0.476826	0.784594	24.3474	0.783191	0.00338953	0.0306448	24.3474	0.225427	0.410637	0.999568	24.3474	-0.744842	0.00356736	0.0316377
C1orf115	34.7574	0.367319	0.245858	0.613764	34.7574	0.584127	0.0904934	0.311432	34.7574	0.328812	0.341633	0.999568	34.7574	0.112003	0.722658	0.879245
C1orf116	234.179	0.105785	0.501065	0.798862	234.179	0.772604	5.31285e-06	0.000145674	234.179	0.390681	0.0217476	0.547308	234.179	-0.276137	0.0778406	0.274791
C1orf122	750.9	-0.0159621	0.895873	0.967025	750.9	0.0312574	0.811223	0.931751	750.9	-0.115548	0.376883	0.999568	750.9	-0.162768	0.18235	0.44543
C1orf131	52.3199	0.0505952	0.803521	0.935558	52.3199	0.912484	2.77466e-05	0.000593598	52.3199	0.45177	0.0404409	0.726548	52.3199	-0.410119	0.0404393	0.183666
C1orf159	131.477	0.277487	0.0564136	0.342111	131.477	-0.198496	0.209261	0.491835	131.477	-0.00499587	0.974292	0.999568	131.477	0.470988	0.00153999	0.0162788
C1orf162	2.86496	-0.108549	0.887458	0.964698	2.86496	0.447377	0.600483	0.833889	2.86496	0.552417	0.509394	0.999568	2.86496	-0.00350871	0.996433	0.9985
C1orf174	85.9936	0.22373	0.210367	0.570672	85.9936	0.161678	0.397099	0.680439	85.9936	-0.0333782	0.861102	0.999568	85.9936	0.0286739	0.872492	0.948224
C1orf198	59.3035	0.20306	0.319489	0.680054	59.3035	0.886087	3.41867e-05	0.000716722	59.3035	0.148274	0.49887	0.999568	59.3035	-0.534753	0.00689736	0.0522419
C1orf210	95.3972	0.0455001	0.793594	0.931496	95.3972	-0.0718971	0.701329	0.885254	95.3972	0.0290186	0.875337	0.999568	95.3972	0.146416	0.40669	0.676542
C1orf216	71.2751	0.0616663	0.721849	0.905134	71.2751	-0.197218	0.292646	0.588351	71.2751	-0.00438639	0.980873	0.999568	71.2751	0.254498	0.152327	0.405597
C1orf220	3.6718	0.0489807	0.940568	0.980284	3.6718	-1.71785	0.0337815	0.16552	3.6718	-0.382192	0.578071	0.999568	3.6718	1.38464	0.0753165	0.269236
C1orf226	17.8097	0.391453	0.201007	0.560122	17.8097	0.174092	0.598028	0.833411	17.8097	0.0323138	0.921691	0.999568	17.8097	0.249675	0.416709	0.684921
C1orf35	306.153	0.21412	0.134262	0.482544	306.153	0.510182	0.000860908	0.0104862	306.153	0.0451644	0.769088	0.999568	306.153	-0.250897	0.0775305	0.274261
C1orf43	1283.75	-0.0287664	0.790324	0.931118	1283.75	0.517108	8.25036e-06	0.000213625	1283.75	-0.0275756	0.812539	0.999568	1283.75	-0.57345	1.0563e-07	4.85896e-06
C1orf50	3.74532	-0.733544	0.243539	0.611061	3.74532	0.533551	0.430546	0.70881	3.74532	0.86978	0.181973	0.999568	3.74532	-0.397315	0.544207	0.777403
C1orf52	6.67419	-0.275904	0.61452	0.855748	6.67419	0.284278	0.61152	0.839304	6.67419	-0.131693	0.816342	0.999568	6.67419	-0.691875	0.200288	0.467354
C1orf53	102.518	-0.380058	0.0300789	0.265328	102.518	0.719475	9.21276e-05	0.00165513	102.518	0.319387	0.0846662	0.906426	102.518	-0.780146	7.1919e-06	0.000193811
C1orf54	12.2802	-0.159075	0.654401	0.876584	12.2802	-0.351818	0.380415	0.666283	12.2802	0.150234	0.691069	0.999568	12.2802	0.342977	0.365084	0.640683
C1orf56	20.0149	0.138402	0.721152	0.904712	20.0149	0.684378	0.104989	0.338743	20.0149	0.321429	0.449585	0.999568	20.0149	-0.224547	0.55921	0.787547
C1orf74	12.3815	-0.490378	0.168728	0.522519	12.3815	0.621121	0.10307	0.33602	12.3815	0.654695	0.0808605	0.903894	12.3815	-0.456804	0.207401	0.476672
C1QBP	1536.87	-0.112093	0.190174	0.549664	1536.87	0.0332033	0.717489	0.892204	1536.87	-0.0645898	0.480902	0.999568	1536.87	-0.209886	0.0143101	0.0903044
C1QL1	20.4906	-0.565976	0.054834	0.340839	20.4906	-0.558845	0.066446	0.25754	20.4906	-0.173687	0.549955	0.999568	20.4906	-0.180819	0.557505	0.78585
C1QTNF12	9.62356	1.14715	0.00865813	0.155995	9.62356	-0.587394	0.230465	0.519041	9.62356	-0.526018	0.271445	0.999568	9.62356	1.20852	0.00711099	0.053377
C1QTNF1-AS1	5.53196	-0.0553876	0.918585	0.974109	5.53196	-0.757715	0.176214	0.45106	5.53196	-0.499748	0.351496	0.999568	5.53196	0.20258	0.72003	0.877878
C1QTNF4	5.26656	-0.224878	0.696653	0.896002	5.26656	-0.474895	0.415884	0.696913	5.26656	-0.553133	0.337828	0.999568	5.26656	-0.303116	0.602849	0.815005
C1QTNF6	72.8277	-0.0882727	0.622295	0.860496	72.8277	0.335654	0.0641492	0.251778	72.8277	-0.258244	0.163729	0.999568	72.8277	-0.68217	9.6618e-05	0.00177387
C1QTNF9B	268.221	0.378045	0.00130772	0.0649103	268.221	0.493278	9.77244e-05	0.00173828	268.221	-0.00917373	0.942939	0.999568	268.221	-0.124408	0.283349	0.56422
C1R	3.40654	-1.78813	0.03868	0.291563	3.40654	0.330389	0.647784	0.858576	3.40654	0.0633382	0.930444	0.999568	3.40654	-2.05518	0.0170779	0.101995
C1S	4.86322	0.360424	0.509445	0.803736	4.86322	-0.548703	0.41205	0.693635	4.86322	0.30567	0.613356	0.999568	4.86322	1.2148	0.0487197	0.205723
C2	3.70334	0.215321	0.768868	0.923435	3.70334	-0.203576	0.770205	0.914191	3.70334	-0.890749	0.219858	0.999568	3.70334	-0.471852	0.502109	0.747306
C20orf194	33.1204	0.320643	0.146146	0.498192	33.1204	0.0293975	0.898935	0.964957	33.1204	-0.255231	0.273555	0.999568	33.1204	0.0360145	0.869156	0.946402
C20orf204	7.11621	0.741155	0.167553	0.521082	7.11621	0.0275125	0.960627	0.986698	7.11621	-0.526143	0.357692	0.999568	7.11621	0.187499	0.718808	0.877677
C20orf27	557.15	0.194635	0.0938134	0.421679	557.15	-0.211859	0.092149	0.315272	557.15	-0.00470603	0.969921	0.999568	557.15	0.401788	0.000607957	0.00782247
C20orf96	84.7611	0.148999	0.380136	0.720612	84.7611	0.0456039	0.808173	0.930411	84.7611	0.310178	0.0909483	0.927806	84.7611	0.413574	0.0177584	0.104601
C21orf58	74.591	-0.24984	0.225676	0.589769	74.591	-0.836263	0.00019074	0.00308277	74.591	-0.229642	0.287531	0.999568	74.591	0.35678	0.0959763	0.312246
C21orf62-AS1	2.27604	0.269542	0.760641	0.919434	2.27604	-1.44725	0.140128	0.400904	2.27604	-0.845141	0.345804	0.999568	2.27604	0.871648	0.368367	0.643351
C21orf91	1.5758	-0.941156	0.357631	0.705487	1.5758	-1.56789	0.163375	0.433664	1.5758	-0.231398	0.815936	0.999568	1.5758	0.395332	0.730726	0.883201
C22orf39	382.583	-0.0766518	0.464271	0.775205	382.583	-0.288456	0.010225	0.0708696	382.583	-0.142072	0.200897	0.999568	382.583	0.0697325	0.51058	0.753186
C22orf46	31.9121	0.0223835	0.938217	0.979637	31.9121	0.492134	0.114427	0.355509	31.9121	0.219476	0.483002	0.999568	31.9121	-0.250275	0.383959	0.657377
C2CD2	71.4156	0.22007	0.20056	0.560122	71.4156	-0.152112	0.407838	0.689265	71.4156	-0.169578	0.350525	0.999568	71.4156	0.202605	0.244383	0.522198
C2CD2L	2.8211	0.495011	0.538176	0.818046	2.8211	0.546725	0.562338	0.807621	2.8211	0.579146	0.533671	0.999568	2.8211	0.527431	0.519376	0.760234
C2CD3	28.5631	-0.0635089	0.790595	0.931118	28.5631	-0.319626	0.216723	0.501694	28.5631	0.0180201	0.942025	0.999568	28.5631	0.274137	0.273676	0.554208
C2CD4D-AS1	0.805481	0.302239	0.862709	0.957989	0.805481	0.0801926	0.964118	0.98813	0.805481	-1.06658	0.561774	0.999568	0.805481	-0.844533	0.616686	0.823145
C2CD5	8.66678	-0.914608	0.0564631	0.342111	8.66678	-0.651485	0.18578	0.463453	8.66678	-0.0793543	0.864554	0.999568	8.66678	-0.342478	0.497449	0.744484
C2orf15	83.6244	0.299624	0.0460437	0.314762	83.6244	-0.027519	0.867267	0.952939	83.6244	0.0557118	0.730108	0.999568	83.6244	0.382855	0.0126083	0.0821939
C2orf42	14.8745	0.280924	0.410222	0.739873	14.8745	0.171755	0.620007	0.843102	14.8745	-0.364273	0.305984	0.999568	14.8745	-0.255104	0.440746	0.702389
C2orf49	25.6667	-0.107171	0.731883	0.908928	25.6667	-0.219642	0.526117	0.783466	25.6667	0.227008	0.498159	0.999568	25.6667	0.339479	0.295485	0.577002
C2orf68	15.6046	0.0824472	0.80957	0.938049	15.6046	-0.203954	0.574529	0.818113	15.6046	-0.207215	0.562628	0.999568	15.6046	0.0791868	0.819682	0.925959
C2orf69	22.9184	-0.359492	0.273145	0.640083	22.9184	-0.503142	0.153803	0.421165	22.9184	-0.000624204	0.998533	0.999568	22.9184	0.143026	0.675349	0.854598
C2orf74	145.465	0.125688	0.380535	0.720612	145.465	0.152381	0.323819	0.616592	145.465	0.0785429	0.609073	0.999568	145.465	0.0518492	0.719104	0.877677
C2orf76	12.532	0.0808377	0.828997	0.945903	12.532	0.307282	0.440689	0.718817	12.532	0.246978	0.531412	0.999568	12.532	0.0205347	0.956696	0.983721
C2orf81	4.96305	0.833871	0.177126	0.534056	4.96305	-1.10871	0.0988341	0.327655	4.96305	-1.03217	0.114135	0.975728	4.96305	0.910406	0.152173	0.405442
C2orf92	7.93145	-1.03238	0.0274242	0.256528	7.93145	-0.0174484	0.970968	0.991409	7.93145	0.361801	0.430401	0.999568	7.93145	-0.653126	0.180039	0.442365
C3	86.953	-0.496155	0.0217815	0.235397	86.953	-1.03868	4.70835e-06	0.000132276	86.953	-0.602235	0.00656137	0.275163	86.953	-0.059706	0.787599	0.912102
C3orf18	6.48091	-0.544232	0.314978	0.675756	6.48091	-0.555463	0.299414	0.595218	6.48091	-0.446581	0.392265	0.999568	6.48091	-0.435351	0.431855	0.695554
C3orf33	51.3184	0.175645	0.321719	0.681766	51.3184	0.203325	0.286989	0.582983	51.3184	0.131273	0.487563	0.999568	51.3184	0.103593	0.562914	0.789311
C3orf35	4.56886	0.346833	0.58296	0.841243	4.56886	0.0881187	0.890774	0.962349	4.56886	-0.563202	0.397253	0.999568	4.56886	-0.304487	0.6163	0.822825
C3orf38	33.4302	-0.713438	0.0453719	0.312949	33.4302	-0.0985565	0.792647	0.924041	33.4302	0.121831	0.742017	0.999568	33.4302	-0.49305	0.172339	0.432813
C3orf52	23.4381	0.493762	0.109199	0.447157	23.4381	1.00038	0.00120944	0.0136707	23.4381	-0.0583461	0.857704	0.999568	23.4381	-0.564966	0.05112	0.212571
C3orf62	28.2529	0.233827	0.357346	0.705367	28.2529	0.147724	0.570814	0.814586	28.2529	-0.318926	0.230386	0.999568	28.2529	-0.232823	0.348452	0.624966
C3orf67	22.715	-0.0437331	0.87443	0.960216	22.715	0.798992	0.00514176	0.0420653	22.715	0.273415	0.348761	0.999568	22.715	-0.56931	0.0347438	0.166148
C3orf80	2.16055	-0.572734	0.511018	0.804378	2.16055	-1.33663	0.191841	0.470922	2.16055	-0.0673418	0.939872	0.999568	2.16055	0.696558	0.484399	0.735738
C3orf86	7.26659	-0.296573	0.561888	0.829303	7.26659	0.872559	0.0961069	0.322014	7.26659	0.331541	0.535428	0.999568	7.26659	-0.837591	0.0935467	0.30777
C4orf19	2.7061	-1.51865	0.0454405	0.312949	2.7061	0.324249	0.729186	0.89909	2.7061	1.91425	0.022814	0.557042	2.7061	0.0713482	0.934102	0.974758
C4orf3	67.8627	-0.0282212	0.866985	0.958247	67.8627	0.118458	0.537391	0.790392	67.8627	0.490917	0.0081445	0.314703	67.8627	0.344238	0.0496554	0.208622
C4orf36	2.74658	0.377941	0.616386	0.8568	2.74658	0.111799	0.896426	0.964084	2.74658	0.146545	0.862224	0.999568	2.74658	0.412687	0.59174	0.808844
C4orf46	18.7334	-0.0360379	0.902127	0.968589	18.7334	-0.462821	0.166676	0.437798	18.7334	0.170654	0.585898	0.999568	18.7334	0.597438	0.0580623	0.228859
C4orf48	1006.44	0.0259783	0.79551	0.931496	1006.44	-0.299478	0.00546138	0.0440205	1006.44	-0.167333	0.118821	0.984923	1006.44	0.158123	0.116619	0.348858
C5	12.812	-0.643913	0.0801437	0.393758	12.812	-1.677	8.55199e-05	0.00156099	12.812	-0.283759	0.435301	0.999568	12.812	0.749328	0.0800644	0.279524
C5AR1	5.69156	-0.605097	0.301968	0.665423	5.69156	-2.31649	0.000916529	0.0109617	5.69156	-0.615333	0.284919	0.999568	5.69156	1.09606	0.118977	0.352384
C5orf15	262.944	-0.163144	0.0982385	0.430003	262.944	-0.0257041	0.805237	0.929551	262.944	-0.0272881	0.791453	0.999568	262.944	-0.164728	0.0984453	0.317824
C5orf17	34.6998	0.077107	0.741052	0.912482	34.6998	-0.0694167	0.774016	0.91602	34.6998	-0.263949	0.27459	0.999568	34.6998	-0.117425	0.614643	0.821897
C5orf22	19.3853	-0.587344	0.123317	0.467435	19.3853	0.0193059	0.959589	0.986452	19.3853	-0.244674	0.521683	0.999568	19.3853	-0.851324	0.0250664	0.133439
C5orf24	103.447	-0.130136	0.515202	0.806901	103.447	0.148468	0.484235	0.752267	103.447	-0.0300736	0.887227	0.999568	103.447	-0.308678	0.122905	0.35919
C5orf34	18.0726	-0.58795	0.143522	0.495161	18.0726	0.385932	0.336855	0.626885	18.0726	-0.047091	0.907545	0.999568	18.0726	-1.02097	0.0102925	0.0708626
C5orf51	11.3474	0.259915	0.52321	0.810969	11.3474	-0.327396	0.461997	0.735237	11.3474	-0.127127	0.768629	0.999568	11.3474	0.460184	0.273721	0.554208
C5orf66	3.94786	0.0200799	0.975779	0.991063	3.94786	-0.790477	0.258798	0.550635	3.94786	-0.432653	0.515612	0.999568	3.94786	0.377905	0.587263	0.806523
C6orf120	11.0513	-0.920759	0.036638	0.284904	11.0513	-0.404479	0.364856	0.6525	11.0513	-0.079192	0.854274	0.999568	11.0513	-0.595472	0.190027	0.454113
C6orf132	24.5416	0.127381	0.609793	0.853534	24.5416	0.053686	0.845987	0.944515	24.5416	0.21002	0.434744	0.999568	24.5416	0.283715	0.270436	0.550502
C6orf136	212.367	-0.0651726	0.599511	0.85092	212.367	-0.209648	0.117622	0.360938	212.367	0.050429	0.701366	0.999568	212.367	0.194904	0.123936	0.361153
C6orf223	79.7121	-0.157078	0.335601	0.694594	79.7121	0.285423	0.0931507	0.316994	79.7121	0.0334698	0.844357	0.999568	79.7121	-0.409032	0.0118248	0.0783616
C6orf226	97.0044	0.0609668	0.698639	0.896728	97.0044	0.251375	0.145967	0.408889	97.0044	0.303668	0.0752466	0.888596	97.0044	0.11326	0.478243	0.731154
C6orf47	158.315	0.213825	0.135662	0.484375	158.315	0.0419143	0.786907	0.922084	158.315	0.0202066	0.895574	0.999568	158.315	0.192117	0.183369	0.446674
C6orf52	16.7794	0.0446317	0.893479	0.966679	16.7794	-0.529619	0.121849	0.368306	16.7794	-0.578118	0.0871959	0.915557	16.7794	-0.00386703	0.99085	0.996244
C6orf62	59.7445	-0.528924	0.0289114	0.261389	59.7445	0.163926	0.528157	0.784392	59.7445	0.411637	0.107746	0.963315	59.7445	-0.281213	0.253163	0.531376
C6orf89	118.317	0.0859158	0.524987	0.81222	118.317	0.13417	0.34978	0.638521	118.317	-0.061446	0.668397	0.999568	118.317	-0.1097	0.416793	0.684921
C6orf99	19.5224	0.114529	0.712392	0.901565	19.5224	0.16918	0.593967	0.832142	19.5224	-0.146901	0.64622	0.999568	19.5224	-0.201552	0.512107	0.754581
C7orf25	42.5722	0.103811	0.683883	0.890717	42.5722	-0.0723907	0.794161	0.92453	42.5722	0.0892571	0.743517	0.999568	42.5722	0.265459	0.306869	0.588434
C7orf26	119.409	0.187442	0.248654	0.616658	119.409	0.13646	0.447835	0.7241	119.409	0.336005	0.0576255	0.821235	119.409	0.386987	0.0193206	0.11103
C7orf50	1147.69	0.330923	0.000333114	0.0316913	1147.69	0.202349	0.0423353	0.194316	1147.69	0.0601605	0.545693	0.999568	1147.69	0.188735	0.040921	0.184918
C7orf57	1.77505	-1.46619	0.258345	0.624757	1.77505	-0.577978	0.563793	0.808879	1.77505	-1.42651	0.176539	0.999568	1.77505	-2.31472	0.0644891	0.243354
C7orf61	5.07635	0.284752	0.614436	0.855748	5.07635	-0.972319	0.142686	0.40402	5.07635	-0.159753	0.790722	0.999568	5.07635	1.09732	0.0813203	0.28228
C8G	5.14862	-0.379972	0.503383	0.800707	5.14862	-0.291609	0.650494	0.859993	5.14862	0.436498	0.468241	0.999568	5.14862	0.348135	0.568791	0.793741
C8orf31	20.657	-0.672256	0.027434	0.256528	20.657	-0.691757	0.0273413	0.142944	20.657	-0.243251	0.415076	0.999568	20.657	-0.22375	0.483129	0.734965
C8orf33	191.369	0.337131	0.0154012	0.203821	191.369	-0.122659	0.420613	0.70059	191.369	0.0336198	0.823073	0.999568	191.369	0.49341	0.000474194	0.00642387
C8orf34	1.36091	0.558765	0.602803	0.852164	1.36091	1.24959	0.361544	0.648888	1.36091	1.51398	0.261482	0.999568	1.36091	0.823156	0.455673	0.714591
C8orf37	7.1795	-0.65573	0.194659	0.553937	7.1795	-0.214734	0.675382	0.872667	7.1795	-0.174613	0.728834	0.999568	7.1795	-0.615609	0.230461	0.504291
C8orf44	26.9291	0.0715519	0.770046	0.924309	26.9291	-0.261369	0.332298	0.624233	26.9291	0.0296011	0.909038	0.999568	26.9291	0.362522	0.156078	0.410649
C8orf58	33.8996	-0.127405	0.601008	0.851132	33.8996	0.328504	0.187886	0.466483	33.8996	-0.00844744	0.973202	0.999568	33.8996	-0.464356	0.0542461	0.220033
C8orf76	36.9511	-0.636075	0.0224101	0.2367	36.9511	-0.00815795	0.977243	0.99305	36.9511	0.0215406	0.939313	0.999568	36.9511	-0.606376	0.0312194	0.154291
C8orf82	121.411	-0.0374228	0.793021	0.931322	121.411	0.115481	0.442946	0.720626	121.411	-0.0391859	0.794097	0.999568	121.411	-0.19209	0.17892	0.44094
C9orf116	48.134	0.243193	0.21439	0.576068	48.134	-0.504225	0.0174718	0.103887	48.134	-0.248693	0.224638	0.999568	48.134	0.498725	0.0142237	0.0898496
C9orf16	1643.9	0.181517	0.242414	0.610312	1643.9	-0.695797	3.45121e-05	0.000722339	1643.9	-0.12832	0.443721	0.999568	1643.9	0.748994	1.52584e-06	4.99551e-05
C9orf163	3.45961	-0.137168	0.836326	0.94947	3.45961	-1.27924	0.0947397	0.319394	3.45961	-0.153228	0.819236	0.999568	3.45961	0.988843	0.193635	0.458681
C9orf40	34.39	-0.346957	0.30418	0.667347	34.39	-0.822037	0.026788	0.140522	34.39	0.0802652	0.821943	0.999568	34.39	0.555345	0.115383	0.346812
C9orf43	3.58678	0.431138	0.535473	0.816576	3.58678	-0.934234	0.208403	0.490835	3.58678	-0.768304	0.283664	0.999568	3.58678	0.597068	0.407848	0.677302
C9orf64	174.732	0.115325	0.397221	0.730887	174.732	-0.262825	0.0737	0.273899	174.732	-0.120451	0.405764	0.999568	174.732	0.257699	0.0625127	0.238612
C9orf72	4.3223	-0.694881	0.297993	0.6614	4.3223	-1.32435	0.0602741	0.243119	4.3223	-0.436402	0.496065	0.999568	4.3223	0.193065	0.790992	0.914161
C9orf78	376.985	0.13991	0.197149	0.555477	376.985	-0.358466	0.0023252	0.0228839	376.985	-0.0480831	0.678116	0.999568	376.985	0.450293	4.57134e-05	0.000959982
C9orf85	87.0105	0.0357622	0.823315	0.944796	87.0105	-0.877746	6.43144e-07	2.41814e-05	87.0105	-0.312769	0.0618657	0.846306	87.0105	0.600739	0.000380834	0.00537361
CA11	200.956	-0.219203	0.0552696	0.340839	200.956	-0.399032	0.00106526	0.012341	200.956	-0.128184	0.281596	0.999568	200.956	0.0516452	0.659601	0.847559
CA12	45.4618	0.697481	0.00133774	0.065637	45.4618	0.732343	0.00675194	0.0519552	45.4618	1.21349	3.39951e-06	0.00116613	45.4618	1.17863	2.51082e-07	1.02706e-05
CA13	10.5309	-0.307737	0.459868	0.773366	10.5309	0.807851	0.0657382	0.255664	10.5309	0.401167	0.366812	0.999568	10.5309	-0.714421	0.081581	0.282681
CA2	50.4835	0.500565	0.0267932	0.254323	50.4835	0.820151	0.000915752	0.0109617	50.4835	0.397306	0.1116	0.970988	50.4835	0.0777202	0.727694	0.881232
CA5BP1	8.55894	0.00434798	0.992217	0.996742	8.55894	-0.52252	0.295788	0.591576	8.55894	0.00834076	0.985914	0.999568	8.55894	0.535209	0.258673	0.536362
CAAP1	42.0985	-0.422425	0.104214	0.439046	42.0985	-0.682255	0.0144831	0.0911217	42.0985	-0.0694446	0.795675	0.999568	42.0985	0.190385	0.48257	0.73447
CAB39	117.25	-0.831684	0.00426224	0.118419	117.25	-0.561458	0.0686983	0.262302	117.25	-0.269193	0.379274	0.999568	117.25	-0.539419	0.0658188	0.246649
CAB39L	15.3708	-0.149117	0.656348	0.87776	15.3708	-0.0489407	0.891309	0.962405	15.3708	0.072961	0.83477	0.999568	15.3708	-0.0272149	0.936856	0.97541
CABIN1	118.055	0.180971	0.221968	0.585009	118.055	0.202013	0.201308	0.482066	118.055	-0.0019066	0.990379	0.999568	118.055	-0.0229486	0.876822	0.95079
CABLES1	19.2915	0.117823	0.708012	0.900103	19.2915	-0.306035	0.366056	0.654093	19.2915	-0.17834	0.589736	0.999568	19.2915	0.245518	0.446488	0.706581
CABLES2	51.4152	-0.120038	0.541766	0.820292	51.4152	0.695586	0.000994599	0.0116731	51.4152	0.386461	0.0690291	0.871662	51.4152	-0.429163	0.0279433	0.143464
CABP1	2.21242	-0.764825	0.518755	0.809043	2.21242	-2.69937	0.0243747	0.131655	2.21242	-1.76068	0.109635	0.968908	2.21242	0.173863	0.892137	0.958216
CACFD1	162.14	0.326418	0.0495056	0.32524	162.14	-0.401078	0.0277876	0.144795	162.14	-0.0464704	0.795344	0.999568	162.14	0.681025	5.85653e-05	0.00117112
CACHD1	5.65211	-0.92807	0.10023	0.433063	5.65211	0.152655	0.795594	0.92561	5.65211	0.546391	0.335842	0.999568	5.65211	-0.534333	0.361691	0.63758
CACNB1	33.7952	-0.241908	0.304354	0.66738	33.7952	-0.297823	0.22861	0.51669	33.7952	-0.0340236	0.88691	0.999568	33.7952	0.0218913	0.928427	0.97187
CACNB3	121.706	-0.146318	0.462844	0.774605	121.706	0.10936	0.602628	0.834398	121.706	-0.145346	0.489467	0.999568	121.706	-0.401025	0.0438538	0.193385
CACNG8	2.24641	-1.14538	0.250046	0.616991	2.24641	-0.469929	0.658524	0.86368	2.24641	0.266073	0.790994	0.999568	2.24641	-0.409378	0.697669	0.866552
CACTIN	58.4506	-0.0244273	0.902353	0.968589	58.4506	0.263559	0.217468	0.502111	58.4506	0.209042	0.324224	0.999568	58.4506	-0.0789445	0.694099	0.864645
CACYBP	12.7325	0.178091	0.681048	0.889376	12.7325	0.371908	0.392724	0.677263	12.7325	-0.360992	0.420524	0.999568	12.7325	-0.55481	0.185685	0.449552
CAD	437.947	0.196358	0.129748	0.47721	437.947	0.159624	0.251159	0.543148	437.947	-0.0650935	0.639858	0.999568	437.947	-0.0283594	0.826718	0.929381
CADM4	91.1411	-0.0110659	0.940867	0.98045	91.1411	-0.0440591	0.782786	0.919659	91.1411	0.0048273	0.975524	0.999568	91.1411	0.0378205	0.803047	0.919986
CAHM	14.3603	-0.342119	0.3222	0.682094	14.3603	0.31191	0.379365	0.665187	14.3603	0.142508	0.687273	0.999568	14.3603	-0.51152	0.139375	0.386006
CALB1	52.8897	-0.944081	0.00773763	0.146679	52.8897	1.16861	0.0165065	0.0999177	52.8897	4.17726	8.58414e-20	1.54e-16	52.8897	2.06457	1.19079e-07	5.43778e-06
CALB2	43.5931	0.581042	0.0319518	0.271028	43.5931	1.21305	1.28527e-05	0.000309798	43.5931	-0.2061	0.480715	0.999568	43.5931	-0.838105	0.00102813	0.0120329
CALCB	5.24523	-0.823251	0.169115	0.522808	5.24523	-0.519135	0.404719	0.68719	5.24523	-0.00394889	0.994658	0.999568	5.24523	-0.308065	0.624594	0.827662
CALCOCO1	3.02639	-0.0081949	0.990419	0.996048	3.02639	-0.640813	0.433242	0.711499	3.02639	0.238079	0.746826	0.999568	3.02639	0.870697	0.25621	0.533791
CALCOCO2	12.7839	-0.161741	0.677079	0.886807	12.7839	0.177406	0.668341	0.869308	12.7839	0.0835962	0.838909	0.999568	12.7839	-0.255551	0.513319	0.754966
CALD1	90.4458	-0.770952	0.0744374	0.383423	90.4458	-0.637375	0.166665	0.437798	90.4458	-0.48206	0.294117	0.999568	90.4458	-0.615638	0.155601	0.409857
CALM1	281.336	-0.101322	0.527222	0.813173	281.336	-0.0143236	0.933409	0.978201	281.336	-0.019442	0.909342	0.999568	281.336	-0.10644	0.508404	0.752007
CALM2	743.767	0.242059	0.219817	0.582867	743.767	0.0575281	0.78678	0.922059	743.767	-0.18104	0.394656	0.999568	743.767	0.00349044	0.985882	0.994594
CALM3	1874.07	0.157827	0.172084	0.528352	1874.07	0.138209	0.268296	0.56173	1874.07	0.133091	0.285846	0.999568	1874.07	0.152709	0.187003	0.450707
CALML4	6.11313	-0.452449	0.374815	0.717097	6.11313	-0.353026	0.511373	0.772811	6.11313	-0.00627184	0.990254	0.999568	6.11313	-0.105695	0.842846	0.935663
CALR	3787.36	0.116544	0.289124	0.65279	3787.36	0.546376	4.04083e-06	0.000115962	3787.36	0.0772867	0.514653	0.999568	3787.36	-0.352545	0.00133132	0.0146656
CALU	6.68117	-0.634228	0.244014	0.611401	6.68117	-0.210937	0.692449	0.880853	6.68117	-0.266348	0.613741	0.999568	6.68117	-0.689638	0.209	0.478683
CAMK1	143.116	-0.550967	0.000209129	0.023241	143.116	0.381619	0.0131942	0.0856938	143.116	0.198853	0.195834	0.999568	143.116	-0.733733	8.09104e-07	2.91975e-05
CAMK2B	2.78169	0.310093	0.674313	0.885498	2.78169	-0.232462	0.792698	0.924041	2.78169	0.393646	0.631897	0.999568	2.78169	0.936201	0.246133	0.523888
CAMK2D	11.3235	-0.64351	0.202919	0.561785	11.3235	0.823545	0.0853072	0.299723	11.3235	-0.298305	0.551486	0.999568	11.3235	-1.76536	0.000272745	0.00410687
CAMK2G	176.406	0.20448	0.0731916	0.381002	176.406	0.124172	0.313046	0.605943	176.406	0.0357016	0.770361	0.999568	176.406	0.11601	0.312545	0.592721
CAMK2N1	77.806	-1.1275	9.28112e-06	0.00255626	77.806	-0.968381	0.000145062	0.00243542	77.806	-0.803923	0.00143021	0.108852	77.806	-0.963039	0.000178217	0.00295258
CAMK2N2	403.442	-0.155165	0.143968	0.495677	403.442	0.249213	0.0250362	0.134074	403.442	-0.111377	0.318485	0.999568	403.442	-0.515755	1.05694e-06	3.71042e-05
CAMKK2	176.61	0.195793	0.150076	0.502378	176.61	-0.11728	0.428429	0.70691	176.61	0.0362271	0.804008	0.999568	176.61	0.349301	0.0115129	0.0769036
CAMKMT	22.6716	0.252839	0.372038	0.716352	22.6716	-0.0342549	0.917331	0.972138	22.6716	0.490914	0.118641	0.984727	22.6716	0.778008	0.00956561	0.0669781
CAMLG	266.672	-0.228862	0.23406	0.600018	266.672	0.283616	0.172021	0.445954	266.672	0.345239	0.0953893	0.929723	266.672	-0.167239	0.386159	0.658795
CAMSAP1	14.7864	-0.731043	0.0647007	0.363097	14.7864	-0.262276	0.526338	0.783517	14.7864	0.207762	0.60255	0.999568	14.7864	-0.261005	0.525188	0.764408
CAMSAP2	7.64213	-0.564143	0.260267	0.627199	7.64213	-0.152095	0.761603	0.911572	7.64213	-0.182444	0.712592	0.999568	7.64213	-0.594492	0.240454	0.517456
CAMSAP3	147.437	0.0636469	0.648135	0.873132	147.437	0.106795	0.473663	0.743993	147.437	0.0199268	0.893136	0.999568	147.437	-0.0232209	0.868407	0.946167
CAMTA1	332.582	0.126911	0.477992	0.785273	332.582	0.179818	0.351784	0.640344	332.582	0.126306	0.512145	0.999568	332.582	0.0733983	0.682264	0.85774
CAMTA1-DT	13.349	0.0634133	0.865279	0.95811	13.349	0.421915	0.30941	0.602636	13.349	0.445442	0.276618	0.999568	13.349	0.086941	0.818856	0.925959
CAMTA2	127.978	0.213033	0.138388	0.487875	127.978	0.129293	0.402033	0.684852	127.978	-0.0184155	0.904739	0.999568	127.978	0.0653245	0.650336	0.844301
CANT1	282.007	0.163244	0.220307	0.583614	282.007	-0.160998	0.257382	0.549019	282.007	-0.262499	0.0640345	0.854565	282.007	0.0617432	0.643896	0.840108
CANX	318.72	-0.844726	0.115669	0.455267	318.72	-0.18703	0.746614	0.90493	318.72	-0.00399173	0.994495	0.999568	318.72	-0.661688	0.218099	0.489754
CAP1	764.427	-0.0678665	0.557359	0.827177	764.427	-0.202415	0.103904	0.337601	764.427	-0.0721974	0.560192	0.999568	764.427	0.0623515	0.591622	0.808795
CAP2	16.638	-0.886036	0.0660414	0.364196	16.638	-0.394266	0.434826	0.713081	16.638	0.0719866	0.88401	0.999568	16.638	-0.419784	0.394833	0.666698
CAPG	669.739	0.103669	0.267137	0.634369	669.739	0.0171953	0.863755	0.951495	669.739	-0.0898473	0.368871	0.999568	669.739	-0.00337337	0.97126	0.988922
CAPN1	3619.51	0.170607	0.152321	0.504842	3619.51	0.0554472	0.666299	0.86894	3619.51	-0.160093	0.213094	0.999568	3619.51	-0.0449336	0.70617	0.8713
CAPN10	164.521	0.167424	0.239431	0.606155	164.521	0.14152	0.351926	0.640344	164.521	-0.0308648	0.83892	0.999568	164.521	-0.00496113	0.972217	0.989473
CAPN10-DT	6.62593	-0.0737502	0.872743	0.960132	6.62593	0.510187	0.340989	0.630632	6.62593	0.78587	0.129174	0.999568	6.62593	0.201932	0.674068	0.854247
CAPN12	18.4833	-0.147626	0.681551	0.889607	18.4833	0.472425	0.224499	0.510846	18.4833	0.358826	0.354041	0.999568	18.4833	-0.261226	0.469741	0.725426
CAPN13	3.5139	-0.426059	0.519168	0.809043	3.5139	-0.789042	0.303722	0.597945	3.5139	0.225357	0.743521	0.999568	3.5139	0.58834	0.426367	0.69152
CAPN15	225.373	0.318655	0.0564442	0.342111	225.373	-0.0596334	0.740795	0.903107	225.373	-0.0770203	0.667892	0.999568	225.373	0.301268	0.0726142	0.263556
CAPN2	344.814	-0.951426	0.0341017	0.278625	344.814	0.118205	0.806697	0.930001	344.814	-0.0967349	0.841286	0.999568	344.814	-1.16637	0.00938869	0.0660522
CAPN3	2.16128	-0.120168	0.921333	0.974513	2.16128	0.102362	0.935993	0.978793	2.16128	-0.319134	0.804936	0.999568	2.16128	-0.541663	0.651771	0.844779
CAPN5	29.9962	0.724177	0.0122449	0.181549	29.9962	-0.152533	0.622518	0.844141	29.9962	-0.440231	0.157288	0.999568	29.9962	0.436478	0.128768	0.369615
CAPN6	2.31203	1.18303	0.273207	0.640099	2.31203	2.88281	0.0175734	0.104245	2.31203	0.745419	0.571775	0.999568	2.31203	-0.95436	0.315637	0.595071
CAPN7	46.2198	-1.00853	0.00920219	0.159731	46.2198	-0.348967	0.390851	0.676119	46.2198	-0.0732708	0.855754	0.999568	46.2198	-0.732837	0.0607289	0.234873
CAPNS1	4161.51	-0.0503642	0.609236	0.853534	4161.51	-0.554997	1.82948e-07	8.26425e-06	4161.51	-0.190092	0.0734489	0.886895	4161.51	0.314541	0.00144663	0.0156206
CAPRIN1	32.401	-0.352761	0.19115	0.550126	32.401	-0.552977	0.0590913	0.240307	32.401	0.0294368	0.916349	0.999568	32.401	0.229653	0.416578	0.684921
CAPRIN2	17.5455	-0.341462	0.323747	0.684101	17.5455	0.500884	0.165333	0.436928	17.5455	0.248325	0.492775	0.999568	17.5455	-0.594021	0.0848533	0.289641
CAPS	33.2011	0.0226753	0.921034	0.974513	33.2011	0.677924	0.00527564	0.0427981	33.2011	0.217283	0.379723	0.999568	33.2011	-0.437966	0.050419	0.210913
CAPZA1	126.102	-0.883261	0.0220309	0.236062	126.102	-0.695448	0.091494	0.313929	126.102	-0.348153	0.396243	0.999568	126.102	-0.535966	0.166556	0.424649
CAPZB	798.793	0.174121	0.16829	0.522013	798.793	0.228524	0.0933316	0.317201	798.793	0.0920647	0.498567	0.999568	798.793	0.0376612	0.765942	0.900112
CARD10	214.962	-0.0231165	0.895315	0.966889	214.962	-0.379113	0.0437701	0.198507	214.962	-0.236815	0.204108	0.999568	214.962	0.119182	0.501408	0.747306
CARD11	108.704	-0.124861	0.433234	0.756456	108.704	0.211329	0.198752	0.478606	108.704	-0.154847	0.349918	0.999568	108.704	-0.491037	0.00187966	0.0191128
CARD16	0.851072	-2.44902	0.17147	0.52713	0.851072	-1.91265	0.306404	0.600284	0.851072	-0.554717	0.752213	0.999568	0.851072	-1.09109	0.566767	0.792866
CARD19	356.035	-0.112064	0.381682	0.720942	356.035	-0.293881	0.0329979	0.162884	356.035	-0.0145822	0.91476	0.999568	356.035	0.167235	0.197592	0.464152
CARD8	17.6222	-0.0542182	0.860321	0.956766	17.6222	0.0818981	0.807026	0.930234	17.6222	0.183701	0.575554	0.999568	17.6222	0.0475845	0.880068	0.951847
CARD8-AS1	5.97944	-0.766531	0.160943	0.514674	5.97944	-1.43158	0.0341348	0.166472	5.97944	0.470872	0.405005	0.999568	5.97944	1.13592	0.0848335	0.289641
CARD9	4.95851	0.236042	0.66381	0.879988	4.95851	-0.111773	0.86155	0.950232	4.95851	0.430141	0.475033	0.999568	4.95851	0.777955	0.184068	0.447532
CARHSP1	126.327	0.0649334	0.708586	0.900407	126.327	-0.00163036	0.99302	0.997935	126.327	0.0275365	0.88158	0.999568	126.327	0.0941002	0.591405	0.808587
CARM1	1050.32	-0.0217992	0.851442	0.954765	1050.32	0.297367	0.0176405	0.104445	1050.32	0.121582	0.331749	0.999568	1050.32	-0.197584	0.0896967	0.299411
CARMIL1	15.8102	0.114106	0.723855	0.905667	15.8102	0.197268	0.557625	0.803979	15.8102	-0.111944	0.741474	0.999568	15.8102	-0.195106	0.541487	0.775437
CARMIL2	6.77833	-0.242242	0.627018	0.862725	6.77833	-0.340048	0.506908	0.769593	6.77833	-0.291507	0.561247	0.999568	6.77833	-0.193701	0.703223	0.869882
CARNMT1	21.6262	-1.05604	0.0131469	0.187308	21.6262	-0.696497	0.110353	0.349246	21.6262	-0.248405	0.559436	0.999568	21.6262	-0.607948	0.163092	0.419908
CARS1	421.603	-0.271578	0.0500188	0.326088	421.603	-0.186984	0.210439	0.493063	421.603	0.00327679	0.982378	0.999568	421.603	-0.0813164	0.560061	0.788052
CARS2	485.803	-0.197447	0.067506	0.366889	485.803	0.0521909	0.647503	0.858409	485.803	-0.186272	0.10315	0.951041	485.803	-0.43591	5.28322e-05	0.00107531
CASC2	5.59791	0.285452	0.601752	0.851375	5.59791	1.92382	0.00258987	0.0248581	5.59791	1.07178	0.104866	0.95417	5.59791	-0.56659	0.274595	0.554623
CASC3	158.206	0.192206	0.147428	0.499669	158.206	0.0513705	0.721566	0.894338	158.206	0.0777416	0.585761	0.999568	158.206	0.218577	0.10338	0.326766
CASC4	41.5471	-1.02537	0.0137637	0.192263	41.5471	0.384248	0.380147	0.666093	41.5471	0.345781	0.428536	0.999568	41.5471	-1.06384	0.0107903	0.0734427
CASC8	39.8953	-0.151747	0.567672	0.8318	39.8953	-0.326534	0.241969	0.532057	39.8953	-0.215159	0.43296	0.999568	39.8953	-0.040373	0.88119	0.952393
CASC9	48.9045	-0.141501	0.613503	0.855426	48.9045	-0.272377	0.367843	0.655915	48.9045	0.0417131	0.888417	0.999568	48.9045	0.172589	0.545566	0.778412
CASD1	11.4581	-0.678614	0.176272	0.533974	11.4581	-1.04502	0.0393538	0.185373	11.4581	-0.745699	0.130529	0.999568	11.4581	-0.379296	0.461229	0.718536
CASK	15.1442	-0.274779	0.431599	0.755361	15.1442	0.672888	0.0674236	0.259343	15.1442	0.298158	0.422824	0.999568	15.1442	-0.649509	0.0596701	0.232378
CASKIN1	3.78906	-1.18566	0.0899463	0.414056	3.78906	0.588391	0.413088	0.694639	3.78906	0.840149	0.22947	0.999568	3.78906	-0.933906	0.193656	0.458681
CASKIN2	222.978	0.137986	0.288694	0.652453	222.978	-0.285126	0.0417268	0.192791	222.978	-0.125419	0.364268	0.999568	222.978	0.297693	0.0240387	0.130064
CASP1	1.64166	-2.2457	0.0547646	0.340839	1.64166	-1.8171	0.180559	0.456781	1.64166	1.03478	0.36605	0.999568	1.64166	0.60618	0.661773	0.848708
CASP2	62.6013	-0.0726232	0.753668	0.916374	62.6013	-0.11174	0.647984	0.858645	62.6013	-0.175267	0.471274	0.999568	62.6013	-0.136149	0.558652	0.786938
CASP3	158.547	0.171465	0.176915	0.534056	158.547	0.171166	0.20769	0.490442	158.547	0.0442651	0.743508	0.999568	158.547	0.0445641	0.726694	0.880511
CASP4	252.808	-0.300409	0.0681544	0.367231	252.808	0.437145	0.0122835	0.081145	252.808	0.0240773	0.890795	0.999568	252.808	-0.713476	1.3406e-05	0.000330308
CASP6	154.857	0.0503953	0.755686	0.916978	154.857	0.234801	0.167984	0.439397	154.857	-0.141558	0.408075	0.999568	154.857	-0.325963	0.0428994	0.190769
CASP7	75.1765	0.136165	0.423786	0.750198	75.1765	0.0273521	0.879812	0.957933	75.1765	-0.0754872	0.674583	0.999568	75.1765	0.0333255	0.845708	0.936791
CASP8	51.4322	-0.564907	0.034695	0.279554	51.4322	-0.0165773	0.953128	0.984486	51.4322	0.11469	0.680932	0.999568	51.4322	-0.43364	0.108993	0.336741
CASP8AP2	17.6778	-0.373189	0.269285	0.635893	17.6778	0.0292178	0.934573	0.978433	17.6778	0.123983	0.722735	0.999568	17.6778	-0.278424	0.418444	0.686545
CASP9	31.4447	0.37813	0.122195	0.466519	31.4447	0.11153	0.670199	0.870648	31.4447	-0.103265	0.693597	0.999568	31.4447	0.163334	0.503507	0.74801
CAST	62.4432	-0.309963	0.107684	0.444689	62.4432	0.0948188	0.642137	0.855787	62.4432	0.144719	0.472145	0.999568	62.4432	-0.260063	0.183139	0.446361
CASTOR1	68.6754	-0.0928019	0.603723	0.85278	68.6754	-0.957188	4.68188e-07	1.8489e-05	68.6754	-0.545014	0.002739	0.163162	68.6754	0.319372	0.0872417	0.294353
CASTOR2	43.1808	0.286077	0.197788	0.556662	43.1808	-0.183289	0.444562	0.721946	43.1808	-0.146636	0.534503	0.999568	43.1808	0.322729	0.152973	0.406571
CASTOR3	37.0992	-0.1044	0.693885	0.895101	37.0992	-0.961145	0.000305363	0.00452211	37.0992	-1.0214	0.000108695	0.0179605	37.0992	-0.164657	0.537997	0.77422
CASZ1	12.6703	0.416572	0.301778	0.665215	12.6703	0.46025	0.257624	0.549176	12.6703	-0.370502	0.381921	0.999568	12.6703	-0.414181	0.28182	0.562499
CAT	251.317	-0.11093	0.384382	0.722866	251.317	0.0966197	0.47335	0.743993	251.317	-0.101723	0.450204	0.999568	251.317	-0.309272	0.015284	0.0944107
CATSPER1	192.678	-0.0500522	0.689801	0.893781	192.678	0.127938	0.310666	0.60383	192.678	-0.517451	5.77068e-05	0.0108162	192.678	-0.695442	1.46923e-08	8.61591e-07
CATSPER3	9.1074	0.482697	0.286186	0.650536	9.1074	0.312931	0.523762	0.782109	9.1074	-0.0155671	0.974929	0.999568	9.1074	0.154198	0.730258	0.882987
CATSPERG	5.81302	0.430618	0.466426	0.776988	5.81302	-1.64883	0.00911476	0.0654449	5.81302	-1.37158	0.0222775	0.550711	5.81302	0.707867	0.254867	0.532727
CAV1	491.93	0.527501	0.00025979	0.027187	491.93	0.572141	0.000296135	0.00441109	491.93	0.58881	0.000185994	0.0273309	491.93	0.544169	0.000175125	0.00290902
CAV2	61.9845	-0.0591245	0.751872	0.916077	61.9845	0.768391	7.10144e-05	0.00133503	61.9845	0.189832	0.335897	0.999568	61.9845	-0.637683	0.000481016	0.00648899
CAVIN1	7.8053	-0.728691	0.131557	0.479459	7.8053	-2.05002	0.00042691	0.00599679	7.8053	-0.0831997	0.85774	0.999568	7.8053	1.23813	0.0387759	0.178565
CAVIN2	3.03985	-0.187826	0.792623	0.931252	3.03985	-0.265019	0.73881	0.902439	3.03985	0.38205	0.605865	0.999568	3.03985	0.459243	0.551718	0.782336
CAVIN4	2.65917	-1.06068	0.177884	0.535187	2.65917	-0.138226	0.871679	0.953864	2.65917	0.585797	0.464562	0.999568	2.65917	-0.336661	0.688219	0.861553
CBARP	43.7076	-0.607807	0.0197223	0.224996	43.7076	0.505544	0.0509866	0.218157	43.7076	-0.0732949	0.780591	0.999568	43.7076	-1.18665	3.69498e-06	0.000108669
CBFA2T2	51.5822	-0.0836614	0.679559	0.88867	51.5822	0.327433	0.125379	0.375178	51.5822	0.110203	0.606281	0.999568	51.5822	-0.300891	0.136691	0.381289
CBFB	76.0696	0.149043	0.468743	0.779562	76.0696	-0.0505312	0.819454	0.934924	76.0696	0.00590581	0.978472	0.999568	76.0696	0.20548	0.323935	0.602841
CBL	55.6693	0.153586	0.405176	0.736626	55.6693	0.22683	0.238367	0.527659	55.6693	-0.073868	0.702832	0.999568	55.6693	-0.147112	0.421408	0.688474
CBLC	243.921	-0.022331	0.847463	0.95331	243.921	-0.991376	2.33278e-14	4.88251e-12	243.921	-0.0524761	0.670533	0.999568	243.921	0.916569	9.26653e-14	1.53117e-11
CBLL1	19.5821	-1.15269	0.000510577	0.039825	19.5821	-0.619277	0.0667977	0.258186	19.5821	0.0664259	0.834975	0.999568	19.5821	-0.466984	0.181311	0.443962
CBR3-AS1	4.04153	-1.14778	0.0949072	0.42309	4.04153	0.0924428	0.892738	0.962649	4.04153	0.466828	0.479176	0.999568	4.04153	-0.773397	0.277491	0.558093
CBR4	9.026	-0.453723	0.377674	0.718828	9.026	0.167066	0.754568	0.908961	9.026	0.12724	0.810291	0.999568	9.026	-0.493549	0.341095	0.617068
CBWD1	89.343	0.383451	0.0222033	0.236616	89.343	-0.324445	0.0797141	0.286636	89.343	-0.00487571	0.97837	0.999568	89.343	0.703021	5.02392e-05	0.00102921
CBWD2	2.41236	0.52819	0.530524	0.814858	2.41236	-0.666774	0.443979	0.72156	2.41236	-0.900407	0.302905	0.999568	2.41236	0.294557	0.725186	0.88029
CBWD5	5.6356	-0.070114	0.890777	0.965547	5.6356	-0.245872	0.65935	0.864153	5.6356	0.0268662	0.960002	0.999568	5.6356	0.202624	0.703693	0.870019
CBX1	414.61	-0.192182	0.178261	0.535338	414.61	0.211199	0.166605	0.437798	414.61	0.0521443	0.732466	0.999568	414.61	-0.351237	0.01397	0.0886713
CBX2	13.087	-0.161711	0.656375	0.87776	13.087	-0.470355	0.224853	0.511044	13.087	-0.0725866	0.844309	0.999568	13.087	0.236058	0.536218	0.772928
CBX3	772.806	-0.471405	0.0328088	0.274227	772.806	-0.321846	0.17637	0.451204	772.806	-0.0156375	0.947524	0.999568	772.806	-0.165197	0.455455	0.714591
CBX4	181.314	-0.367684	0.0085229	0.154668	181.314	-0.0662857	0.656867	0.862578	181.314	0.0937059	0.52484	0.999568	181.314	-0.207693	0.142538	0.390573
CBX5	209.18	0.395855	0.036227	0.284515	209.18	0.192065	0.346015	0.6349	209.18	-0.0273135	0.893396	0.999568	209.18	0.176476	0.350318	0.62659
CBX6	463.806	-0.130347	0.276544	0.642892	463.806	-0.233356	0.0653826	0.254834	463.806	-0.430312	0.000677533	0.063496	463.806	-0.327304	0.00628884	0.0489273
CBX7	67.1875	-0.338227	0.0504914	0.327347	67.1875	-0.0964681	0.591068	0.830086	67.1875	-0.0991951	0.575726	0.999568	67.1875	-0.340954	0.0514884	0.213345
CBX8	46.0482	-0.000996328	0.996158	0.998556	46.0482	-0.438387	0.0499403	0.215589	46.0482	-0.154267	0.475397	0.999568	46.0482	0.283123	0.186752	0.450574
CBY1	117.396	0.305235	0.0666857	0.365378	117.396	0.0565851	0.753126	0.908576	117.396	0.00841378	0.962463	0.999568	117.396	0.257063	0.125052	0.363184
CC2D1A	448.442	0.00861977	0.953419	0.98435	448.442	-0.264773	0.0954813	0.320781	448.442	-0.130911	0.407732	0.999568	448.442	0.142482	0.336647	0.613107
CC2D1B	14.4334	-0.136101	0.708284	0.900357	14.4334	0.0296893	0.937385	0.979178	14.4334	-0.0544537	0.884534	0.999568	14.4334	-0.220244	0.547856	0.779688
CC2D2A	26.9538	-0.343456	0.194389	0.55342	26.9538	-0.359792	0.231723	0.520197	26.9538	0.416829	0.139631	0.999568	26.9538	0.433166	0.127156	0.367509
CCAR1	130.614	-0.540661	0.0054791	0.131589	130.614	0.0109876	0.957462	0.985841	130.614	0.0638394	0.754985	0.999568	130.614	-0.487809	0.0128376	0.0832292
CCAT1	5.44382	-0.327466	0.553412	0.825483	5.44382	-1.40857	0.0323387	0.160413	5.44382	-0.00865174	0.987871	0.999568	5.44382	1.07245	0.0953306	0.31091
CCDC102A	67.8617	-0.0162657	0.927506	0.976167	67.8617	0.463591	0.0116521	0.078206	67.8617	-0.0267763	0.885976	0.999568	67.8617	-0.506633	0.00389206	0.0337778
CCDC103	21.1524	0.33527	0.263168	0.630517	21.1524	0.349322	0.264756	0.557327	21.1524	-0.0438271	0.890153	0.999568	21.1524	-0.0578791	0.844359	0.936218
CCDC106	19.2661	0.407872	0.199987	0.559597	19.2661	-0.159585	0.648819	0.859208	19.2661	-0.054754	0.87325	0.999568	19.2661	0.512702	0.115475	0.347004
CCDC107	155.586	0.281921	0.079434	0.392008	155.586	-0.579278	0.00100983	0.0118076	155.586	-0.103579	0.547033	0.999568	155.586	0.75762	4.54146e-06	0.000131389
CCDC110	1.93509	-2.35405	0.0232403	0.239419	1.93509	-2.94294	0.0145095	0.091203	1.93509	0.249712	0.785117	0.999568	1.93509	0.838594	0.518204	0.759525
CCDC112	20.115	-0.536875	0.107439	0.44397	20.115	-0.591134	0.110126	0.348618	20.115	0.275843	0.427397	0.999568	20.115	0.330102	0.35407	0.63007
CCDC113	8.3197	-0.0587118	0.89501	0.966889	8.3197	-0.555486	0.248015	0.539772	8.3197	-0.297994	0.51808	0.999568	8.3197	0.19878	0.668369	0.851992
CCDC115	202.988	0.237171	0.100904	0.43455	202.988	0.0446116	0.775145	0.916349	202.988	0.00911228	0.95325	0.999568	202.988	0.201672	0.165223	0.423036
CCDC117	24.9649	-0.688931	0.099991	0.432945	24.9649	-0.693408	0.115886	0.358007	24.9649	-0.244352	0.57102	0.999568	24.9649	-0.239875	0.575262	0.798247
CCDC12	291.729	0.021665	0.851581	0.954836	291.729	0.158837	0.197181	0.477358	291.729	-0.000207838	0.998651	0.999568	291.729	-0.13738	0.236153	0.511311
CCDC120	185.305	0.34484	0.0678164	0.367231	185.305	-0.267151	0.191691	0.470922	185.305	-0.144927	0.475665	0.999568	185.305	0.467065	0.0141217	0.0893853
CCDC121	2.62529	-1.10364	0.239005	0.605779	2.62529	0.298914	0.744432	0.903972	2.62529	0.334979	0.711447	0.999568	2.62529	-1.06757	0.260094	0.53798
CCDC122	20.0504	0.147973	0.63294	0.866428	20.0504	-0.0503284	0.880544	0.958322	20.0504	-0.0149434	0.963842	0.999568	20.0504	0.183358	0.560679	0.788467
CCDC124	305.694	0.139858	0.270978	0.638331	305.694	0.225988	0.101569	0.333291	305.694	0.292952	0.0325143	0.653491	305.694	0.206823	0.106446	0.33276
CCDC125	45.8478	-0.253631	0.230193	0.595435	45.8478	-0.18525	0.409922	0.691159	45.8478	0.00878992	0.968032	0.999568	45.8478	-0.0595915	0.783426	0.909734
CCDC126	4.4181	0.139337	0.823527	0.944845	4.4181	0.569227	0.378112	0.664189	4.4181	0.133875	0.838457	0.999568	4.4181	-0.296014	0.628826	0.83028
CCDC130	216.534	-0.175518	0.104846	0.439921	216.534	0.103223	0.366643	0.654579	216.534	0.0259621	0.819339	0.999568	216.534	-0.252779	0.0202222	0.115223
CCDC134	21.393	-0.218998	0.453563	0.769722	21.393	-0.455222	0.132682	0.387583	21.393	-0.246271	0.400999	0.999568	21.393	-0.0100473	0.97341	0.989846
CCDC136	10.6923	-0.593437	0.168531	0.522313	10.6923	-1.17132	0.00446525	0.0378371	10.6923	-1.00069	0.011847	0.389461	10.6923	-0.422811	0.340648	0.616723
CCDC137	367.798	-0.160332	0.17481	0.532185	367.798	-0.203646	0.105007	0.338743	367.798	-0.149512	0.230602	0.999568	367.798	-0.106198	0.372481	0.647421
CCDC138	32.197	-0.390494	0.114118	0.453531	32.197	0.326511	0.205027	0.487779	32.197	0.29727	0.243504	0.999568	32.197	-0.419734	0.0928877	0.306244
CCDC14	44.02	-0.515947	0.0572457	0.34414	44.02	-0.17966	0.52789	0.784392	44.02	-0.0179484	0.948989	0.999568	44.02	-0.354235	0.198278	0.464981
CCDC142	24.1172	-0.153604	0.601353	0.851193	24.1172	0.200535	0.543213	0.794881	24.1172	0.561374	0.0793539	0.903104	24.1172	0.207235	0.496057	0.743375
CCDC146	7.42245	0.195605	0.677677	0.887134	7.42245	0.0678124	0.903343	0.967445	7.42245	0.644989	0.222464	0.999568	7.42245	0.772782	0.125051	0.363184
CCDC149	22.3493	0.319044	0.245295	0.613104	22.3493	-0.0133332	0.963294	0.987789	22.3493	-0.212049	0.464204	0.999568	22.3493	0.120328	0.660882	0.848047
CCDC15	2.32663	-0.159073	0.856848	0.955725	2.32663	1.83373	0.139525	0.399983	2.32663	2.54703	0.033285	0.655287	2.32663	0.554232	0.55685	0.785633
CCDC150	17.8914	0.565672	0.0731626	0.381002	17.8914	0.302277	0.403203	0.685616	17.8914	0.344088	0.333462	0.999568	17.8914	0.607483	0.0592104	0.231804
CCDC153	14.1354	-0.700264	0.0502427	0.326953	14.1354	-0.379787	0.296894	0.592372	14.1354	-0.0672299	0.847786	0.999568	14.1354	-0.387706	0.295721	0.577104
CCDC154	46.7986	-0.082302	0.762455	0.92071	46.7986	-0.53257	0.0750002	0.276853	46.7986	0.0144946	0.96018	0.999568	46.7986	0.464763	0.0984638	0.317824
CCDC155	16.1878	-0.401584	0.19999	0.559597	16.1878	-0.898377	0.00827217	0.0607596	16.1878	-0.175433	0.574727	0.999568	16.1878	0.32136	0.345276	0.62129
CCDC157	17.5146	0.483555	0.111383	0.450716	17.5146	-0.612467	0.0706837	0.267283	17.5146	-0.273494	0.396413	0.999568	17.5146	0.822528	0.010364	0.0712048
CCDC159	26.797	-0.171187	0.506147	0.801639	26.797	0.00217609	0.993326	0.997935	26.797	-0.198691	0.445023	0.999568	26.797	-0.372054	0.148035	0.398741
CCDC163	4.77314	0.255978	0.69271	0.894569	4.77314	-0.104746	0.878758	0.957438	4.77314	-0.131877	0.845752	0.999568	4.77314	0.228847	0.727399	0.881055
CCDC167	238.677	0.365082	0.0106894	0.170941	238.677	0.578636	0.00017597	0.00288113	238.677	0.228284	0.140043	0.999568	238.677	0.0147302	0.917625	0.96785
CCDC17	3.66628	-0.0701622	0.919991	0.974409	3.66628	-0.803008	0.242218	0.532057	3.66628	-0.716724	0.282863	0.999568	3.66628	0.0161216	0.982055	0.992437
CCDC174	22.7699	0.532703	0.055456	0.340839	22.7699	-0.390192	0.19646	0.47702	22.7699	-0.366141	0.216925	0.999568	22.7699	0.556754	0.0496933	0.208712
CCDC18	33.9587	-0.0634587	0.776757	0.926513	33.9587	-0.156036	0.52639	0.783517	33.9587	0.205489	0.384585	0.999568	33.9587	0.298067	0.203085	0.470381
CCDC180	6.42027	-0.0347999	0.944042	0.981656	6.42027	0.556025	0.278487	0.573882	6.42027	0.157077	0.76308	0.999568	6.42027	-0.433748	0.37278	0.647582
CCDC183-AS1	8.7462	0.123318	0.760233	0.919172	8.7462	-0.735357	0.104645	0.338743	8.7462	-0.17513	0.67734	0.999568	8.7462	0.683544	0.118059	0.350907
CCDC186	35.8739	-0.054187	0.799788	0.933916	35.8739	0.0659899	0.771582	0.914485	35.8739	0.0537458	0.810468	0.999568	35.8739	-0.066431	0.759233	0.897734
CCDC189	38.9852	-0.123409	0.571001	0.834375	38.9852	-0.0708685	0.751956	0.907812	38.9852	-0.157363	0.479104	0.999568	38.9852	-0.209904	0.338938	0.615149
CCDC18-AS1	4.62612	-0.970306	0.116392	0.455809	4.62612	1.00226	0.117944	0.361077	4.62612	0.891097	0.162239	0.999568	4.62612	-1.08147	0.0815627	0.282681
CCDC191	9.73638	0.608915	0.191749	0.550774	9.73638	0.134828	0.782605	0.919659	9.73638	-0.423014	0.398459	0.999568	9.73638	0.0510725	0.910256	0.965434
CCDC198	32.5927	-0.408065	0.0940196	0.421679	32.5927	-0.879919	0.000249512	0.00384462	32.5927	-0.704563	0.00247833	0.150674	32.5927	-0.232708	0.352674	0.628553
CCDC22	119.3	0.0601561	0.679526	0.88867	119.3	-0.31903	0.0408424	0.189952	119.3	-0.156067	0.30774	0.999568	119.3	0.223119	0.133445	0.376586
CCDC24	117.303	0.0606827	0.696315	0.895843	117.303	0.0288266	0.861212	0.950116	117.303	-0.033617	0.837196	0.999568	117.303	-0.00176098	0.991034	0.99627
CCDC25	32.6526	0.532829	0.0191952	0.220947	32.6526	0.3199	0.200564	0.480527	32.6526	0.0860414	0.731284	0.999568	32.6526	0.298971	0.187059	0.450707
CCDC28A	65.7304	-0.0713441	0.706195	0.899401	65.7304	-0.000431273	0.998286	0.999241	65.7304	-0.0252951	0.898766	0.999568	65.7304	-0.0962078	0.614674	0.821897
CCDC28B	4.57967	0.0742688	0.902104	0.968589	4.57967	0.281854	0.657912	0.86339	4.57967	0.0826409	0.89669	0.999568	4.57967	-0.124944	0.835899	0.933003
CCDC30	1.55533	0.819665	0.600522	0.851127	1.55533	3.41755	0.0410023	0.190424	1.55533	0.870969	0.627872	0.999568	1.55533	-1.72692	0.222139	0.495054
CCDC32	52.6029	0.0368525	0.852318	0.955235	52.6029	0.0290291	0.887504	0.961338	52.6029	-0.181871	0.375655	0.999568	52.6029	-0.174048	0.378633	0.652509
CCDC34	153.686	0.00944108	0.954082	0.984581	153.686	0.151421	0.393354	0.677512	153.686	0.216468	0.218419	0.999568	153.686	0.0744888	0.652689	0.844987
CCDC40	2.09286	-0.833281	0.40801	0.738191	2.09286	-2.81124	0.0151864	0.0940389	2.09286	-0.865057	0.374519	0.999568	2.09286	1.1129	0.347664	0.624065
CCDC43	67.548	-0.779952	0.00408349	0.116952	67.548	-0.128455	0.651324	0.860637	67.548	0.00129308	0.996339	0.999568	67.548	-0.650204	0.0176366	0.104128
CCDC47	106.898	-0.306176	0.0932672	0.420556	106.898	-0.117878	0.54481	0.795228	106.898	0.0470846	0.806338	0.999568	106.898	-0.141214	0.445272	0.705491
CCDC50	4.54159	-0.536782	0.469888	0.780648	4.54159	0.00572732	0.994115	0.998352	4.54159	0.0578872	0.939792	0.999568	4.54159	-0.484622	0.519414	0.760234
CCDC51	420.816	-0.00911649	0.941711	0.980723	420.816	-0.169881	0.205201	0.487779	420.816	-0.074544	0.576068	0.999568	420.816	0.0862207	0.492004	0.740128
CCDC57	248.624	0.326262	0.0148784	0.20209	248.624	0.457317	0.00158306	0.0170791	248.624	0.187058	0.197063	0.999568	248.624	0.0560031	0.675192	0.854572
CCDC58	31.6421	0.145678	0.617232	0.856957	31.6421	0.377328	0.226554	0.514014	31.6421	0.132359	0.671805	0.999568	31.6421	-0.0992907	0.732791	0.884813
CCDC59	91.3111	-0.254889	0.111914	0.450716	91.3111	0.0665649	0.696029	0.882603	91.3111	0.118804	0.479688	0.999568	91.3111	-0.20265	0.212645	0.483631
CCDC6	22.1479	-0.685536	0.0490282	0.3232	22.1479	-0.0339757	0.924013	0.975187	22.1479	-0.0320997	0.92745	0.999568	22.1479	-0.68366	0.0518317	0.214253
CCDC61	36.031	0.360439	0.159913	0.513865	36.031	-0.0157359	0.955146	0.98495	36.031	0.069132	0.801706	0.999568	36.031	0.445307	0.0882627	0.296761
CCDC62	2.74922	-0.522465	0.550731	0.825012	2.74922	0.623801	0.472331	0.743393	2.74922	0.00146302	0.998689	0.999568	2.74922	-1.1448	0.179606	0.441979
CCDC66	25.7418	-0.466334	0.112253	0.450716	25.7418	-0.169728	0.582481	0.822996	25.7418	0.0238049	0.937106	0.999568	25.7418	-0.272802	0.363769	0.639607
CCDC68	4.76015	-1.55138	0.0333073	0.275807	4.76015	-1.08547	0.115298	0.357365	4.76015	-0.366153	0.57064	0.999568	4.76015	-0.832058	0.277559	0.55814
CCDC69	71.9225	-0.214391	0.245044	0.613086	71.9225	-0.384551	0.0503115	0.216285	71.9225	-0.140123	0.464925	0.999568	71.9225	0.0300368	0.873803	0.948912
CCDC7	3.41257	-0.397131	0.599403	0.85092	3.41257	-0.554214	0.496268	0.761748	3.41257	-0.0849383	0.91276	0.999568	3.41257	0.0721444	0.927595	0.97187
CCDC71	156.857	0.220874	0.129813	0.47721	156.857	0.252165	0.103644	0.337019	156.857	-0.0663129	0.669815	0.999568	156.857	-0.0976037	0.501137	0.747306
CCDC74A	7.64714	0.500435	0.273919	0.641124	7.64714	-0.24423	0.591705	0.830539	7.64714	-0.77732	0.0986506	0.932728	7.64714	-0.0326547	0.940982	0.977209
CCDC77	23.8803	-0.0428323	0.878124	0.961542	23.8803	-0.218805	0.463068	0.736289	23.8803	-0.0899062	0.757568	0.999568	23.8803	0.0860664	0.763621	0.898854
CCDC8	163.291	-0.233952	0.0921309	0.418589	163.291	-0.245293	0.0992044	0.328276	163.291	0.0269638	0.853406	0.999568	163.291	0.0383052	0.787108	0.911938
CCDC82	23.3322	-0.467819	0.220469	0.583614	23.3322	0.0299807	0.938925	0.97989	23.3322	-0.203559	0.603105	0.999568	23.3322	-0.701359	0.0658845	0.246757
CCDC84	66.8729	-0.0698822	0.690815	0.894279	66.8729	0.039333	0.830637	0.939243	66.8729	-0.0240456	0.895028	0.999568	66.8729	-0.133261	0.452176	0.711378
CCDC85B	5.80617	-0.681586	0.258181	0.624688	5.80617	-0.760217	0.181896	0.458068	5.80617	-0.782482	0.162902	0.999568	5.80617	-0.703851	0.248794	0.526251
CCDC86	419.215	-0.0888029	0.373106	0.716865	419.215	-0.0232709	0.827973	0.938074	419.215	0.0998579	0.346051	0.999568	419.215	0.0343259	0.733607	0.885225
CCDC87	2.27128	0.59337	0.496157	0.79698	2.27128	1.82716	0.0529735	0.223783	2.27128	0.617004	0.538537	0.999568	2.27128	-0.616789	0.440492	0.70234
CCDC88A	4.78767	-0.315241	0.62252	0.860496	4.78767	0.087403	0.887695	0.961338	4.78767	-0.167308	0.787852	0.999568	4.78767	-0.569952	0.370679	0.645547
CCDC88B	91.1682	0.0322163	0.832506	0.948178	91.1682	-0.0707737	0.650049	0.85993	91.1682	-0.32521	0.0377264	0.698773	91.1682	-0.22222	0.142837	0.390964
CCDC88C	31.1667	0.73286	0.00927775	0.159731	31.1667	0.0191104	0.951283	0.98352	31.1667	0.0281191	0.927523	0.999568	31.1667	0.741868	0.00937539	0.0660326
CCDC9	23.8886	-0.18528	0.558295	0.827851	23.8886	-0.297968	0.394173	0.678271	23.8886	0.304139	0.364175	0.999568	23.8886	0.416828	0.209351	0.479224
CCDC91	29.0821	-1.10091	0.00364679	0.109536	29.0821	-0.521303	0.18777	0.466456	29.0821	0.0833024	0.829186	0.999568	29.0821	-0.496303	0.201162	0.468161
CCDC92	91.8321	0.141908	0.456891	0.771351	91.8321	0.229001	0.267865	0.561059	91.8321	0.172455	0.40163	0.999568	91.8321	0.0853617	0.656283	0.846263
CCDC93	115.999	0.222198	0.169812	0.524213	115.999	-0.213245	0.222432	0.508521	115.999	-0.143005	0.407455	0.999568	115.999	0.292438	0.0745992	0.267738
CCDC96	4.01482	0.392447	0.537935	0.817979	4.01482	1.04942	0.147195	0.41068	4.01482	0.648422	0.37653	0.999568	4.01482	-0.00855277	0.989094	0.995838
CCDC97	207.036	0.0500449	0.642885	0.871006	207.036	-0.596101	4.18718e-07	1.6746e-05	207.036	-0.180276	0.11269	0.971953	207.036	0.46587	3.27991e-05	0.000715089
CCDC9B	111.541	-0.230943	0.184182	0.54193	111.541	0.0184237	0.916378	0.972138	111.541	-0.482698	0.00653178	0.275163	111.541	-0.732064	2.01445e-05	0.000474625
CCER2	35.0501	0.023567	0.918892	0.974187	35.0501	-0.897043	0.00065448	0.00855355	35.0501	-0.151431	0.53539	0.999568	35.0501	0.769179	0.00214805	0.0211737
CCHCR1	215.729	-0.213976	0.146506	0.498763	215.729	0.283767	0.0665365	0.257652	215.729	-0.0864562	0.577859	0.999568	215.729	-0.584199	6.74115e-05	0.00131657
CCL2	3.91692	0.206062	0.80326	0.935558	3.91692	0.290613	0.69015	0.879889	3.91692	-1.14154	0.151848	0.999568	3.91692	-1.22609	0.106437	0.33276
CCL20	6.3813	-1.84645	0.00196238	0.0794954	6.3813	-0.346836	0.64587	0.857779	6.3813	2.11187	0.00130242	0.102224	6.3813	0.612259	0.38189	0.655457
CCL28	66.5891	0.321104	0.0953479	0.424603	66.5891	-0.618526	0.00124909	0.0140808	66.5891	-1.01486	1.7208e-07	9.82263e-05	66.5891	-0.075227	0.69179	0.863558
CCL5	1.64098	2.92794	0.0313715	0.26855	1.64098	-0.270325	0.857303	0.948464	1.64098	-1.01939	0.510313	0.999568	1.64098	2.17887	0.0949118	0.31023
CCM2	520.241	0.183236	0.165062	0.517049	520.241	0.138187	0.330426	0.622769	520.241	0.00312104	0.982437	0.999568	520.241	0.0481702	0.715532	0.876647
CCM2L	4.59085	-1.22806	0.0741766	0.383022	4.59085	-0.543745	0.414154	0.695231	4.59085	-0.194597	0.761674	0.999568	4.59085	-0.878914	0.215199	0.486244
CCN1	2220.29	-0.850251	7.69305e-06	0.00221153	2220.29	-0.255953	0.211438	0.494641	2220.29	-0.00180771	0.992952	0.999568	2220.29	-0.596106	0.00172909	0.017901
CCN2	78.9157	-0.704564	0.110502	0.449233	78.9157	-0.30913	0.515627	0.776541	78.9157	0.213669	0.650916	0.999568	78.9157	-0.181765	0.682902	0.857846
CCN3	33.8533	-1.26957	0.00123616	0.0633394	33.8533	-2.1555	5.85695e-07	2.25618e-05	33.8533	-0.308994	0.441144	0.999568	33.8533	0.576942	0.172365	0.432813
CCNA2	167.073	-0.648641	0.14611	0.498192	167.073	-0.461356	0.337846	0.627893	167.073	0.104296	0.827841	0.999568	167.073	-0.0829884	0.853085	0.939669
CCNB1	702.179	-0.332561	0.305991	0.667709	702.179	0.181105	0.605427	0.835305	702.179	0.179759	0.607928	0.999568	702.179	-0.333906	0.304302	0.586109
CCNB1IP1	197.23	-0.354454	0.0169707	0.213546	197.23	-0.0919626	0.557777	0.804105	197.23	-0.110935	0.477279	0.999568	197.23	-0.373426	0.012346	0.0811737
CCNB2	372.551	0.0427184	0.802552	0.935181	372.551	-0.00436478	0.981099	0.994042	372.551	0.0297967	0.871022	0.999568	372.551	0.0768798	0.654069	0.845462
CCNB3	9.33169	-0.0671264	0.868976	0.958994	9.33169	0.226085	0.585599	0.82569	9.33169	-0.00144889	0.997219	0.999568	9.33169	-0.29466	0.467187	0.723331
CCNC	214.603	-0.861776	0.0361487	0.284255	214.603	-0.137647	0.75518	0.909036	214.603	-0.130371	0.767527	0.999568	214.603	-0.8545	0.0379395	0.175955
CCND1	3032.94	-0.0514942	0.644694	0.871679	3032.94	-0.448779	0.000197193	0.00316265	3032.94	-0.135408	0.260451	0.999568	3032.94	0.261877	0.0192809	0.110967
CCND3	336.817	-0.123809	0.288442	0.652307	336.817	-0.266481	0.0315734	0.158436	336.817	-0.146259	0.232916	0.999568	336.817	-0.00358658	0.975755	0.990445
CCNE1	83.9814	-0.185907	0.325967	0.686022	83.9814	-0.287764	0.160056	0.429574	83.9814	0.122901	0.537852	0.999568	83.9814	0.224759	0.248752	0.526251
CCNE2	8.77094	-1.40301	0.00821994	0.15158	8.77094	-0.674027	0.237957	0.52731	8.77094	0.582221	0.270167	0.999568	8.77094	-0.146756	0.797551	0.917437
CCNF	85.5317	0.504485	0.0152826	0.202933	85.5317	0.543574	0.0173182	0.103366	85.5317	0.300691	0.188086	0.999568	85.5317	0.261602	0.208074	0.477595
CCNG1	134.215	-1.07683	0.0291214	0.261967	134.215	-0.0237985	0.964131	0.98813	134.215	0.0393988	0.940592	0.999568	134.215	-1.01364	0.040215	0.182912
CCNH	126.161	-0.444043	0.047873	0.319922	126.161	-0.162819	0.496256	0.761748	126.161	0.0426182	0.857483	0.999568	126.161	-0.238606	0.292119	0.573013
CCNI	760.83	-0.346123	0.0135785	0.189888	760.83	0.0670713	0.656796	0.862578	760.83	0.141895	0.346178	0.999568	760.83	-0.2713	0.0535848	0.218409
CCNJ	6.04798	-0.111105	0.825254	0.945176	6.04798	0.22623	0.692794	0.881024	6.04798	0.549974	0.318598	0.999568	6.04798	0.212639	0.685879	0.859643
CCNK	181.375	-0.0938995	0.397219	0.730887	181.375	-0.000622644	0.995789	0.998937	181.375	0.0397996	0.732298	0.999568	181.375	-0.0534773	0.634641	0.834723
CCNL1	287.839	0.130909	0.447266	0.765347	287.839	0.26258	0.158159	0.426947	287.839	0.130564	0.482387	0.999568	287.839	-0.00110737	0.994876	0.997713
CCNL2	285.909	0.169613	0.149029	0.501475	285.909	0.133023	0.294872	0.590368	285.909	0.0569979	0.652254	0.999568	285.909	0.0935881	0.427857	0.692668
CCNO	127.659	0.319693	0.0467674	0.316607	127.659	0.119328	0.490877	0.757292	127.659	-0.00404102	0.981327	0.999568	127.659	0.196325	0.223541	0.495978
CCNQ	162.928	0.139068	0.26663	0.634369	162.928	0.192157	0.14849	0.413165	162.928	-0.014664	0.91218	0.999568	162.928	-0.067753	0.588178	0.807162
CCNT1	19.9783	-1.06266	0.006386	0.139713	19.9783	-0.322838	0.422539	0.702173	19.9783	0.150857	0.699724	0.999568	19.9783	-0.588969	0.141441	0.389179
CCNT2-AS1	6.60758	0.200296	0.705332	0.899062	6.60758	0.151188	0.779798	0.918795	6.60758	-0.251353	0.646871	0.999568	6.60758	-0.202245	0.697779	0.866566
CCNY	3.63521	-0.786387	0.232077	0.59766	3.63521	0.0589261	0.929724	0.977249	3.63521	0.256858	0.691585	0.999568	3.63521	-0.588455	0.385159	0.657985
CCNYL1	42.6508	-0.133152	0.584127	0.841917	42.6508	-0.0331801	0.893218	0.962836	42.6508	-0.332246	0.18078	0.999568	42.6508	-0.432217	0.0739503	0.266399
CCP110	40.4289	-0.551171	0.0273566	0.256528	40.4289	0.117592	0.656027	0.862578	40.4289	0.320402	0.216064	0.999568	40.4289	-0.34836	0.171665	0.431845
CCR10	14.7394	-0.352077	0.325117	0.685037	14.7394	0.222168	0.540436	0.792942	14.7394	0.0215922	0.952555	0.999568	14.7394	-0.552653	0.12209	0.357346
CCR6	3.27618	0.708939	0.278913	0.645157	3.27618	-0.631775	0.470981	0.742665	3.27618	0.431102	0.579612	0.999568	3.27618	1.77182	0.0205868	0.116297
CCS	167.619	0.244838	0.17834	0.535338	167.619	0.205325	0.290642	0.586422	167.619	-0.158813	0.415495	0.999568	167.619	-0.1193	0.510027	0.753179
CCSAP	23.931	0.0289525	0.936507	0.979427	23.931	0.441489	0.246843	0.53789	23.931	-0.0501741	0.896407	0.999568	23.931	-0.462711	0.197387	0.463933
CCSER2	8.68618	-0.246188	0.570594	0.834267	8.68618	-0.370148	0.420316	0.700508	8.68618	-0.130553	0.768365	0.999568	8.68618	-0.00659211	0.9883	0.995643
CCT2	701.464	-0.0670242	0.596896	0.849289	701.464	-0.00394606	0.976931	0.99299	701.464	0.0558985	0.681056	0.999568	701.464	-0.00717965	0.954992	0.983096
CCT3	2184.51	0.0145195	0.863968	0.95811	2184.51	0.40374	8.75423e-06	0.000225278	2184.51	-0.0865527	0.341523	0.999568	2184.51	-0.475773	1.82079e-08	1.04408e-06
CCT4	559.049	-0.880548	0.0531627	0.33718	559.049	-0.340167	0.488488	0.75626	559.049	-0.112757	0.818302	0.999568	559.049	-0.653137	0.15173	0.404549
CCT5	33.8222	0.360452	0.124931	0.469377	33.8222	0.212575	0.397921	0.681051	33.8222	-0.0821684	0.745423	0.999568	33.8222	0.0657082	0.777903	0.9073
CCT6A	1280.22	0.0574868	0.473019	0.782323	1280.22	0.247172	0.00399322	0.0348001	1280.22	0.009978	0.907483	0.999568	1280.22	-0.179707	0.0248453	0.132803
CCT6B	10.1454	-1.22343	0.0155501	0.204694	10.1454	-0.710472	0.171157	0.444181	10.1454	-0.0236557	0.961837	0.999568	10.1454	-0.536611	0.3093	0.590752
CCT6P1	5.70241	-0.0782315	0.879014	0.961542	5.70241	-0.43638	0.423088	0.702704	5.70241	-0.212641	0.684602	0.999568	5.70241	0.145507	0.785557	0.91073
CCT6P3	3.27902	0.107226	0.879155	0.961542	3.27902	0.266343	0.702275	0.885665	3.27902	-0.261438	0.715104	0.999568	3.27902	-0.420555	0.538765	0.774464
CCT7	1141.69	0.0723429	0.50519	0.800831	1141.69	0.0369106	0.75181	0.907812	1141.69	-0.116806	0.316542	0.999568	1141.69	-0.081374	0.453866	0.713046
CCT8	403.912	-0.354309	0.0240832	0.243838	403.912	-0.431725	0.0104977	0.0720382	403.912	-0.0737965	0.659333	0.999568	403.912	0.00361977	0.981773	0.992437
CCZ1	111.223	0.212314	0.232028	0.59766	111.223	0.153514	0.427408	0.706328	111.223	0.164012	0.392794	0.999568	111.223	0.222813	0.213684	0.48455
CCZ1B	103.664	0.184257	0.331976	0.690772	103.664	0.0787437	0.700164	0.884406	103.664	-0.0118189	0.953716	0.999568	103.664	0.0936944	0.623263	0.827034
CCZ1P-OR7E38P	68.0082	-0.082954	0.703899	0.898174	68.0082	0.215149	0.342754	0.632391	68.0082	-0.187388	0.411855	0.999568	68.0082	-0.485491	0.0248775	0.132884
CD151	1674.29	0.103588	0.314821	0.675601	1674.29	-0.00513298	0.963213	0.987789	1674.29	0.0657352	0.553907	0.999568	1674.29	0.174457	0.0912659	0.303286
CD163L1	56.2271	-1.01505	0.000505961	0.0397116	56.2271	-1.4262	2.90014e-06	8.77589e-05	56.2271	-0.635489	0.0310971	0.6381	56.2271	-0.224333	0.45697	0.715896
CD164	291.905	-0.839183	0.0334618	0.276638	291.905	-0.403718	0.341144	0.630662	291.905	-0.300757	0.477857	0.999568	291.905	-0.736221	0.0623442	0.238231
CD164L2	0.689591	0.55116	0.778653	0.927253	0.689591	-3.04982	0.138318	0.398184	0.689591	-1.82547	0.364424	0.999568	0.689591	1.77551	0.374982	0.650148
CD177	3.28817	-1.808	0.0228777	0.23896	3.28817	-1.08989	0.174671	0.449492	3.28817	0.264841	0.709018	0.999568	3.28817	-0.453268	0.605244	0.816572
CD22	823.924	-0.217834	0.105821	0.440665	823.924	-0.105552	0.466498	0.738284	823.924	-0.0336159	0.816212	0.999568	823.924	-0.145899	0.279863	0.560709
CD24	106.277	0.698175	0.000308591	0.0302807	106.277	0.882341	5.04744e-05	0.00100135	106.277	0.759823	0.000461799	0.0483272	106.277	0.575657	0.00304026	0.0277468
CD276	508.514	0.0925352	0.482814	0.788244	508.514	0.153211	0.278983	0.574349	508.514	-0.0274429	0.846132	0.999568	508.514	-0.0881185	0.504195	0.748691
CD27-AS1	50.2244	-0.219294	0.303858	0.667012	50.2244	-0.445212	0.047932	0.209659	50.2244	-0.26613	0.226173	0.999568	50.2244	-0.0402117	0.853873	0.939784
CD2AP	88.416	-0.330429	0.192408	0.551418	88.416	-0.196977	0.464163	0.73727	88.416	-0.137724	0.606398	0.999568	88.416	-0.271176	0.288048	0.569374
CD2BP2	112.064	0.04956	0.754538	0.916747	112.064	-0.179406	0.288991	0.58478	112.064	-0.124861	0.454966	0.999568	112.064	0.104105	0.516846	0.758153
CD320	720.364	0.158349	0.117483	0.458183	720.364	0.234431	0.0301812	0.153338	720.364	-0.109746	0.311151	0.999568	720.364	-0.185827	0.065498	0.246044
CD34	1.27879	0.585493	0.825484	0.945176	1.27879	1.46522	0.606114	0.835886	1.27879	0.337015	0.906362	0.999568	1.27879	-0.542709	0.836715	0.933204
CD36	2.41738	-1.17138	0.19603	0.555318	2.41738	-0.348041	0.712115	0.890128	2.41738	0.547068	0.538098	0.999568	2.41738	-0.276269	0.774572	0.905363
CD3EAP	92.6657	0.17659	0.337176	0.69487	92.6657	-0.310804	0.129344	0.38262	92.6657	0.262171	0.185645	0.999568	92.6657	0.749565	9.08175e-05	0.00168961
CD40	97.0435	-0.53079	0.00255137	0.0912392	97.0435	0.814072	2.41428e-06	7.5046e-05	97.0435	-0.102554	0.564083	0.999568	97.0435	-1.44742	2.2374e-17	6.24384e-15
CD44	98.3886	-0.0345759	0.87713	0.961505	98.3886	-0.514173	0.0295169	0.150741	98.3886	-0.509593	0.0298815	0.62438	98.3886	-0.0299955	0.894032	0.959116
CD46	201.916	-0.944817	0.00753271	0.146117	201.916	0.173869	0.645358	0.8577	201.916	-0.0754622	0.841699	0.999568	201.916	-1.19415	0.000729734	0.00901969
CD47	7.65623	0.117752	0.817221	0.941848	7.65623	-1.29458	0.0297467	0.15173	7.65623	-0.209528	0.696343	0.999568	7.65623	1.20281	0.0348177	0.166251
CD55	110.929	-0.45793	0.0462307	0.315186	110.929	-0.389679	0.116665	0.359518	110.929	0.0848841	0.728295	0.999568	110.929	0.0166332	0.943289	0.978104
CD58	44.4807	-0.248325	0.225969	0.589962	44.4807	0.327273	0.146448	0.409381	44.4807	0.532496	0.0154978	0.459013	44.4807	-0.0431018	0.837935	0.933847
CD59	3.66347	-0.418734	0.555153	0.826314	3.66347	0.867708	0.30224	0.596969	3.66347	1.10907	0.177031	0.999568	3.66347	-0.177376	0.80809	0.920769
CD63	3128.08	0.159167	0.207599	0.567628	3128.08	0.130687	0.337785	0.627893	3128.08	-0.011217	0.934418	0.999568	3128.08	0.017263	0.891303	0.957976
CD68	4.56726	0.259809	0.686458	0.892179	4.56726	0.213225	0.758697	0.909869	4.56726	-0.0478577	0.945255	0.999568	4.56726	-0.00127432	0.998412	0.998889
CD7	13.7772	0.662369	0.0825837	0.399264	13.7772	-1.13025	0.0133606	0.0861973	13.7772	-0.368745	0.377964	0.999568	13.7772	1.42388	0.000739535	0.00912287
CD70	27.1895	-0.527121	0.0739647	0.382411	27.1895	0.139005	0.636413	0.853031	27.1895	-0.203897	0.49208	0.999568	27.1895	-0.870022	0.0029133	0.0268024
CD74	472.006	-0.682953	9.36359e-06	0.00255626	472.006	-1.21439	2.12812e-13	3.76408e-11	472.006	-0.447355	0.00615455	0.264688	472.006	0.0840849	0.590643	0.807897
CD79A	7.38227	0.246365	0.606319	0.853317	7.38227	-0.815106	0.142477	0.403909	7.38227	-0.041406	0.935389	0.999568	7.38227	1.02007	0.0522785	0.215182
CD81	3044.11	-0.17675	0.014993	0.20209	3044.11	0.190574	0.0144591	0.0910164	3044.11	-0.0723164	0.353572	0.999568	3044.11	-0.439641	1.41289e-09	1.14541e-07
CD82	64.0002	0.206966	0.238953	0.605779	64.0002	0.00519849	0.977672	0.993219	64.0002	-0.173459	0.349638	0.999568	64.0002	0.0283088	0.872137	0.947922
CD83	35.2467	-0.0310388	0.90036	0.968589	35.2467	0.0268831	0.917537	0.972138	35.2467	-0.0697376	0.786916	0.999568	35.2467	-0.12766	0.608803	0.818823
CD8A	5.12175	-0.835837	0.14337	0.495161	5.12175	-0.464127	0.433064	0.711462	5.12175	0.0801676	0.88545	0.999568	5.12175	-0.291543	0.629741	0.830964
CD9	987.237	0.0958226	0.342095	0.69838	987.237	-0.295064	0.00658823	0.0509139	987.237	-0.175282	0.104971	0.95417	987.237	0.215605	0.0334283	0.16177
CD96	5.1492	-0.676766	0.314829	0.675601	5.1492	-0.349904	0.612423	0.839648	5.1492	-0.00250837	0.997008	0.999568	5.1492	-0.32937	0.63555	0.835184
CD99	875.317	0.0103993	0.908167	0.970866	875.317	0.306674	0.00145993	0.0159286	875.317	-0.00415612	0.965646	0.999568	875.317	-0.300431	0.000840991	0.0102259
CD99L2	39.7891	-0.0945137	0.659206	0.878775	39.7891	0.0111576	0.960727	0.986698	39.7891	0.00764771	0.972705	0.999568	39.7891	-0.0980236	0.651915	0.844779
CD99P1	26.9804	0.202571	0.423317	0.749952	26.9804	-0.354181	0.18799	0.466561	26.9804	-0.236791	0.366393	0.999568	26.9804	0.31996	0.218375	0.49
CDA	22.9488	-1.08576	0.00368959	0.109536	22.9488	-0.258377	0.479078	0.749124	22.9488	-0.197683	0.583026	0.999568	22.9488	-1.02506	0.00673136	0.0514187
CDADC1	3.31122	0.324989	0.648139	0.873132	3.31122	-0.667847	0.409097	0.690516	3.31122	-0.194172	0.799372	0.999568	3.31122	0.798664	0.292304	0.573197
CDAN1	37.6842	-0.0794501	0.717417	0.903372	37.6842	0.201776	0.399925	0.683208	37.6842	0.257256	0.275162	0.999568	37.6842	-0.0239706	0.914588	0.966784
CDC123	1039.6	-0.0133735	0.866344	0.95811	1039.6	0.00182601	0.982832	0.994724	1039.6	-0.105707	0.211746	0.999568	1039.6	-0.120906	0.129052	0.369923
CDC14A	9.23711	-0.369313	0.454955	0.770717	9.23711	-0.418957	0.416254	0.69744	9.23711	-0.197601	0.693995	0.999568	9.23711	-0.147957	0.770427	0.903115
CDC14B	33.4541	-0.43104	0.0695039	0.371553	33.4541	-0.219848	0.367932	0.655915	33.4541	-0.0874838	0.713785	0.999568	33.4541	-0.298676	0.218904	0.490455
CDC16	198.354	-0.183234	0.278018	0.644755	198.354	-0.116054	0.520632	0.779577	198.354	-0.0486867	0.786272	0.999568	198.354	-0.115867	0.495606	0.743265
CDC20	1210.85	0.295898	0.0600584	0.352192	1210.85	0.357281	0.0354833	0.171384	1210.85	0.0975896	0.565674	0.999568	1210.85	0.0362074	0.818021	0.9259
CDC23	62.4951	0.415686	0.0228198	0.238809	62.4951	-0.0314727	0.872861	0.954458	62.4951	-0.102371	0.599549	0.999568	62.4951	0.344788	0.061341	0.236247
CDC25A	120.821	0.186668	0.271696	0.639056	120.821	0.133368	0.46355	0.736776	120.821	0.085501	0.636123	0.999568	120.821	0.138801	0.41716	0.685267
CDC25B	738.32	0.138484	0.145032	0.496541	738.32	-0.191449	0.0626008	0.248088	738.32	-0.0610064	0.55024	0.999568	738.32	0.268927	0.00497028	0.0408508
CDC25C	80.5642	0.0535491	0.74232	0.912769	80.5642	0.333834	0.0533186	0.224539	80.5642	0.0904277	0.601389	0.999568	80.5642	-0.189857	0.242228	0.519095
CDC26	2.46027	-0.655894	0.435107	0.758006	2.46027	0.487452	0.567786	0.812606	2.46027	0.314257	0.711987	0.999568	2.46027	-0.829088	0.324437	0.603582
CDC27	96.1196	-0.126309	0.412622	0.741918	96.1196	0.168739	0.296338	0.592004	96.1196	-0.00171097	0.991532	0.999568	96.1196	-0.296759	0.0546073	0.220856
CDC34	507.235	0.0437703	0.584812	0.842341	507.235	-0.103697	0.228045	0.516216	507.235	-0.04386	0.606464	0.999568	507.235	0.103607	0.200908	0.467829
CDC37	1264.46	-0.0304648	0.787289	0.93023	1264.46	0.00741501	0.951311	0.98352	1264.46	-0.0859233	0.478823	0.999568	1264.46	-0.123803	0.273291	0.553635
CDC37L1	5.93448	-0.248062	0.651481	0.875353	5.93448	-0.944796	0.117697	0.360938	5.93448	-0.181052	0.745452	0.999568	5.93448	0.515681	0.386776	0.659219
CDC37L1-DT	5.79904	0.567911	0.312696	0.673672	5.79904	-1.03011	0.12042	0.365626	5.79904	-0.229683	0.704765	0.999568	5.79904	1.36834	0.028064	0.143843
CDC40	31.9137	-0.074165	0.752868	0.916209	31.9137	-0.218359	0.396427	0.680006	31.9137	0.0981915	0.692302	0.999568	31.9137	0.242385	0.32282	0.602068
CDC42	20.6076	-0.733844	0.0108102	0.171764	20.6076	-0.341745	0.262308	0.555117	20.6076	0.263686	0.35849	0.999568	20.6076	-0.128413	0.674119	0.854247
CDC42BPA	151.003	0.202077	0.100302	0.433063	151.003	0.633185	1.18489e-06	4.08788e-05	151.003	0.109801	0.407508	0.999568	151.003	-0.321307	0.0076476	0.0562286
CDC42BPB	487.874	0.557507	0.000177141	0.0213897	487.874	0.331872	0.0401369	0.187515	487.874	0.238935	0.138985	0.999568	487.874	0.464571	0.00180813	0.0185966
CDC42BPG	47.3798	0.693613	0.00121226	0.0629072	47.3798	0.355422	0.135033	0.392353	47.3798	0.185768	0.433783	0.999568	47.3798	0.523959	0.0146755	0.0919638
CDC42EP1	1016.15	0.351693	0.00414829	0.117594	1016.15	-0.111629	0.401101	0.684395	1016.15	0.0373251	0.778194	0.999568	1016.15	0.500647	4.78953e-05	0.00099553
CDC42EP2	32.4273	0.0338529	0.88529	0.963918	32.4273	0.405718	0.0918109	0.314606	32.4273	-0.0458141	0.851572	0.999568	32.4273	-0.417679	0.0693794	0.256162
CDC42EP3	22.5049	-1.6619	1.4116e-05	0.00347586	22.5049	-0.685375	0.0732663	0.272775	22.5049	0.149719	0.682687	0.999568	22.5049	-0.826802	0.037905	0.175955
CDC42EP4	166.474	0.155584	0.355872	0.704966	166.474	-0.286487	0.115616	0.357701	166.474	-0.0999837	0.578665	0.999568	166.474	0.342088	0.0450008	0.196701
CDC42EP5	32.4437	-0.351467	0.241396	0.609214	32.4437	1.07865	0.000437111	0.00612638	32.4437	0.284196	0.365248	0.999568	32.4437	-1.14592	8.81012e-05	0.00164885
CDC42SE1	53.39	0.148243	0.458736	0.772433	53.39	0.185883	0.376563	0.663144	53.39	-0.132103	0.532554	0.999568	53.39	-0.169744	0.392209	0.664512
CDC42SE2	35.4629	0.200941	0.476922	0.784645	35.4629	0.17462	0.562307	0.807621	35.4629	-0.0482498	0.872912	0.999568	35.4629	-0.0219288	0.938032	0.975957
CDC45	232.708	-0.130763	0.34282	0.699113	232.708	-0.00904993	0.950651	0.98352	232.708	-0.0406249	0.779884	0.999568	232.708	-0.162338	0.241821	0.518577
CDC5L	6.89105	-0.157653	0.734737	0.910001	6.89105	0.183986	0.714559	0.891047	6.89105	0.242504	0.622752	0.999568	6.89105	-0.0991345	0.834794	0.932429
CDC6	5.79389	0.169865	0.761454	0.919987	5.79389	0.0384316	0.945407	0.981655	5.79389	-0.229935	0.684428	0.999568	5.79389	-0.0985017	0.858962	0.941824
CDC7	32.5031	-0.654329	0.0592265	0.349819	32.5031	0.300777	0.401467	0.684402	32.5031	0.169119	0.636033	0.999568	32.5031	-0.785987	0.0238285	0.129038
CDC73	7.4364	-0.585315	0.237649	0.604374	7.4364	0.844568	0.108237	0.345168	7.4364	0.756638	0.147513	0.999568	7.4364	-0.673245	0.177178	0.439555
CDCA2	100.367	-0.0521724	0.713691	0.901723	100.367	-0.154073	0.309967	0.603218	100.367	-0.0387633	0.794296	0.999568	100.367	0.0631375	0.663823	0.849874
CDCA3	232.005	0.126658	0.387354	0.724661	232.005	0.19927	0.208228	0.490784	232.005	0.17229	0.273712	0.999568	232.005	0.0996776	0.499073	0.746026
CDCA4	186.526	0.0413059	0.785833	0.9302	186.526	0.00629203	0.969406	0.991029	186.526	0.100159	0.53781	0.999568	186.526	0.135173	0.378725	0.652509
CDCA5	251.946	-0.0483352	0.640838	0.869733	251.946	-0.0811683	0.465892	0.738162	251.946	0.0467495	0.669505	0.999568	251.946	0.0795826	0.450304	0.709972
CDCA7	163.797	-0.659468	0.08505	0.403971	163.797	-0.140761	0.731923	0.900734	163.797	-0.0385949	0.925045	0.999568	163.797	-0.557302	0.146308	0.396417
CDCA7L	237.774	0.146002	0.274318	0.641162	237.774	-0.1515	0.285611	0.581312	237.774	-0.315187	0.0261135	0.588104	237.774	-0.0176846	0.894775	0.959116
CDCA8	104.953	-0.102805	0.490284	0.793222	104.953	-0.104911	0.510842	0.772783	104.953	0.0472896	0.762376	0.999568	104.953	0.0493958	0.745555	0.890797
CDCP1	708.915	0.0262583	0.845257	0.952023	708.915	0.109445	0.447367	0.7236	708.915	-0.274372	0.0572137	0.820916	708.915	-0.357558	0.00774674	0.0567582
CDH1	214.432	0.181009	0.104446	0.439409	214.432	0.112549	0.344154	0.633138	214.432	-0.0549017	0.643866	0.999568	214.432	0.0135581	0.903336	0.963091
CDH16	91.8266	0.0881748	0.623031	0.860826	91.8266	1.18127	2.50642e-08	1.41782e-06	91.8266	1.44744	4.05726e-12	4.63192e-09	91.8266	0.354346	0.0530397	0.216962
CDH24	57.2228	-0.231901	0.244476	0.612312	57.2228	-0.184466	0.371621	0.659054	57.2228	-0.22666	0.267962	0.999568	57.2228	-0.274095	0.172677	0.433038
CDH3	0.918442	-2.48296	0.133597	0.482102	0.918442	-2.04193	0.261304	0.553832	0.918442	0.398066	0.811797	0.999568	0.918442	-0.0429608	0.980995	0.992216
CDH6	2.07498	0.161928	0.868992	0.958994	2.07498	2.68004	0.0250557	0.134122	2.07498	1.95084	0.109945	0.968908	2.07498	-0.567271	0.549841	0.781122
CDHR1	1.60104	-0.425057	0.684533	0.891092	1.60104	3.63009	0.0108973	0.0740418	1.60104	3.84988	0.00607943	0.26326	1.60104	-0.205267	0.848245	0.937781
CDIPT	370.594	0.268727	0.0168662	0.213084	370.594	0.11565	0.340099	0.629843	370.594	-0.00628519	0.958549	0.999568	370.594	0.146792	0.192886	0.457827
CDK1	251.432	-0.570021	0.0250008	0.247326	251.432	-0.0340346	0.900597	0.965898	251.432	0.0346176	0.898657	0.999568	251.432	-0.501369	0.0492726	0.207292
CDK10	413.682	-0.122454	0.268155	0.63519	413.682	-0.159742	0.177209	0.451855	413.682	-0.0551401	0.638769	0.999568	413.682	-0.0178519	0.872829	0.948346
CDK11B	1.98424	-0.0677985	0.943863	0.981618	1.98424	0.446812	0.702832	0.885745	1.98424	1.20012	0.282628	0.999568	1.98424	0.685513	0.505529	0.749608
CDK12	11.3508	-0.757732	0.101586	0.435627	11.3508	-0.124752	0.806608	0.929986	11.3508	0.623439	0.200037	0.999568	11.3508	-0.00954151	0.984341	0.993918
CDK13	14.5463	-0.373033	0.36643	0.712211	14.5463	-0.483422	0.250421	0.542391	14.5463	-0.504199	0.225574	0.999568	14.5463	-0.393811	0.345046	0.621176
CDK14	8.77944	-0.926181	0.0657604	0.36417	8.77944	-1.96289	0.00133887	0.0149056	8.77944	0.222792	0.659873	0.999568	8.77944	1.2595	0.0391459	0.179411
CDK16	712.955	-0.0760036	0.383294	0.722082	712.955	-0.147041	0.116034	0.3582	712.955	-0.0433969	0.640244	0.999568	712.955	0.0276407	0.753163	0.894479
CDK17	10.5265	-0.803314	0.0668981	0.3659	10.5265	-0.119295	0.788858	0.922477	10.5265	0.0262008	0.95201	0.999568	10.5265	-0.657818	0.141499	0.389255
CDK18	106.47	0.143424	0.406399	0.737345	106.47	0.640762	0.000407805	0.00576714	106.47	0.00839023	0.963678	0.999568	106.47	-0.488948	0.00390847	0.0338734
CDK19	38.4469	-0.0540926	0.817884	0.941981	38.4469	-0.108886	0.667718	0.869063	38.4469	-0.00123241	0.996049	0.999568	38.4469	0.0535607	0.823113	0.927719
CDK2	131.348	-0.223744	0.0850856	0.403971	131.348	-0.163891	0.222658	0.508667	131.348	-0.137141	0.30062	0.999568	131.348	-0.196994	0.134947	0.378527
CDK20	61.6011	0.168785	0.37545	0.717366	61.6011	-0.162202	0.427816	0.706654	61.6011	-0.10794	0.592087	0.999568	61.6011	0.223047	0.249232	0.526556
CDK2AP1	849.306	-0.219695	0.249761	0.616991	849.306	0.0456168	0.824594	0.937257	849.306	0.124024	0.546201	0.999568	849.306	-0.141288	0.459912	0.717938
CDK2AP2	291.165	0.0279507	0.807953	0.9373	291.165	0.154033	0.215224	0.499474	291.165	0.195406	0.113083	0.972071	291.165	0.0693239	0.550045	0.781122
CDK4	831.354	-0.00534925	0.965925	0.987132	831.354	-0.154661	0.252478	0.544531	831.354	0.0067118	0.960238	0.999568	831.354	0.156023	0.214753	0.485972
CDK5	202.998	0.279838	0.0634012	0.359043	202.998	0.31265	0.0508044	0.217913	202.998	-0.119621	0.457556	0.999568	202.998	-0.152434	0.308324	0.589784
CDK5R1	10.0801	0.381957	0.335205	0.694293	10.0801	1.03218	0.013639	0.0876915	10.0801	0.25414	0.559777	0.999568	10.0801	-0.396079	0.292655	0.573743
CDK5RAP1	143.968	-0.105884	0.37965	0.720297	143.968	-0.226508	0.0741107	0.274943	143.968	-0.125706	0.312295	0.999568	143.968	-0.00508154	0.967029	0.987389
CDK5RAP2	316.818	0.287254	0.0466566	0.316197	316.818	-0.265925	0.0885869	0.307059	316.818	-0.158487	0.306977	0.999568	316.818	0.394693	0.00665487	0.0510519
CDK5RAP3	685.865	-0.0070277	0.931669	0.977191	685.865	-0.0692492	0.425132	0.704518	685.865	-0.25055	0.00389351	0.200388	685.865	-0.188329	0.0215879	0.120062
CDK6	6.80028	-0.77105	0.17901	0.53558	6.80028	-0.333185	0.545402	0.795396	6.80028	-0.492403	0.369915	0.999568	6.80028	-0.930269	0.105599	0.330947
CDK7	114.125	-0.0866805	0.593586	0.847468	114.125	0.0134414	0.938622	0.979804	114.125	0.0577593	0.737967	0.999568	114.125	-0.0423626	0.796538	0.917108
CDK8	46.1783	-0.404206	0.0905531	0.41492	46.1783	-0.214123	0.393258	0.677512	46.1783	-0.0270294	0.912507	0.999568	46.1783	-0.217112	0.372743	0.647582
CDK9	46.5545	0.108406	0.605829	0.853317	46.5545	-0.962083	1.36812e-05	0.000328505	46.5545	-0.657615	0.001978	0.134998	46.5545	0.412874	0.0590252	0.231565
CDKAL1	8.32854	0.910271	0.0708238	0.375594	8.32854	0.195043	0.714184	0.890907	8.32854	-0.417066	0.446647	0.999568	8.32854	0.298161	0.540086	0.77457
CDKL1	4.54377	-0.994204	0.117482	0.458183	4.54377	0.74252	0.218573	0.503086	4.54377	0.322494	0.598284	0.999568	4.54377	-1.41423	0.0238971	0.129353
CDKL3	10.3024	-0.652268	0.179106	0.535655	10.3024	0.00550548	0.991117	0.997708	10.3024	-0.0182273	0.97031	0.999568	10.3024	-0.676001	0.167541	0.426165
CDKL5	2.22531	-0.228021	0.796623	0.932205	2.22531	-1.85814	0.0736309	0.27381	2.22531	-0.580064	0.515364	0.999568	2.22531	1.05005	0.306243	0.588132
CDKN1A	76.2766	-0.286046	0.238798	0.605779	76.2766	-0.707997	0.00707025	0.0536047	76.2766	-0.205386	0.423496	0.999568	76.2766	0.216565	0.384472	0.657883
CDKN1B	57.3138	-0.234495	0.207968	0.567628	57.3138	-0.136924	0.496024	0.761748	57.3138	0.111588	0.568112	0.999568	57.3138	0.0140177	0.941754	0.977562
CDKN1C	104.819	-0.584874	0.00154075	0.0705636	104.819	-1.21945	4.4426e-10	3.92888e-08	104.819	-0.55784	0.00301105	0.171099	104.819	0.0767367	0.6894	0.862342
CDKN2A	1115.83	0.0701695	0.451642	0.767901	1115.83	-0.63375	3.1076e-10	2.89076e-08	1115.83	-0.274587	0.00596618	0.261057	1115.83	0.429333	5.06387e-06	0.000143549
CDKN2AIP	43.4808	-0.986243	0.00720629	0.144308	43.4808	-1.03643	0.00818278	0.0603402	43.4808	-0.0966585	0.799407	0.999568	43.4808	-0.0464721	0.902296	0.962704
CDKN2AIPNL	329.961	-0.24631	0.02838	0.259386	329.961	0.0759337	0.522616	0.781404	329.961	-0.0049781	0.966417	0.999568	329.961	-0.327221	0.00374176	0.0328072
CDKN2B	2.31853	0.341697	0.69094	0.894279	2.31853	-1.23191	0.198523	0.478512	2.31853	-0.697922	0.434517	0.999568	2.31853	0.875685	0.343124	0.619075
CDKN2B-AS1	5.91153	-0.166848	0.778008	0.927109	5.91153	-1.05185	0.101701	0.333503	5.91153	-0.472729	0.435719	0.999568	5.91153	0.412273	0.510462	0.753186
CDKN2C	37.4002	0.261429	0.280305	0.646003	37.4002	-0.0791787	0.768812	0.914072	37.4002	0.200209	0.444548	0.999568	37.4002	0.540816	0.0306665	0.152367
CDKN2D	110.501	-0.0279225	0.873846	0.960216	110.501	-0.112452	0.557308	0.803807	110.501	0.201927	0.282566	0.999568	110.501	0.286456	0.111121	0.34019
CDKN3	401.099	0.543007	0.00923525	0.159731	401.099	0.380876	0.0916989	0.314403	401.099	0.1608	0.476189	0.999568	401.099	0.322931	0.12175	0.35668
CDNF	4.74493	-0.440451	0.497771	0.79758	4.74493	-0.708703	0.280219	0.575281	4.74493	-0.472386	0.456187	0.999568	4.74493	-0.204134	0.760981	0.897941
CDON	9.95283	0.302282	0.436168	0.758957	9.95283	0.00986514	0.981452	0.994096	9.95283	0.0990146	0.810899	0.999568	9.95283	0.391432	0.326798	0.605836
CDPF1	140.421	0.102342	0.430652	0.754776	140.421	0.0174201	0.897461	0.964326	140.421	-0.271601	0.0455446	0.757845	140.421	-0.18668	0.148116	0.398808
CDR2	38.7676	-0.0448775	0.841532	0.951238	38.7676	0.350002	0.132028	0.386661	38.7676	0.072038	0.75762	0.999568	38.7676	-0.322842	0.147892	0.398741
CDR2L	416.012	0.469574	0.00551211	0.131589	416.012	0.576995	0.00176434	0.0186033	416.012	0.548944	0.00286247	0.167593	416.012	0.441523	0.00924383	0.0652524
CDRT1	14.8907	0.395817	0.309075	0.669866	14.8907	-0.165563	0.678538	0.874675	14.8907	-0.616983	0.129111	0.999568	14.8907	-0.0556029	0.884121	0.953684
CDS1	28.3487	-0.820867	0.0276359	0.256912	28.3487	-0.52716	0.177509	0.452297	28.3487	-0.0694245	0.855908	0.999568	28.3487	-0.363131	0.340674	0.616723
CDS2	32.4507	-0.337373	0.247355	0.615349	32.4507	0.244174	0.41569	0.696825	32.4507	-0.0424697	0.887871	0.999568	32.4507	-0.624017	0.0315643	0.155657
CDT1	761.099	0.0264417	0.790178	0.931118	761.099	0.124461	0.243671	0.533199	761.099	0.00188713	0.985879	0.999568	761.099	-0.0961319	0.333946	0.610982
CDV3	440.469	-0.385981	0.00152931	0.0704938	440.469	-0.0541034	0.675716	0.872919	440.469	-0.0865367	0.501943	0.999568	440.469	-0.418414	0.000619231	0.00793501
CDYL	68.4058	-0.106212	0.564131	0.83023	68.4058	-0.245985	0.203457	0.485837	68.4058	-0.193649	0.309723	0.999568	68.4058	-0.053876	0.773171	0.904822
CEACAM1	2.97047	0.721042	0.350203	0.703319	2.97047	-1.56204	0.094722	0.319394	2.97047	-0.61154	0.461027	0.999568	2.97047	1.67155	0.0576542	0.228359
CEACAM19	138.615	-0.199547	0.243774	0.611372	138.615	-0.61022	0.000875836	0.0106268	138.615	-0.292533	0.104379	0.951755	138.615	0.11814	0.498267	0.745353
CEACAM22P	1.63744	-0.955202	0.364615	0.710557	1.63744	-1.37992	0.223264	0.50931	1.63744	-0.229183	0.821151	0.999568	1.63744	0.195532	0.866741	0.945938
CEACAM6	5.91813	0.116126	0.829615	0.946127	5.91813	-0.487768	0.391438	0.676717	5.91813	-0.35117	0.525877	0.999568	5.91813	0.252724	0.648907	0.843405
CEBPA	43.6961	-0.41197	0.047524	0.319661	43.6961	-0.3033	0.178847	0.454062	43.6961	0.149598	0.488001	0.999568	43.6961	0.0409273	0.850948	0.938625
CEBPA-DT	8.72443	-0.358283	0.38238	0.721359	8.72443	-0.0248266	0.956094	0.985344	8.72443	0.292668	0.498426	0.999568	8.72443	-0.0407886	0.924222	0.970595
CEBPB	813.219	-0.207956	0.152273	0.504816	813.219	-0.0150917	0.923259	0.974813	813.219	0.0300562	0.847599	0.999568	813.219	-0.162808	0.263301	0.541632
CEBPB-AS1	18.278	-0.341947	0.340063	0.69714	18.278	-0.930191	0.0147907	0.0923809	18.278	-0.460803	0.205962	0.999568	18.278	0.127441	0.733863	0.885265
CEBPD	333.841	0.0782935	0.460981	0.773492	333.841	-0.46762	6.5898e-05	0.00125007	333.841	0.0694013	0.542891	0.999568	333.841	0.615315	1.90253e-08	1.08109e-06
CEBPG	124.868	-0.24108	0.176248	0.533974	124.868	-0.504445	0.00926328	0.0659934	124.868	-0.0456204	0.809537	0.999568	124.868	0.217745	0.233662	0.508198
CEBPZ	87.4708	-0.785085	0.0155919	0.204815	87.4708	-0.42785	0.215184	0.499474	87.4708	-0.0929909	0.78597	0.999568	87.4708	-0.450225	0.169065	0.428308
CEBPZOS	63.8333	-0.20071	0.367676	0.712763	63.8333	0.0284127	0.905452	0.967572	63.8333	0.145927	0.536844	0.999568	63.8333	-0.0831954	0.712514	0.874356
CECR7	3.65416	-0.0818774	0.902414	0.968589	3.65416	-0.790802	0.327093	0.619552	3.65416	0.342435	0.636149	0.999568	3.65416	1.05136	0.163934	0.421257
CEL	19.3547	-0.295765	0.37803	0.718927	19.3547	-0.470943	0.190055	0.469085	19.3547	-0.0700659	0.839621	0.999568	19.3547	0.105112	0.763088	0.898777
CELF1	149.472	-0.164514	0.158298	0.511716	149.472	-0.00721804	0.953975	0.984632	149.472	0.143276	0.241773	0.999568	149.472	-0.01402	0.906451	0.963922
CELF2	12.1737	-0.622279	0.122568	0.466519	12.1737	-0.830771	0.123319	0.371288	12.1737	1.49155	0.00107644	0.0894646	12.1737	1.70005	0.000598267	0.00771359
CELF5	21.9085	-0.244588	0.416804	0.744018	21.9085	-0.143246	0.623804	0.845063	21.9085	-0.579626	0.0511395	0.788955	21.9085	-0.680967	0.0213836	0.119137
CELF6	13.4489	-0.579022	0.184422	0.542282	13.4489	-0.176196	0.717796	0.89232	13.4489	0.352644	0.45084	0.999568	13.4489	-0.0501821	0.912228	0.965783
CELSR1	81.2764	-0.00537094	0.971628	0.989434	81.2764	0.47822	0.00331165	0.0300489	81.2764	0.294256	0.0704128	0.874304	81.2764	-0.189335	0.210035	0.480153
CELSR2	33.3629	0.833692	0.00518427	0.129175	33.3629	0.0537855	0.871126	0.953745	33.3629	0.0997492	0.760863	0.999568	33.3629	0.879656	0.00362018	0.0319481
CELSR3	9.49462	0.470627	0.275931	0.642763	9.49462	-1.86608	0.000832407	0.0102384	9.49462	-0.287129	0.535134	0.999568	9.49462	2.04957	0.000117228	0.00208815
CEMIP2	41.349	0.257956	0.353596	0.704966	41.349	0.600363	0.0354757	0.171384	41.349	-0.220594	0.450752	0.999568	41.349	-0.563001	0.0371837	0.173718
CENPA	193.887	0.0228242	0.890576	0.965536	193.887	-0.111076	0.539006	0.791862	193.887	0.191639	0.282451	0.999568	193.887	0.325539	0.0534161	0.217933
CENPB	980.159	0.020607	0.838965	0.950406	980.159	0.126941	0.243672	0.533199	980.159	-0.0154442	0.887106	0.999568	980.159	-0.121778	0.230167	0.504047
CENPBD1	100.947	-0.0215227	0.894795	0.966889	100.947	0.0660018	0.698665	0.883657	100.947	-0.160218	0.348102	0.999568	100.947	-0.247742	0.127124	0.3675
CENPBD1P1	65.6467	-0.134268	0.440952	0.761478	65.6467	-0.157965	0.410884	0.69223	65.6467	0.23963	0.195477	0.999568	65.6467	0.263326	0.146768	0.39671
CENPC	2.86918	-1.07131	0.188628	0.547526	2.86918	-0.318802	0.705352	0.886867	2.86918	0.281519	0.7244	0.999568	2.86918	-0.47099	0.582608	0.803901
CENPE	43.1696	0.19838	0.358859	0.706467	43.1696	0.191147	0.414416	0.695289	43.1696	0.0706573	0.761701	0.999568	43.1696	0.07789	0.719992	0.877878
CENPF	307.327	0.0883428	0.455758	0.771148	307.327	0.803927	2.23732e-10	2.14476e-08	307.327	0.265763	0.0374827	0.696314	307.327	-0.449822	0.000125095	0.00219644
CENPH	201.923	-0.192491	0.185842	0.544138	201.923	-0.547522	0.000551319	0.00740477	201.923	0.0512153	0.740055	0.999568	201.923	0.406246	0.00670377	0.0513329
CENPI	7.02811	-0.556472	0.291697	0.655184	7.02811	0.50067	0.363518	0.650667	7.02811	0.448572	0.411958	0.999568	7.02811	-0.60857	0.25237	0.530608
CENPJ	44.1079	-0.196056	0.356671	0.704966	44.1079	0.0765242	0.737763	0.902032	44.1079	0.243311	0.276269	0.999568	44.1079	-0.0292694	0.893145	0.958724
CENPK	69.6485	-0.453922	0.0392879	0.294203	69.6485	-0.388031	0.0973604	0.324139	69.6485	-0.00194516	0.993205	0.999568	69.6485	-0.0678362	0.764009	0.899028
CENPL	61.5427	-0.0943373	0.618358	0.857196	61.5427	0.529969	0.00677272	0.0520831	61.5427	0.0743624	0.707685	0.999568	61.5427	-0.549944	0.00318108	0.028885
CENPM	579.275	-0.0899048	0.489068	0.792071	579.275	-0.0187463	0.893367	0.962913	579.275	0.0492683	0.723513	0.999568	579.275	-0.0218902	0.866847	0.945938
CENPN	173.929	-0.148561	0.307963	0.669411	173.929	-0.306482	0.0471355	0.207112	173.929	-0.217562	0.153981	0.999568	173.929	-0.0596405	0.685918	0.859643
CENPO	69.3648	0.268405	0.177116	0.534056	69.3648	-0.179268	0.396499	0.680038	69.3648	-0.191449	0.360134	0.999568	69.3648	0.256224	0.202627	0.469897
CENPP	8.15968	0.656516	0.14294	0.494859	8.15968	-0.118061	0.803288	0.928436	8.15968	-0.435235	0.363362	0.999568	8.15968	0.339342	0.443091	0.70399
CENPQ	17.008	-0.679613	0.0680147	0.367231	17.008	-0.387938	0.299237	0.595061	17.008	-0.169425	0.64177	0.999568	17.008	-0.4611	0.226881	0.500109
CENPS	76.6061	0.0932411	0.577338	0.836622	76.6061	0.101507	0.567638	0.812538	76.6061	0.0158155	0.928539	0.999568	76.6061	0.00754987	0.964264	0.986159
CENPT	49.7818	0.0621013	0.750768	0.915788	49.7818	0.0654241	0.754717	0.908961	49.7818	0.121848	0.55391	0.999568	49.7818	0.118526	0.551776	0.782336
CENPU	84.8717	-0.822784	0.0101092	0.165591	84.8717	0.0628939	0.852542	0.946866	84.8717	0.083127	0.805263	0.999568	84.8717	-0.802551	0.0124293	0.0815733
CENPV	84.5789	-0.259624	0.163708	0.515955	84.5789	0.139932	0.45775	0.731258	84.5789	-0.337419	0.0770991	0.895587	84.5789	-0.736975	6.12533e-05	0.00121328
CENPW	169.435	0.0071116	0.970825	0.989073	169.435	0.00614285	0.976597	0.992804	169.435	0.0567279	0.785076	0.999568	169.435	0.0576966	0.768297	0.901961
CENPX	1215.77	0.0138861	0.902516	0.968589	1215.77	0.245753	0.043853	0.198804	1215.77	0.0900327	0.459973	0.999568	1215.77	-0.141834	0.2112	0.48144
CEP104	61.1944	-0.0154694	0.942248	0.981025	61.1944	0.157179	0.503447	0.766873	61.1944	0.360226	0.118816	0.984923	61.1944	0.187577	0.388865	0.660629
CEP120	14.705	-0.943837	0.0658176	0.36417	14.705	-0.573997	0.278482	0.573882	14.705	-0.220911	0.670523	0.999568	14.705	-0.590751	0.258576	0.536283
CEP126	2.1386	-0.277134	0.74247	0.912769	2.1386	-2.50521	0.0129998	0.0848468	2.1386	-0.92683	0.252966	0.999568	2.1386	1.30125	0.208232	0.477709
CEP128	5.1833	-1.01947	0.0773314	0.388933	5.1833	-0.352092	0.556047	0.802716	5.1833	0.299012	0.594052	0.999568	5.1833	-0.368368	0.547458	0.779674
CEP131	178.804	0.0684772	0.540907	0.81998	178.804	0.305675	0.0102258	0.0708696	178.804	0.0509243	0.669712	0.999568	178.804	-0.186273	0.0948864	0.31023
CEP135	29.5814	-0.145783	0.538894	0.818394	29.5814	0.907983	0.000500724	0.00682005	29.5814	0.670685	0.0103141	0.359792	29.5814	-0.383081	0.105089	0.329824
CEP152	18.2776	-0.58034	0.124765	0.469377	18.2776	-0.425356	0.284401	0.579626	18.2776	-0.028435	0.941166	0.999568	18.2776	-0.18342	0.638054	0.836417
CEP162	7.62317	-0.343132	0.484042	0.789115	7.62317	-0.880537	0.0930777	0.316939	7.62317	-0.303966	0.536594	0.999568	7.62317	0.233438	0.654682	0.845462
CEP164	31.2817	0.289545	0.261827	0.629406	31.2817	-0.118795	0.667724	0.869063	31.2817	-0.139208	0.610787	0.999568	31.2817	0.269132	0.30294	0.584651
CEP170	13.54	-0.547152	0.266821	0.634369	13.54	0.487195	0.335608	0.62605	13.54	0.0844449	0.868259	0.999568	13.54	-0.949902	0.0521851	0.214936
CEP170B	227.444	0.347808	0.00931065	0.159731	227.444	0.0951176	0.511284	0.772811	227.444	0.0338567	0.814229	0.999568	227.444	0.286548	0.0330965	0.160598
CEP19	26.5861	-0.225106	0.372278	0.716359	26.5861	0.856806	0.0013658	0.0151249	26.5861	0.532955	0.0481002	0.773558	26.5861	-0.548957	0.0279722	0.143553
CEP192	42.5769	0.23892	0.279154	0.645296	42.5769	0.191408	0.425551	0.704798	42.5769	0.152866	0.520454	0.999568	42.5769	0.200378	0.36918	0.643987
CEP250	58.7244	-0.140361	0.44823	0.765937	58.7244	0.49361	0.00831506	0.061029	58.7244	-0.0527128	0.782579	0.999568	58.7244	-0.686684	0.000145755	0.00249712
CEP290	8.70572	-0.369236	0.435538	0.758337	8.70572	-0.483139	0.345736	0.634781	8.70572	-0.0594964	0.903324	0.999568	8.70572	0.0544063	0.912472	0.965783
CEP295	26.9445	-0.544792	0.118113	0.459359	26.9445	-0.497519	0.1752	0.449833	26.9445	-0.161901	0.65179	0.999568	26.9445	-0.209175	0.557444	0.78585
CEP350	12.9451	-0.302269	0.507392	0.802295	12.9451	0.498458	0.282765	0.577942	12.9451	-0.0845303	0.857918	0.999568	12.9451	-0.885257	0.0479904	0.204344
CEP44	14.4108	-0.875784	0.0330202	0.274382	14.4108	-1.20201	0.00977475	0.0686145	14.4108	0.278708	0.507414	0.999568	14.4108	0.604932	0.184156	0.447532
CEP55	87.736	-1.04779	0.0424211	0.305636	87.736	-0.164078	0.766508	0.913178	87.736	0.199452	0.717009	0.999568	87.736	-0.684258	0.187106	0.450733
CEP57	98.5624	-0.803284	0.011288	0.173932	98.5624	-0.545327	0.10681	0.342085	98.5624	-0.133946	0.689667	0.999568	98.5624	-0.391904	0.220303	0.492272
CEP57L1	8.6306	-0.170321	0.725644	0.90628	8.6306	-1.17133	0.0257903	0.136771	8.6306	-0.459626	0.347298	0.999568	8.6306	0.541384	0.299601	0.580795
CEP63	45.3098	-0.526304	0.145839	0.498083	45.3098	-0.00403095	0.991752	0.997758	45.3098	0.372511	0.333415	0.999568	45.3098	-0.149763	0.683057	0.857869
CEP68	19.2291	-0.73406	0.0482061	0.320642	19.2291	0.0386391	0.920359	0.973679	19.2291	0.189362	0.618508	0.999568	19.2291	-0.583337	0.122321	0.357816
CEP70	77.4529	-0.486589	0.0660645	0.364196	77.4529	-0.201704	0.476962	0.747123	77.4529	0.10035	0.720239	0.999568	77.4529	-0.184535	0.491321	0.739682
CEP72	69.152	-0.117711	0.474404	0.783375	69.152	-0.234949	0.18317	0.459773	69.152	-0.00277834	0.98706	0.999568	69.152	0.11446	0.500365	0.746979
CEP76	9.95636	-0.308797	0.516823	0.807574	9.95636	0.0807704	0.870208	0.953712	9.95636	0.0449985	0.926791	0.999568	9.95636	-0.344569	0.473542	0.728321
CEP78	19.5018	-0.331832	0.285403	0.650071	19.5018	-0.589429	0.0772621	0.281945	19.5018	-0.0972102	0.759054	0.999568	19.5018	0.160387	0.623772	0.827218
CEP83	22.6808	-0.533492	0.0861868	0.406711	22.6808	0.174357	0.594281	0.832272	22.6808	0.295747	0.357717	0.999568	22.6808	-0.412101	0.192955	0.457827
CEP85	88.0039	0.167874	0.389798	0.726554	88.0039	0.713346	0.000675914	0.00873264	88.0039	0.318414	0.131505	0.999568	88.0039	-0.227057	0.241057	0.517477
CEP89	18.4545	0.160007	0.584537	0.842297	18.4545	-0.467522	0.158251	0.427013	18.4545	-0.0202593	0.948524	0.999568	18.4545	0.60727	0.0505893	0.211308
CEP95	98.1897	-0.0739573	0.652336	0.875779	98.1897	-0.311834	0.0819124	0.2919	98.1897	0.058916	0.735251	0.999568	98.1897	0.296793	0.0795753	0.278669
CEP97	22.5164	0.0981678	0.739441	0.911723	22.5164	0.254286	0.422548	0.702173	22.5164	0.126584	0.688344	0.999568	22.5164	-0.0295335	0.920645	0.968864
CEPT1	16.491	-0.682625	0.0928964	0.419638	16.491	-0.630218	0.142673	0.40402	16.491	-0.0547485	0.89464	0.999568	16.491	-0.107155	0.799696	0.918513
CERCAM	327.808	-0.150191	0.181165	0.537875	327.808	-1.04233	8.68829e-18	3.20904e-15	327.808	-0.429352	0.000267249	0.0332289	327.808	0.462787	6.5871e-05	0.00128849
CERK	56.4328	0.0817677	0.65727	0.877898	56.4328	0.81162	5.34919e-05	0.00105456	56.4328	0.480562	0.0175659	0.493495	56.4328	-0.249291	0.171959	0.432239
CERNA2	8.05755	0.256169	0.561012	0.828846	8.05755	1.04653	0.111408	0.351187	8.05755	2.37619	9.68617e-05	0.0162185	8.05755	1.58582	0.00181906	0.0186785
CERS1	48.0258	0.278373	0.191415	0.550126	48.0258	-1.56241	1.76378e-09	1.30483e-07	48.0258	-0.13646	0.550471	0.999568	48.0258	1.70432	3.84089e-12	4.82338e-10
CERS2	465.203	0.109527	0.331826	0.690713	465.203	0.50733	2.1959e-05	0.000483792	465.203	-0.0993442	0.409718	0.999568	465.203	-0.497147	8.70228e-06	0.000228149
CERS5	100.063	-0.274625	0.0793586	0.392008	100.063	0.065697	0.685554	0.877794	100.063	-0.0438228	0.786015	0.999568	100.063	-0.384145	0.0145833	0.0915231
CERS6	88.9624	0.0157437	0.918172	0.974109	88.9624	0.2189	0.189808	0.468662	88.9624	0.269839	0.101009	0.94521	88.9624	0.066683	0.668468	0.851992
CERT1	21.4767	0.380641	0.228767	0.593638	21.4767	-0.13148	0.707032	0.887228	21.4767	-0.029286	0.931992	0.999568	21.4767	0.482835	0.135064	0.378685
CES2	249.702	-0.286766	0.0643356	0.361974	249.702	0.0280369	0.866167	0.95248	249.702	0.124706	0.450764	0.999568	249.702	-0.190096	0.223108	0.495716
CES3	26.6884	0.277308	0.312479	0.673551	26.6884	0.20244	0.475924	0.745874	26.6884	-0.312977	0.280562	0.999568	26.6884	-0.238108	0.374374	0.649743
CETN2	35.6691	1.56947	0.000276219	0.0282013	35.6691	0.895791	0.0538684	0.225945	35.6691	-0.229868	0.628128	0.999568	35.6691	0.443812	0.291024	0.571604
CETN3	18.0493	-0.718081	0.0381452	0.289618	18.0493	0.012734	0.969693	0.991161	18.0493	-0.149774	0.654064	0.999568	18.0493	-0.880589	0.011133	0.0751654
CFAP20	346.624	-0.204803	0.0902446	0.414208	346.624	0.0271716	0.833192	0.939577	346.624	0.0357661	0.780456	0.999568	346.624	-0.196208	0.10659	0.332832
CFAP298	448.857	0.197063	0.0554175	0.340839	448.857	-0.270262	0.0146731	0.0919486	448.857	-0.189602	0.0842768	0.90485	448.857	0.277723	0.00747066	0.0552837
CFAP298-TCP10L	2.46225	-0.490416	0.554734	0.826037	2.46225	-2.12371	0.0252157	0.134691	2.46225	-0.632752	0.418879	0.999568	2.46225	1.00054	0.312758	0.592893
CFAP36	185.913	0.0840758	0.616673	0.856861	185.913	0.271141	0.129968	0.383564	185.913	-0.041407	0.817586	0.999568	185.913	-0.228472	0.17236	0.432813
CFAP410	89.4742	0.442773	0.00339099	0.105931	89.4742	-0.211415	0.196002	0.476277	89.4742	-0.238128	0.14055	0.999568	89.4742	0.41606	0.00655203	0.0503246
CFAP44	7.80413	0.724897	0.133271	0.481539	7.80413	-0.357076	0.531985	0.78663	7.80413	0.0771603	0.886934	0.999568	7.80413	1.15913	0.0240787	0.13014
CFAP45	3.20696	0.21981	0.787413	0.93023	3.20696	0.572761	0.524965	0.782762	3.20696	0.399652	0.656847	0.999568	3.20696	0.0467011	0.954357	0.982684
CFAP53	14.6008	0.0822397	0.80374	0.935565	14.6008	0.327633	0.392674	0.677263	14.6008	0.502943	0.177599	0.999568	14.6008	0.25755	0.451042	0.710509
CFAP65	5.26676	-1.42391	0.0226398	0.237575	5.26676	0.749558	0.200561	0.480527	5.26676	0.609454	0.296215	0.999568	5.26676	-1.56401	0.012497	0.0818438
CFAP69	4.47904	-0.238412	0.695446	0.895768	4.47904	-0.127375	0.83691	0.940737	4.47904	-0.317581	0.607451	0.999568	4.47904	-0.428619	0.481424	0.733793
CFAP70	6.22878	-0.428111	0.44694	0.765347	6.22878	-1.59036	0.0248117	0.133213	6.22878	0.166163	0.780921	0.999568	6.22878	1.32841	0.0482382	0.20478
CFAP73	12.0276	-0.268577	0.483926	0.789049	12.0276	-2.49866	3.98083e-07	1.61603e-05	12.0276	-0.520831	0.174442	0.999568	12.0276	1.70926	0.000526289	0.00695698
CFAP97	34.3923	-0.623228	0.0863872	0.407226	34.3923	-0.467746	0.218651	0.503165	34.3923	-0.226996	0.545227	0.999568	34.3923	-0.382478	0.29926	0.580544
CFD	335.484	0.0324077	0.724349	0.905721	335.484	-0.476352	1.79877e-06	5.86643e-05	335.484	-0.137325	0.157626	0.999568	335.484	0.371435	8.54488e-05	0.00160639
CFDP1	362.56	0.111736	0.241637	0.609231	362.56	0.0831231	0.418554	0.698963	362.56	0.0792933	0.436659	0.999568	362.56	0.107906	0.26227	0.540375
CFL1	6150.94	0.0906169	0.346598	0.701914	6150.94	0.182306	0.0794204	0.286406	6150.94	0.094943	0.36081	0.999568	6150.94	0.003254	0.973048	0.989846
CFL2	17.0436	-0.697032	0.0391547	0.293518	17.0436	0.396206	0.258706	0.550635	17.0436	0.519347	0.131318	0.999568	17.0436	-0.57389	0.0957255	0.311834
CFLAR	155.32	-0.0405128	0.749119	0.915299	155.32	0.0587197	0.656998	0.862578	155.32	-0.0823565	0.531774	0.999568	155.32	-0.181589	0.153114	0.40677
CFP	9.3116	-0.254851	0.554354	0.825809	9.3116	0.0579513	0.904195	0.967572	9.3116	0.387596	0.403269	0.999568	9.3116	0.0747942	0.867749	0.946167
CGB1	0.98915	-0.913138	0.563576	0.830158	0.98915	0.404308	0.804268	0.928846	0.98915	0.0898422	0.956277	0.999568	0.98915	-1.2276	0.434972	0.698269
CGB2	6.7665	-1.51097	0.0057747	0.134223	6.7665	0.654175	0.210335	0.493063	6.7665	0.609476	0.238783	0.999568	6.7665	-1.55567	0.00478032	0.0398349
CGB7	7.58142	-0.918312	0.14866	0.501171	7.58142	-0.121328	0.836873	0.940737	7.58142	-0.738407	0.221753	0.999568	7.58142	-1.53539	0.0137445	0.0876607
CGGBP1	37.0211	-0.756423	0.0607527	0.353046	37.0211	-0.220788	0.603671	0.834573	37.0211	-0.0570124	0.892494	0.999568	37.0211	-0.592648	0.145036	0.394491
CGN	94.2835	-0.0283196	0.866856	0.958188	94.2835	0.882707	2.4956e-07	1.09964e-05	94.2835	-0.0404165	0.819088	0.999568	94.2835	-0.951443	5.20776e-09	3.53508e-07
CGREF1	1.74244	-0.787387	0.457245	0.771363	1.74244	-0.191381	0.846215	0.944602	1.74244	-0.271363	0.781935	0.999568	1.74244	-0.867369	0.415308	0.683868
CGRRF1	28.1527	-0.134021	0.735508	0.910001	28.1527	0.0295824	0.944074	0.981071	28.1527	-0.032757	0.937822	0.999568	28.1527	-0.196361	0.622156	0.826132
CH17-340M24.3	41.329	0.156923	0.419163	0.746762	41.329	-0.239194	0.253643	0.544953	41.329	-0.132373	0.51659	0.999568	41.329	0.263745	0.18664	0.450574
CHAC1	397.699	-0.360124	0.102675	0.436934	397.699	-0.152584	0.521899	0.780718	397.699	0.0916507	0.699536	0.999568	397.699	-0.11589	0.600789	0.814235
CHAC2	48.1202	0.0254777	0.900257	0.968589	48.1202	-0.169017	0.431026	0.709413	48.1202	-0.100753	0.632604	0.999568	48.1202	0.0937416	0.650929	0.844634
CHADL	1.56517	-2.21072	0.073036	0.380891	1.56517	-0.22258	0.851722	0.946415	1.56517	0.297477	0.793762	0.999568	1.56517	-1.69067	0.185459	0.449154
CHAF1A	328.277	-0.0816485	0.507731	0.802529	328.277	-0.475238	0.000377081	0.00540569	328.277	-0.0185745	0.887483	0.999568	328.277	0.375015	0.0028671	0.0264743
CHAF1B	10.7771	0.00519797	0.98968	0.996024	10.7771	0.128699	0.75224	0.907948	10.7771	-0.240615	0.560123	0.999568	10.7771	-0.364116	0.357789	0.633457
CHAMP1	69.3271	0.0942758	0.632046	0.865827	69.3271	0.537688	0.0117656	0.0787472	69.3271	0.368907	0.0833629	0.903894	69.3271	-0.0745046	0.705526	0.870685
CHCHD1	570.231	0.0174253	0.870683	0.959634	570.231	0.0378487	0.741429	0.903178	570.231	-0.0351571	0.758526	0.999568	570.231	-0.0555805	0.604716	0.816211
CHCHD10	6052.92	-0.0656526	0.480914	0.787087	6052.92	-0.296887	0.00313004	0.0286913	6052.92	-0.22088	0.0278238	0.603416	6052.92	0.0103551	0.911551	0.965546
CHCHD2	3461.76	-0.173569	0.0190711	0.220947	3461.76	0.153922	0.0534448	0.224844	3461.76	0.0638482	0.422673	0.999568	3461.76	-0.263643	0.000374351	0.00528807
CHCHD3	347.079	-0.0379824	0.692825	0.894569	347.079	-0.267857	0.00851204	0.0620937	347.079	-0.224346	0.0259186	0.588104	347.079	0.00552858	0.954658	0.982885
CHCHD4	293.209	-0.140103	0.181433	0.537875	293.209	-0.322557	0.00409939	0.0356017	293.209	-0.0614264	0.577222	0.999568	293.209	0.121028	0.258331	0.535864
CHCHD5	245.642	0.106679	0.42736	0.752494	245.642	0.266416	0.0638732	0.2512	245.642	0.0209118	0.88442	0.999568	245.642	-0.138825	0.301089	0.582765
CHCHD6	447.067	0.211206	0.0150304	0.20209	447.067	-0.139793	0.13537	0.392876	447.067	-0.0652253	0.481085	0.999568	447.067	0.285774	0.00115509	0.0131154
CHCHD7	51.0759	0.0577713	0.777224	0.926513	51.0759	0.161258	0.449687	0.725455	51.0759	-0.118504	0.580228	0.999568	51.0759	-0.221991	0.27415	0.554465
CHD1L	78.2045	-0.0471408	0.800345	0.933996	78.2045	0.919553	2.20525e-06	6.95817e-05	78.2045	0.239079	0.227376	0.999568	78.2045	-0.727615	6.47009e-05	0.00126757
CHD2	175.835	0.226802	0.0728257	0.38052	175.835	-0.0356532	0.791178	0.923245	175.835	-0.188112	0.161437	0.999568	175.835	0.0743433	0.557293	0.785817
CHD3	514.038	-0.02619	0.814447	0.940922	514.038	0.221841	0.0617631	0.246699	514.038	-0.111259	0.350124	0.999568	514.038	-0.35929	0.00123822	0.0138096
CHD4	362.661	0.341988	0.0185815	0.220414	362.661	0.27195	0.0821489	0.292577	362.661	-0.0121254	0.938284	0.999568	362.661	0.0579135	0.689745	0.862387
CHD6	15.4915	0.233324	0.486142	0.789825	15.4915	0.28888	0.438624	0.716658	15.4915	0.283356	0.441402	0.999568	15.4915	0.2278	0.502893	0.747636
CHD8	191.551	0.217651	0.131677	0.479542	191.551	0.0613878	0.690877	0.880368	191.551	-0.100337	0.51497	0.999568	191.551	0.0559263	0.698919	0.867552
CHD9	18.4388	-0.707541	0.0537943	0.339055	18.4388	-0.833717	0.033	0.162884	18.4388	-0.127469	0.731109	0.999568	18.4388	-0.00129338	0.997325	0.998889
CHDH	26.2459	0.859086	0.00593004	0.13501	26.2459	0.960131	0.00279559	0.0263765	26.2459	-0.20845	0.537473	0.999568	26.2459	-0.309496	0.290802	0.571604
CHEK1	114.701	-0.0141968	0.92421	0.974805	114.701	0.354345	0.0258604	0.137027	114.701	0.142213	0.371182	0.999568	114.701	-0.226329	0.129048	0.369923
CHEK2	35.389	0.154845	0.511573	0.804652	35.389	0.457932	0.069849	0.264924	35.389	0.182225	0.472554	0.999568	35.389	-0.120862	0.606253	0.81688
CHERP	150.7	0.177923	0.250657	0.617206	150.7	0.285582	0.0829369	0.294049	150.7	-0.0203951	0.901741	0.999568	150.7	-0.128055	0.406468	0.676483
CHFR	82.0502	0.582987	0.0184572	0.220369	82.0502	0.336249	0.206632	0.488654	82.0502	-0.0594141	0.824227	0.999568	82.0502	0.187324	0.446246	0.7065
CHIC2	42.9007	0.236235	0.281672	0.647135	42.9007	0.100984	0.670953	0.870797	42.9007	0.0437964	0.852525	0.999568	42.9007	0.179047	0.418902	0.686938
CHID1	23.825	-0.0844946	0.768134	0.923137	23.825	1.11744	0.000318208	0.00467922	23.825	0.646604	0.0398675	0.719333	23.825	-0.555333	0.0486025	0.205444
CHKA	99.8835	0.229688	0.140489	0.491574	99.8835	0.724633	2.13713e-05	0.000475853	99.8835	0.405162	0.0180949	0.50052	99.8835	-0.0897819	0.561717	0.788857
CHKB	220.584	0.00126451	0.991058	0.996214	220.584	0.612444	1.78952e-07	8.15122e-06	220.584	0.0155122	0.89652	0.999568	220.584	-0.595667	7.35822e-08	3.56774e-06
CHKB-DT	25.8592	0.121611	0.635615	0.867317	25.8592	-0.140236	0.612453	0.839648	25.8592	-0.0519769	0.847904	0.999568	25.8592	0.209869	0.424042	0.689831
CHM	24.8176	-0.63027	0.0937345	0.421679	24.8176	0.138137	0.723189	0.894847	24.8176	0.122981	0.750929	0.999568	24.8176	-0.645426	0.0881823	0.29657
CHML	9.35807	-0.840667	0.0888003	0.411648	9.35807	0.20547	0.686133	0.87792	9.35807	0.335349	0.501759	0.999568	9.35807	-0.710789	0.157291	0.412458
CHMP1A	452.969	0.0204047	0.859418	0.956543	452.969	0.0150643	0.902594	0.96735	452.969	-0.0931026	0.448352	0.999568	452.969	-0.0877621	0.447263	0.707041
CHMP1B	54.5336	0.255158	0.250228	0.616991	54.5336	0.869349	0.000431497	0.00605445	54.5336	0.527609	0.0337631	0.65838	54.5336	-0.0865816	0.694023	0.864637
CHMP2A	1053.68	0.0776698	0.345806	0.70167	1053.68	-0.109247	0.21786	0.502535	1053.68	-0.0879864	0.319053	0.999568	1053.68	0.0989309	0.231859	0.50638
CHMP2B	72.2841	-1.12893	0.0232276	0.239419	72.2841	-0.575792	0.27764	0.573076	72.2841	-0.203047	0.700584	0.999568	72.2841	-0.756182	0.130212	0.371165
CHMP4A	253.142	-0.0323511	0.796396	0.932073	253.142	0.247709	0.0615813	0.24623	253.142	-0.0729115	0.583645	0.999568	253.142	-0.352971	0.00467802	0.0391905
CHMP4B	406.906	-0.110584	0.362347	0.708518	406.906	0.110684	0.394156	0.678271	406.906	0.0500457	0.699106	0.999568	406.906	-0.171222	0.159838	0.415751
CHMP4C	169.694	-0.212706	0.167677	0.521105	169.694	-0.242272	0.140617	0.401791	169.694	-0.113087	0.486912	0.999568	169.694	-0.0835209	0.592195	0.809137
CHMP5	142.55	0.218712	0.276886	0.643317	142.55	-0.102447	0.637429	0.85344	142.55	-0.0416948	0.846954	0.999568	142.55	0.279464	0.167632	0.426278
CHMP6	200.553	0.0319757	0.812569	0.939873	200.553	0.105548	0.46374	0.736984	200.553	0.0500906	0.726534	0.999568	200.553	-0.0234818	0.862591	0.944166
CHMP7	171.736	0.239358	0.133895	0.482513	171.736	0.320567	0.0608191	0.244333	171.736	0.0347063	0.839468	0.999568	171.736	-0.046502	0.770265	0.903115
CHN1	2.39572	0.394498	0.608528	0.853534	2.39572	-1.3793	0.159836	0.429168	2.39572	0.0441842	0.957446	0.999568	2.39572	1.81798	0.0520817	0.2149
CHN2	8.42165	-0.0488927	0.918258	0.974109	8.42165	-1.86997	0.00136117	0.0151222	8.42165	-0.35529	0.473855	0.999568	8.42165	1.46579	0.00940104	0.0661021
CHORDC1	11.5115	-0.322977	0.450269	0.766929	11.5115	0.247333	0.555345	0.802165	11.5115	-0.199753	0.638945	0.999568	11.5115	-0.770063	0.067308	0.250892
CHP1	142.443	0.229673	0.0860764	0.406677	142.443	0.28049	0.0489594	0.212745	142.443	-0.0178585	0.900684	0.999568	142.443	-0.0686755	0.605656	0.816716
CHPF	299.864	0.230207	0.0372487	0.285923	299.864	-0.00974675	0.934869	0.978433	299.864	-0.0327258	0.782546	0.999568	299.864	0.207228	0.0624404	0.238457
CHPF2	155.399	0.0100383	0.939945	0.98014	155.399	0.218927	0.118684	0.362626	155.399	-0.0552799	0.694593	0.999568	155.399	-0.264169	0.0464452	0.200778
CHPT1	200.378	-0.189347	0.362525	0.708518	200.378	-0.262454	0.240906	0.530754	200.378	-0.00827077	0.970316	0.999568	200.378	0.0648367	0.757013	0.895916
CHRAC1	132.512	-0.00242326	0.986051	0.995155	132.512	0.02733	0.853905	0.94704	132.512	0.0521191	0.722415	0.999568	132.512	0.0223659	0.873353	0.94875
CHRNA10	12.5686	0.0790007	0.825201	0.945176	12.5686	-0.448551	0.257416	0.549019	12.5686	-0.0619918	0.86954	0.999568	12.5686	0.46556	0.216489	0.487916
CHRNB1	20.0214	-0.357942	0.249567	0.616942	20.0214	-0.0662497	0.838053	0.941096	20.0214	0.0232154	0.941795	0.999568	20.0214	-0.268477	0.396885	0.668376
CHRNE	3.20112	0.416222	0.590217	0.845726	3.20112	-1.96163	0.0502921	0.216285	3.20112	-0.46475	0.577944	0.999568	3.20112	1.91311	0.0430467	0.191153
CHST10	91.5577	0.235422	0.11167	0.450716	91.5577	0.299254	0.0542418	0.226949	91.5577	-0.0929544	0.554664	0.999568	91.5577	-0.156786	0.282449	0.563274
CHST13	11.2069	-1.12156	0.0410158	0.299831	11.2069	1.6326	0.000254825	0.00389779	11.2069	-0.335481	0.492694	0.999568	11.2069	-3.08964	1.53352e-09	1.21119e-07
CHST14	155.664	-0.304405	0.033036	0.274382	155.664	0.539959	0.000310039	0.00457517	155.664	0.265187	0.0769913	0.895238	155.664	-0.579176	4.76267e-05	0.000991868
CHST15	146.172	0.243388	0.144639	0.496203	146.172	0.0584464	0.743581	0.903972	146.172	-0.104343	0.558665	0.999568	146.172	0.0805987	0.629461	0.830856
CHST3	189.013	0.673796	2.15666e-05	0.00475147	189.013	0.446403	0.0107829	0.0735388	189.013	0.350238	0.0448236	0.751528	189.013	0.577631	0.000283408	0.00420691
CHST7	44.3675	0.0577752	0.763616	0.920907	44.3675	-0.0570621	0.781451	0.919122	44.3675	0.014496	0.942631	0.999568	44.3675	0.129333	0.510179	0.753179
CHSY1	22.249	0.0996115	0.711672	0.901319	22.249	0.419597	0.151044	0.416769	22.249	0.30581	0.292356	0.999568	22.249	-0.0141753	0.958312	0.98409
CHTF18	286.24	0.069471	0.661905	0.879658	286.24	0.0823966	0.631123	0.849361	286.24	0.148361	0.384975	0.999568	286.24	0.135435	0.396526	0.668041
CHTOP	579.073	-0.158838	0.182513	0.539166	579.073	0.470314	0.000205796	0.00327138	579.073	-0.00943144	0.940876	0.999568	579.073	-0.638583	7.33741e-08	3.56774e-06
CHUK	37.8795	0.127276	0.590443	0.845927	37.8795	-0.250871	0.311082	0.604077	37.8795	-0.268106	0.272932	0.999568	37.8795	0.11004	0.645931	0.841425
CHURC1	24.663	-0.420992	0.1777	0.534889	24.663	0.231872	0.49089	0.757292	24.663	0.322446	0.331081	0.999568	24.663	-0.330418	0.297281	0.578675
CIAO1	347.75	0.251952	0.0599971	0.352192	347.75	0.316597	0.0286867	0.147945	347.75	0.114729	0.427852	0.999568	347.75	0.0500832	0.70846	0.872582
CIAO2A	311.821	0.164536	0.314307	0.675289	311.821	0.399376	0.0233728	0.127727	311.821	0.16797	0.340333	0.999568	311.821	-0.0668695	0.682471	0.85774
CIAO2B	768.772	0.0291177	0.795497	0.931496	768.772	0.258152	0.0330562	0.162884	768.772	0.163645	0.17587	0.999568	768.772	-0.0653894	0.561282	0.788857
CIAO3	139.68	-0.121176	0.479487	0.786082	139.68	-0.323842	0.0786889	0.284859	139.68	-0.0419283	0.817223	0.999568	139.68	0.160737	0.356325	0.632197
CIAPIN1	171.976	0.051434	0.654941	0.876932	171.976	-0.0971366	0.435495	0.713672	171.976	0.0854478	0.483237	0.999568	171.976	0.234018	0.0471316	0.202195
CIART	3.00114	0.560236	0.447021	0.765347	3.00114	-1.66036	0.0933838	0.317207	3.00114	-0.1842	0.823337	0.999568	3.00114	2.03639	0.0247465	0.13241
CIB1	824.868	0.152977	0.148672	0.501171	824.868	-0.118186	0.298614	0.594199	824.868	-0.197086	0.0823277	0.903894	824.868	0.0740767	0.485389	0.736145
CIB2	99.8151	-0.0330039	0.874807	0.960216	99.8151	0.575335	0.00914604	0.0655571	99.8151	0.00328995	0.988223	0.999568	99.8151	-0.605049	0.00348274	0.0311512
CIC	206.135	0.24177	0.138765	0.488192	206.135	-0.380148	0.0324486	0.160745	206.135	-0.0717852	0.682425	0.999568	206.135	0.550132	0.000901261	0.0107586
CIDECP1	47.085	-0.0229379	0.909418	0.971242	47.085	0.0320476	0.879062	0.957438	47.085	-0.103091	0.622912	0.999568	47.085	-0.158077	0.434804	0.698155
CILK1	12.8512	0.224354	0.520529	0.809798	12.8512	0.141156	0.72009	0.893694	12.8512	0.23248	0.546218	0.999568	12.8512	0.315678	0.37803	0.652281
CILP2	4.68883	0.106674	0.856225	0.955725	4.68883	-0.345604	0.601356	0.834272	4.68883	0.0522943	0.933837	0.999568	4.68883	0.504571	0.416799	0.684921
CINP	289.424	0.119251	0.385216	0.723503	289.424	0.155833	0.289333	0.585128	289.424	0.0164502	0.91076	0.999568	289.424	-0.0201315	0.883681	0.953455
CIP2A	10.02	-0.233741	0.644743	0.871679	10.02	-0.131106	0.801496	0.92765	10.02	-0.281997	0.587322	0.999568	10.02	-0.384632	0.449227	0.708629
CIPC	24.3992	0.413211	0.157794	0.511638	24.3992	-0.0119727	0.970454	0.991409	24.3992	0.0500492	0.874923	0.999568	24.3992	0.475233	0.110791	0.339828
CIR1	153.231	-0.0809365	0.614674	0.855868	153.231	0.18631	0.277663	0.573076	153.231	0.05555	0.745721	0.999568	153.231	-0.211696	0.188722	0.452457
CIRBP	523.007	0.0584779	0.558644	0.828029	523.007	0.397181	0.000210556	0.00331349	523.007	0.0994415	0.35451	0.999568	523.007	-0.239262	0.0164135	0.0989065
CIRBP-AS1	13.4291	0.147893	0.680082	0.889077	13.4291	-0.604737	0.125795	0.376218	13.4291	-0.149169	0.69065	0.999568	13.4291	0.603462	0.1119	0.341491
CISD1	5.52637	0.629483	0.239591	0.606283	5.52637	0.326042	0.552069	0.800054	5.52637	-0.300377	0.598035	0.999568	5.52637	0.00306404	0.99522	0.997713
CISD3	23.4893	0.254157	0.359982	0.707309	23.4893	-0.413634	0.150975	0.416769	23.4893	-0.51627	0.0707947	0.876765	23.4893	0.151521	0.587976	0.807162
CISH	23.9961	0.301849	0.269594	0.636502	23.9961	0.0147903	0.96044	0.986682	23.9961	-0.0362092	0.902309	0.999568	23.9961	0.25085	0.364326	0.640068
CIT	71.5239	-0.0364411	0.828589	0.945844	71.5239	-0.0326142	0.860081	0.949863	71.5239	0.231615	0.197931	0.999568	71.5239	0.227788	0.189567	0.453802
CITED1	11.3931	0.527957	0.214982	0.576252	11.3931	0.195394	0.681828	0.876221	11.3931	0.264921	0.572022	0.999568	11.3931	0.597484	0.168781	0.427894
CITED2	195.322	-0.00856842	0.958121	0.985332	195.322	0.406486	0.018996	0.110135	195.322	0.0134293	0.938497	0.999568	195.322	-0.401625	0.0133361	0.0855122
CITED4	72.0731	0.161787	0.355389	0.704966	72.0731	0.0575398	0.756902	0.909836	72.0731	-0.0482196	0.794234	0.999568	72.0731	0.0560275	0.750232	0.892855
CIZ1	652.763	0.0756444	0.513416	0.805966	652.763	-0.57609	4.79572e-06	0.00013443	652.763	-0.0330555	0.790562	0.999568	652.763	0.618678	1.33781e-07	6.02159e-06
CKAP2	54.3071	-0.456442	0.0539114	0.339209	54.3071	-0.0365813	0.885105	0.960936	54.3071	0.246447	0.320623	0.999568	54.3071	-0.173414	0.473399	0.72819
CKAP2L	91.0692	0.139282	0.372326	0.716359	91.0692	-0.0153392	0.928999	0.977001	91.0692	0.166687	0.322285	0.999568	91.0692	0.321307	0.0446217	0.195588
CKAP4	83.0443	0.0379721	0.836544	0.94947	83.0443	0.760164	6.68521e-05	0.00126435	83.0443	0.0459119	0.813644	0.999568	83.0443	-0.67628	0.000165018	0.00276306
CKAP5	217.288	0.239891	0.132163	0.480376	217.288	0.114368	0.508524	0.770933	217.288	0.136556	0.427411	0.999568	217.288	0.26208	0.102013	0.324175
CKB	42.9043	-0.191651	0.377302	0.718775	42.9043	-1.48126	6.41424e-09	4.19532e-07	42.9043	-0.134629	0.550633	0.999568	42.9043	1.15498	3.0367e-06	9.21133e-05
CKLF	338.87	0.291015	0.0420664	0.30403	338.87	0.0289214	0.851248	0.946183	338.87	-0.07312	0.634527	0.999568	338.87	0.188973	0.188009	0.451475
CKMT2-AS1	16.3945	0.0563669	0.871315	0.959822	16.3945	-0.629581	0.112089	0.352404	16.3945	0.0432373	0.90737	0.999568	16.3945	0.729185	0.0510348	0.212312
CKS1B	323.835	0.203026	0.295712	0.659421	323.835	0.983128	2.32769e-06	7.27398e-05	323.835	0.103005	0.622907	0.999568	323.835	-0.677097	0.000442669	0.00606882
CKS2	430.286	0.369478	0.126844	0.472533	430.286	-0.209027	0.425539	0.704798	430.286	0.0851045	0.744828	0.999568	430.286	0.66361	0.00629221	0.0489273
CLASP1	122.15	0.33801	0.0261158	0.251275	122.15	0.359267	0.02674	0.140483	122.15	-0.0193019	0.905972	0.999568	122.15	-0.040559	0.787572	0.912102
CLASP2	7.42043	-1.16989	0.0301231	0.265328	7.42043	0.160378	0.767527	0.913815	7.42043	0.451084	0.392796	0.999568	7.42043	-0.879187	0.112103	0.341696
CLASRP	428.04	-0.0727586	0.506767	0.80179	428.04	-0.383339	0.00120119	0.0135896	428.04	-0.0403414	0.729606	0.999568	428.04	0.270239	0.0152101	0.0941344
CLBA1	34.19	0.386372	0.146615	0.498763	34.19	-0.379726	0.2052	0.487779	34.19	0.096089	0.739059	0.999568	34.19	0.862187	0.00194694	0.0195754
CLCA4-AS1	3.37787	0.18541	0.783637	0.929353	3.37787	-0.112906	0.880413	0.958322	3.37787	0.00702169	0.992342	0.999568	3.37787	0.305338	0.660071	0.847729
CLCC1	27.2808	0.0738122	0.792996	0.931322	27.2808	0.586514	0.0522163	0.221531	27.2808	0.306243	0.312614	0.999568	27.2808	-0.206458	0.460531	0.718251
CLCF1	276.456	-0.0503977	0.72156	0.904958	276.456	0.144535	0.327703	0.620428	276.456	-0.40454	0.00655228	0.275163	276.456	-0.599472	1.89313e-05	0.000451976
CLCN2	120.327	0.0746202	0.607338	0.853509	120.327	0.396563	0.00952541	0.0671646	120.327	0.0911592	0.552877	0.999568	120.327	-0.230783	0.10993	0.338359
CLCN3	55.8689	-0.427794	0.0990931	0.431732	55.8689	-0.0176449	0.948838	0.982832	55.8689	0.0919598	0.735486	0.999568	55.8689	-0.318189	0.224871	0.497748
CLCN4	10.7827	-0.185058	0.667087	0.881547	10.7827	-0.175898	0.686435	0.878005	10.7827	-0.390836	0.370152	0.999568	10.7827	-0.399997	0.351608	0.627646
CLCN5	15.893	0.41052	0.20517	0.565328	15.893	-0.421444	0.239324	0.529032	15.893	-0.196817	0.568901	0.999568	15.893	0.635147	0.0595618	0.232378
CLCN6	48.1503	0.201978	0.37738	0.71881	48.1503	0.0624207	0.803343	0.928436	48.1503	0.180411	0.464502	0.999568	48.1503	0.319969	0.169718	0.428751
CLCN7	502.372	0.00193839	0.987282	0.995394	502.372	-0.116723	0.37238	0.659663	502.372	-0.0819276	0.529595	0.999568	502.372	0.0367338	0.763581	0.898854
CLCNKB	2.96251	-0.617768	0.457468	0.77154	2.96251	-0.453211	0.542586	0.7948	2.96251	-0.929625	0.223051	0.999568	2.96251	-1.09418	0.179167	0.441152
CLDN1	581.366	-0.766086	0.0402308	0.297362	581.366	-0.393883	0.328316	0.62112	581.366	0.0548065	0.891698	0.999568	581.366	-0.317396	0.395925	0.667852
CLDN12	35.0469	-0.764036	0.0871728	0.408608	35.0469	-0.384888	0.412696	0.694263	35.0469	-0.2429	0.602796	0.999568	35.0469	-0.622048	0.166543	0.424649
CLDN15	105.743	-0.19574	0.243857	0.611372	105.743	-0.348618	0.0441955	0.19968	105.743	-0.469164	0.00656328	0.275163	105.743	-0.316286	0.0605478	0.234534
CLDN16	888.659	0.0694785	0.562399	0.829491	888.659	-0.373562	0.00426134	0.0365857	888.659	0.259929	0.0447602	0.751469	888.659	0.702969	6.62921e-09	4.33592e-07
CLDN2	5.34295	-0.248296	0.622986	0.860826	5.34295	2.10093	0.0630911	0.249229	5.34295	4.68536	5.61554e-06	0.00164	5.34295	2.33613	0.000675448	0.00851938
CLDN23	56.2634	-0.513282	0.036004	0.283695	56.2634	0.114525	0.653735	0.86163	56.2634	0.0897141	0.723555	0.999568	56.2634	-0.538093	0.0289766	0.146876
CLDN3	880.401	0.503988	0.000188857	0.0221436	880.401	0.957809	5.89535e-11	6.98432e-09	880.401	0.446639	0.00232109	0.147214	880.401	-0.00718133	0.957455	0.983937
CLDN4	4057.53	0.21318	0.082047	0.397817	4057.53	0.127492	0.334917	0.625689	4057.53	-0.269972	0.0412509	0.729077	4057.53	-0.184283	0.132582	0.375077
CLDN7	1806.44	-0.0484471	0.606154	0.853317	1806.44	-0.403232	7.07269e-05	0.00133162	1806.44	-0.0776571	0.441999	0.999568	1806.44	0.277127	0.00334875	0.0302326
CLDN9	26.7554	-0.520923	0.0886004	0.411177	26.7554	-2.09739	2.55951e-10	2.41672e-08	26.7554	-0.966414	0.00118205	0.0951547	26.7554	0.610057	0.0714231	0.261115
CLDND1	57.8561	-0.561735	0.0772857	0.388933	57.8561	-0.189322	0.574883	0.818335	57.8561	0.0141784	0.966201	0.999568	57.8561	-0.358234	0.264378	0.542848
CLDND2	35.2259	0.231857	0.359123	0.706653	35.2259	-0.540298	0.0603273	0.243207	35.2259	0.113049	0.678803	0.999568	35.2259	0.885205	0.000973627	0.0114591
CLEC11A	352.133	0.413092	0.00227944	0.086743	352.133	-0.623424	2.74861e-05	0.000589028	352.133	-0.0525784	0.718765	0.999568	352.133	0.983937	1.10755e-12	1.47965e-10
CLEC16A	61.8714	0.200365	0.229225	0.594203	61.8714	0.364801	0.039841	0.186967	61.8714	0.109839	0.537536	0.999568	61.8714	-0.0545965	0.741847	0.889036
CLEC18B	2.63222	0.16835	0.834459	0.94894	2.63222	-0.215598	0.822862	0.936763	2.63222	0.434134	0.631014	0.999568	2.63222	0.818082	0.346673	0.623173
CLEC3B	3.03497	0.0907546	0.913256	0.971931	3.03497	0.563723	0.53171	0.786387	3.03497	0.129735	0.88734	0.999568	3.03497	-0.343233	0.674552	0.854313
CLEC4A	3.11746	0.692364	0.321002	0.680937	3.11746	-0.593942	0.451572	0.726752	3.11746	-0.485809	0.524703	0.999568	3.11746	0.800497	0.268216	0.547549
CLEC4O	126.187	-0.0832653	0.572076	0.835073	126.187	0.520261	0.000753602	0.00950175	126.187	0.153715	0.322481	0.999568	126.187	-0.449811	0.00209256	0.0207406
CLGN	24.1923	-0.62514	0.0685903	0.368259	24.1923	-0.694177	0.0621449	0.24728	24.1923	-0.0983356	0.781354	0.999568	24.1923	-0.0292991	0.935077	0.974938
CLIC1	4274.48	0.118983	0.172897	0.529426	4274.48	0.147676	0.116747	0.359518	4274.48	-0.033615	0.720997	0.999568	4274.48	-0.0623078	0.475467	0.729139
CLIC2	1.42793	0.320503	0.811261	0.939265	1.42793	-1.02835	0.512465	0.77327	1.42793	0.0546446	0.971046	0.999568	1.42793	1.40349	0.321065	0.600347
CLIC4	47.869	-1.81025	2.01891e-05	0.0045274	47.869	-1.31718	0.00245069	0.0238757	47.869	-0.595045	0.163307	0.999568	47.869	-1.08812	0.0117509	0.0779954
CLINT1	123.214	-1.01495	0.0549294	0.340839	123.214	0.0738972	0.896488	0.964084	123.214	0.236605	0.676612	0.999568	123.214	-0.852239	0.107527	0.334461
CLIP1	105.335	-0.273381	0.113742	0.452877	105.335	-0.382185	0.0394075	0.185487	105.335	-0.0251113	0.889851	0.999568	105.335	0.0836929	0.636627	0.835573
CLIP2	240.489	0.192536	0.239902	0.606609	240.489	-0.500612	0.00473799	0.039784	240.489	-0.251816	0.151411	0.999568	240.489	0.441332	0.00770151	0.0564767
CLIP3	18.0155	-0.249053	0.445109	0.763931	18.0155	-1.27765	0.000372556	0.00534692	18.0155	-0.476006	0.147578	0.999568	18.0155	0.552592	0.120413	0.354963
CLIP4	182.689	-0.837148	4.67664e-05	0.00781021	182.689	-0.653516	0.00254313	0.0245666	182.689	-0.381807	0.075377	0.888596	182.689	-0.56544	0.00641432	0.0496004
CLK1	29.8744	-0.0935169	0.724527	0.905721	29.8744	0.15782	0.580328	0.821629	29.8744	0.195142	0.488095	0.999568	29.8744	-0.0561944	0.834733	0.932429
CLK2	251.953	-0.0177533	0.886577	0.96447	251.953	0.764779	7.81621e-09	4.94779e-07	251.953	0.264566	0.0476647	0.773351	251.953	-0.517966	2.62529e-05	0.000596174
CLK3	132.63	-0.0564457	0.675796	0.885803	132.63	-0.246161	0.0780941	0.283523	132.63	-0.312005	0.0243824	0.571258	132.63	-0.12229	0.368618	0.643377
CLK4	14.1401	-0.737442	0.110762	0.449274	14.1401	0.143518	0.75731	0.909836	14.1401	-0.0379117	0.934839	0.999568	14.1401	-0.918872	0.0470888	0.202195
CLMN	19.5207	0.142327	0.633676	0.866475	19.5207	-0.0850886	0.780376	0.918889	19.5207	-0.376408	0.220755	0.999568	19.5207	-0.148993	0.614725	0.821897
CLN3	213.519	0.180572	0.173657	0.530378	213.519	-0.0444133	0.752285	0.907948	213.519	-0.237217	0.0917792	0.929723	213.519	-0.0122324	0.926549	0.97187
CLN6	387.664	0.176823	0.153062	0.506036	387.664	-0.0427115	0.745922	0.904615	387.664	-0.293187	0.0261724	0.588104	387.664	-0.0736525	0.551453	0.782237
CLN8	30.8869	0.291795	0.236789	0.603285	30.8869	0.262243	0.321783	0.615623	30.8869	-0.0274376	0.917938	0.999568	30.8869	0.0021148	0.993104	0.997393
[truncated: 10,560 more rows]

## Sheet: DEGs CD133- EIF4G2KDvsControl
	CD133-(EIF4G2KD) / CD133-(Control)
Gene Name	baseMean	log2FC	pval	padj
NID2	14.2904	-2.32316	1.97011e-05	0.00449829
F2R	32.4709	-2.24102	5.92601e-09	1.24031e-05
IL1RAPL1	28.8768	-2.01041	1.15273e-07	0.000119804
PPARG	59.402	-1.96783	4.31479e-09	1.0837e-05
CLIC4	47.869	-1.81025	2.01891e-05	0.0045274
PIK3CD-AS2	33.9659	-1.71751	5.67789e-07	0.000375193
LINC00431	44.5279	-1.70848	7.14818e-10	2.99223e-06
LRP12	14.8443	-1.70208	0.000432399	0.036233
L1CAM	19.1877	-1.70032	0.000505437	0.0397116
EHF	14.1728	-1.6865	0.000709027	0.0481295
CDC42EP3	22.5049	-1.6619	1.4116e-05	0.00347586
FHL2	34.7244	-1.61121	3.19522e-07	0.000236033
KIF3A	14.0768	-1.60489	0.000105331	0.0145416
KRTAP2-3	27.3065	-1.59903	0.000313457	0.0302807
EIF4G2	719.64	-1.59106	6.76711e-06	0.00202337
KLHL13	14.7288	-1.56133	3.70487e-05	0.00664654
LCP1	41.8989	-1.54394	3.67139e-05	0.00664654
GPNMB	21.2654	-1.51082	0.000579751	0.041842
ZNF467	26.5589	-1.45034	3.05386e-05	0.00581066
VSTM1	101.437	-1.43893	1.35881e-10	8.53195e-07
FHL1	65.8867	-1.42423	2.05869e-06	0.000807907
IL1R2	18.5052	-1.36811	0.000350848	0.0330626
NTN4	22.6673	-1.35709	0.000211126	0.0232572
ELFN2	92.1123	-1.3559	7.50186e-08	8.56439e-05
ESF1	23.5955	-1.35417	0.000486384	0.0394065
DDIAS	22.9299	-1.35363	0.00036925	0.03336
PLLP	81.6428	-1.35106	7.40755e-07	0.000422837
GBP1	27.2019	-1.33351	2.22748e-05	0.00478501
ROBO3	21.6335	-1.32832	0.000264718	0.0274738
IFI27	17.0032	-1.30749	8.68712e-05	0.0128423
USP14	28.421	-1.30419	0.000504202	0.0397116
FBXO2	25.5173	-1.29781	1.49925e-05	0.00362069
ROBO1	14.3913	-1.29556	0.000380697	0.0339063
ZNF367	25.1343	-1.28833	0.00054882	0.0406829
KCTD17	62.1601	-1.25943	3.02613e-06	0.00105562
SLC25A36	50.657	-1.24895	0.000472961	0.0388196
ACTR3-AS1	19.5736	-1.24466	0.000259024	0.027187
APOC1	77.5551	-1.23623	9.79318e-07	0.000497837
ANGPTL4	42.1375	-1.22156	6.45923e-05	0.0101394
SPEG	66.32	-1.1892	5.97536e-07	0.000375193
CBLL1	19.5821	-1.15269	0.000510577	0.039825
BRSK1	69.2667	-1.14647	4.28212e-05	0.00736643
UGCG	67.1775	-1.1414	0.000393345	0.0341703
ACSL4	30.3043	-1.13929	0.000534414	0.0406829
PJA2	19.9587	-1.13208	0.000651363	0.0451923
RIN2	28.0964	-1.13054	0.000640537	0.0446912
CTH	66.8277	-1.12793	0.000544605	0.0406829
CAMK2N1	77.806	-1.1275	9.28112e-06	0.00255626
FBXO11	44.8571	-1.1187	4.74499e-05	0.00781021
ADORA2B	42.513	-1.093	0.000174836	0.0213165
ETV7	35.0324	-1.06476	0.000105374	0.0145416
EED	49.8011	-1.04963	0.000594631	0.0424283
CD163L1	56.2271	-1.01505	0.000505961	0.0397116
MAP1LC3B	198.792	-1.00934	0.000143952	0.0186366
GZMM	38.5762	-1.00927	0.000420909	0.0359576
CPE	44.6483	-0.99793	7.34819e-05	0.0112535
CRYAB	36.6084	-0.964664	0.000315236	0.0302807
EIF3J	139.784	-0.955008	0.000635538	0.0446912
SERTAD4-AS1	59.4957	-0.935275	1.90928e-06	0.000799224
EPAS1	182.305	-0.928465	7.75106e-05	0.0117274
SEMA3C	92.8342	-0.918499	0.000275886	0.0282013
PAIP2	241.079	-0.906917	1.37739e-07	0.000123552
PTK6	21.3812	-0.906315	0.000663996	0.0458157
SFTA1P	177.517	-0.878782	2.46532e-06	0.000910572
CCN1	2220.29	-0.850251	7.69305e-06	0.00221153
ERICH2	105.777	-0.841464	0.000535961	0.0406829
FXYD5	175.433	-0.839684	2.6852e-06	0.000963449
TMEM61	53.3996	-0.837361	0.000190437	0.0221436
CLIP4	182.689	-0.837148	4.67664e-05	0.00781021
CST6	537.545	-0.820476	1.52568e-09	4.78987e-06
PLCB4	307.909	-0.816096	0.000196227	0.0223359
SMIM30	84.3322	-0.798926	0.000640581	0.0446912
RPL39	300.646	-0.795113	0.000192811	0.022214
SLC22A17	148.08	-0.791871	4.21923e-05	0.00735903
TNNT1	918.067	-0.791412	1.24021e-07	0.000119804
GADD45A	911.851	-0.783618	1.86886e-07	0.000149708
STC2	306.674	-0.770805	0.000207793	0.023241
RTN2	192.642	-0.755926	1.2704e-05	0.00325584
KLC3	75.1267	-0.750556	0.000166341	0.020672
TAF15	129.094	-0.740928	9.42061e-05	0.0137563
ANXA6	327.174	-0.724925	1.87423e-05	0.00435862
MS4A15	110.686	-0.714315	4.78887e-05	0.00781021
PLPP5	53.8298	-0.705127	0.000568049	0.0412682
CXCL1	153.648	-0.696172	0.000394544	0.0341703
CPNE2	75.6505	-0.684165	0.000154432	0.0195895
CD74	472.006	-0.682953	9.36359e-06	0.00255626
SLC20A2	248.166	-0.677832	2.38076e-05	0.00490125
QPRT	463.84	-0.656086	4.53234e-06	0.00147308
NME4	257.319	-0.650169	4.5748e-06	0.00147308
IFI35	216	-0.64398	2.42192e-05	0.00490556
KLF4	174.841	-0.640712	0.000389266	0.0341703
PRSS22	160.622	-0.602707	0.000218865	0.023694
EMP3	211.995	-0.586787	0.000221239	0.0237463
DEAF1	272.425	0.588858	4.45201e-05	0.00755519
ALDH4A1	73.3316	0.597561	0.000140245	0.0183459
SLPI	1225.25	0.623352	8.69241e-05	0.0128423
ASRGL1	135.334	0.631955	0.000377745	0.0338838
PNPO	102.304	0.655471	0.000189412	0.0221436
S100A16	2196.34	0.655759	3.25004e-05	0.00609164
RNF208	110.349	0.657753	0.000401994	0.034577
MFSD12	118.291	0.668363	0.000285804	0.028713
CHST3	189.013	0.673796	2.15666e-05	0.00475147
PLEKHA1	104.742	0.678711	9.99651e-07	0.000497837
TLE3	58.404	0.685085	0.000352794	0.0330626
ABHD8	131.418	0.691319	9.27235e-07	0.000497837
CD24	106.277	0.698175	0.000308591	0.0302807
MYRF	188.807	0.700636	2.35542e-05	0.00490125
WNT7B	446.99	0.72539	2.3628e-06	0.000899152
SYK	100.903	0.730632	3.58226e-05	0.0066156
ZDHHC3	58.7032	0.756552	0.000180072	0.0215366
PCDH1	228.125	0.7753	0.000134199	0.0177398
WDTC1	194.517	0.780901	4.18396e-08	6.45429e-05
LAMC1	98.0008	0.782942	0.000499775	0.0397116
TM4SF1	619.865	0.784145	0.000475498	0.0388196
SLC27A5	201.18	0.78788	1.5011e-06	0.000673244
SIPA1L3	226.254	0.788128	0.00036839	0.03336
ANO6	124.293	0.804204	1.16915e-05	0.00312387
GLS	204.698	0.817315	1.39295e-05	0.00347586
E2F2	46.0972	0.81897	0.000390914	0.0341703
TRAF3	35.6883	0.850763	0.000216449	0.0236362
WSCD1	33.9393	0.921719	0.000499322	0.0397116
ABCA3	56.652	0.934375	2.99171e-05	0.00577998
PTPRU	141.391	0.944388	1.71889e-05	0.00407279
HOXA5	181.17	0.975079	7.15195e-07	0.000422837
HTRA1	398.712	0.978755	5.10203e-08	6.45429e-05
TCN2	58.3762	0.984535	7.74862e-06	0.00221153
FOXC1	70.8721	1.06206	4.26589e-06	0.00144787
PHETA1	46.0428	1.07105	1.8306e-06	0.000792713
TMOD1	35.2746	1.13383	9.58291e-05	0.0138324
CYSRT1	229.933	1.34343	1.90741e-07	0.000149708
PCSK5	36.6493	1.41062	5.90045e-06	0.00185245
CETN2	35.6691	1.56947	0.000276219	0.0282013
TERC	30.4481	1.61388	1.03072e-06	0.000497837
SCARNA22	36.8004	1.71205	5.13958e-08	6.45429e-05
SEMA3F	97.8511	2.01016	2.24809e-05	0.00478501
MSMP	70.0866	2.04331	2.78981e-05	0.00556103

## Sheet: DEGs CD133+ EIF4G2KDvsControl
	CD133+(EIF4G2KD) / CD133+(Control)
Gene Name	baseMean	log2FC	pval	padj
FUOM	112.488	-4.08052	1.80468e-47	5.66581e-44
LINC00869	14.6369	-3.71048	1.18388e-09	9.12093e-08
NID2	14.2904	-3.70136	3.09898e-10	2.89076e-08
L1CAM	19.1877	-3.63456	8.07889e-11	9.05845e-09
SH2D6	41.9607	-3.09426	1.31413e-22	1.03143e-19
SEMA6B	13.6708	-3.02664	1.17009e-10	1.26673e-08
TFPI2	24.2951	-2.80192	3.50187e-06	0.000103231
ICAM2	60.3992	-2.74567	1.00324e-15	2.73884e-13
PPARG	59.402	-2.74332	9.08618e-15	2.03758e-12
SHISA9	21.7527	-2.69247	2.09952e-09	1.51527e-07
PLLP	81.6428	-2.69139	3.91334e-20	2.2338e-17
GLIPR2	14.7583	-2.67583	3.4918e-10	3.22427e-08
FHL1	65.8867	-2.64807	3.39903e-15	8.43362e-13
GPNMB	21.2654	-2.64483	2.77467e-08	1.55555e-06
VASN	23.4073	-2.63672	7.45783e-15	1.76708e-12
SNAR-G1	290.487	-2.62802	2.35948e-34	3.29226e-31
ABCA4	14.5398	-2.58552	6.4877e-10	5.325e-08
SLC39A8	11.3358	-2.55394	2.72125e-06	8.33499e-05
CFAP73	12.0276	-2.49866	3.98083e-07	1.61603e-05
SEZ6L2	15.7152	-2.48854	6.74751e-07	2.5144e-05
PTPRU	141.391	-2.40487	8.62453e-21	5.15747e-18
APLP1	13.6619	-2.38452	1.17268e-06	4.06811e-05
RAB26	16.4707	-2.36107	1.7309e-09	1.29384e-07
BEND7	69.8901	-2.35769	1.04221e-21	6.54403e-19
KCNJ4	23.5744	-2.34648	1.10423e-09	8.55979e-08
LOC105371795	44.0633	-2.29094	7.7171e-20	4.21354e-17
GIPR	11.1111	-2.27225	4.87939e-06	0.000136471
COL26A1	60.595	-2.25716	3.44764e-19	1.54627e-16
TNS1	11.9261	-2.24323	3.81498e-06	0.000111035
MSMP	70.0866	-2.23284	4.90609e-05	0.000979502
LHFPL6	16.3561	-2.15703	1.31785e-07	6.26878e-06
CCN3	33.8533	-2.1555	5.85695e-07	2.25618e-05
IL1R2	18.5052	-2.14722	1.22876e-07	5.93491e-06
SLC7A7	16.5829	-2.14409	3.72077e-06	0.000108664
DHRS3	657.375	-2.13623	1.92036e-32	2.19235e-29
SAA2	31.7428	-2.12708	2.79323e-09	1.95963e-07
PBX3	26.7191	-2.123	1.32279e-10	1.3843e-08
CLDN9	26.7554	-2.09739	2.55951e-10	2.41672e-08
GALNT18	44.446	-2.0919	1.0883e-17	3.90483e-15
KLHL30	61.8219	-2.08127	1.52433e-16	4.96104e-14
RFPL2	11.0202	-2.03013	6.27044e-06	0.000166478
DPP7	15.7396	-2.01874	8.29312e-07	3.0363e-05
LINC00431	44.5279	-1.97049	1.63415e-12	2.40401e-10
GADD45G	15.5541	-1.95491	2.48224e-05	0.00054118
FSCN1	278.803	-1.9445	2.32655e-13	4.0579e-11
CYSRT1	229.933	-1.92494	5.89031e-11	6.98432e-09
SEMA4A	11.3367	-1.92307	4.61838e-06	0.000130039
EBLN3P	14.8514	-1.91276	1.08378e-06	3.80462e-05
EXOC3L4	42.1797	-1.91187	9.18189e-12	1.21375e-09
RCAN3	17.2062	-1.90598	1.08461e-06	3.80462e-05
SCNN1A	160.128	-1.90465	2.37561e-16	7.10308e-14
ROBO1	14.3913	-1.89209	1.14126e-05	0.000279922
CST6	537.545	-1.87815	4.27182e-37	6.70568e-34
LINC01138	29.4473	-1.82247	4.33793e-10	3.89113e-08
MFSD14C	47.4556	-1.80203	4.8938e-12	6.68004e-10
LINC01186	22.6305	-1.77946	1.24864e-07	6.00784e-06
SERTAD4-AS1	59.4957	-1.76886	1.38537e-16	4.70201e-14
DHRS2	1056.27	-1.76647	2.33565e-19	1.08634e-16
NT5DC4	18.8394	-1.75037	2.05686e-05	0.000460429
KIF5B	66.5615	-1.74071	0.000948822	0.0112303
FGF21	10.678	-1.73284	0.000670994	0.0087049
SULT2B1	68.4951	-1.72206	2.49629e-09	1.7711e-07
IGFL2-AS1	45.209	-1.71298	4.24226e-06	0.000121078
TBC1D2	207.174	-1.70678	9.70967e-28	9.37954e-25
SMIM5	192.704	-1.70298	8.97066e-20	4.6939e-17
MT1X	60.6508	-1.70003	1.24175e-05	0.000301041
SAA1	275.2	-1.69319	1.05663e-10	1.15384e-08
MIR193BHG	14.2909	-1.68778	0.000106102	0.00185834
TCTEX1D4	27.6834	-1.68114	1.52969e-07	7.1412e-06
C5	12.812	-1.677	8.55199e-05	0.00156099
UNC5A	66.2001	-1.67598	2.30545e-08	1.31599e-06
ADORA2B	42.513	-1.66865	2.22185e-08	1.27991e-06
FAM102A	537.655	-1.63328	9.20713e-27	8.25879e-24
NAT8L	14.1108	-1.63234	3.64767e-05	0.000757147
TMEM40	17.0842	-1.61294	2.28626e-05	0.000501063
VSTM1	101.437	-1.59073	1.80928e-12	2.55291e-10
MAP4K1	17.0392	-1.59037	0.000100338	0.00177221
STMN3	23.8659	-1.58367	2.85228e-08	1.59195e-06
CERS1	48.0258	-1.56241	1.76378e-09	1.30483e-07
DNHD1	20.9769	-1.56144	7.39413e-06	0.000193449
TOR4A	25.4821	-1.54914	1.03221e-06	3.66174e-05
GRTP1	59.8007	-1.54853	4.11799e-08	2.20999e-06
DHDH	91.7271	-1.53408	1.15679e-19	5.81081e-17
MEGF9	126.018	-1.53309	2.56228e-08	1.44292e-06
PXDC1	22.6998	-1.5312	2.11131e-06	6.71671e-05
FBLIM1	23.0546	-1.52379	9.17016e-06	0.000234539
MSLN	69.8144	-1.522	1.46052e-10	1.47913e-08
FCGBP	10.6672	-1.51828	0.00237834	0.0233114
ITGB2	34.9435	-1.51637	1.46704e-09	1.10982e-07
CRYAB	36.6084	-1.51588	4.77656e-07	1.88038e-05
TSPAN13	20.8624	-1.5056	0.000191486	0.00309084
PTK6	21.3812	-1.50426	3.05192e-06	9.19089e-05
NEURL1B	13.7488	-1.50085	0.000466578	0.00643878
LCN2	1187.72	-1.49457	0.000115419	0.00199646
LYPD6B	20.3551	-1.49325	0.000162154	0.00269
PCDH1	228.125	-1.48447	1.4529e-10	1.47913e-08
CKB	42.9043	-1.48126	6.41424e-09	4.19532e-07
ETV7	35.0324	-1.47265	2.01756e-07	9.01657e-06
SLC26A2	50.7092	-1.47199	0.000237991	0.00368974
UGCG	67.1775	-1.46494	1.61305e-05	0.000377219
RAPGEF3	48.6158	-1.45118	5.06306e-09	3.41838e-07
RNF208	110.349	-1.43208	6.10039e-11	7.15969e-09
CD163L1	56.2271	-1.4262	2.90014e-06	8.77589e-05
PPP6C	19.7786	-1.42609	0.000286133	0.00428278
SUSD1	18.4793	-1.42552	2.74326e-05	0.000588886
BIK	223.82	-1.42369	5.01501e-14	9.689e-12
LAT2	35.6558	-1.41467	1.39877e-07	6.60368e-06
SECTM1	653.179	-1.40683	9.54911e-22	6.31146e-19
UHRF2	17.9582	-1.39942	0.000774918	0.00972169
FAM20C	39.0736	-1.39409	7.40206e-09	4.74261e-07
APOL3	51.7467	-1.38285	4.46842e-06	0.0001261
QPCTL	14.2274	-1.38035	0.000388236	0.00555292
MIG7	37.6802	-1.3676	4.43434e-08	2.33977e-06
PALM2AKAP2	23.5627	-1.36607	0.00022626	0.00352965
RANBP6	10.2581	-1.36539	0.0047481	0.0398041
TFEB	43.2582	-1.36441	1.57879e-07	7.26244e-06
CXXC5	191.84	-1.36063	1.01034e-12	1.5473e-10
NR6A1	26.3546	-1.36047	2.16796e-05	0.000481012
EVA1A	31.7257	-1.35107	3.96604e-06	0.000114365
NEURL3	12.1799	-1.35003	0.00117358	0.0133374
RHOB	284.67	-1.34489	3.70292e-11	4.55895e-09
NEAT1	2805.09	-1.34335	2.16651e-18	8.77645e-16
NTN5	10.793	-1.34055	0.00519759	0.0423564
PTAR1	21.0418	-1.33497	0.000193154	0.00310978
LMTK3	113.577	-1.32641	9.26019e-13	1.43567e-10
ZNF274	78.6052	-1.31985	2.5307e-12	3.53117e-10
CLIC4	47.869	-1.31718	0.00245069	0.0238757
TERT	12.0768	-1.31695	0.00118616	0.0134681
MCF2L-AS1	24.472	-1.3132	0.000111278	0.00193015
EML2-AS1	21.7502	-1.30886	0.00159017	0.0171133
LINC02783	13.3239	-1.29506	0.000845982	0.010385
ZSWIM9	179.967	-1.29085	3.14011e-15	8.04766e-13
HOXA11	11.202	-1.2898	0.00234942	0.023068
LETM2	61.3956	-1.28498	3.08663e-09	2.15344e-07
DMAC1	15.1618	-1.28317	0.000736637	0.00934413
CLIP3	18.0155	-1.27765	0.000372556	0.00534692
GDF15	3926.01	-1.27763	0.000522078	0.00707255
ERFE	655.307	-1.27198	4.2289e-14	8.4296e-12
ANKRD13B	35.8928	-1.26465	6.58524e-05	0.00125007
EPAS1	182.305	-1.26181	4.02253e-07	1.62427e-05
PCAT7	17.6225	-1.26172	0.000370369	0.00532162
NEK6	102.993	-1.25948	6.15288e-10	5.08341e-08
STOM	29.5316	-1.25747	2.51123e-05	0.000546551
TIMM50	35.1448	-1.24955	2.62346e-06	8.13468e-05
TNC	17.1034	-1.24724	0.00090702	0.0108894
LCP1	41.8989	-1.2465	0.00169671	0.018057
BTBD16	150.361	-1.23786	6.21875e-11	7.23103e-09
ATF5	1063.58	-1.23473	1.43795e-10	1.47913e-08
PADI1	770.491	-1.23116	2.18198e-16	6.68324e-14
CDKN1C	104.819	-1.21945	4.4426e-10	3.92888e-08
CD74	472.006	-1.21439	2.12812e-13	3.76408e-11
HAUS6	12.2234	-1.21399	0.00367251	0.0326163
UBA7	41.8674	-1.20185	1.17199e-06	4.06811e-05
PADI3	159.129	-1.19811	2.53035e-13	4.35289e-11
MILR1	25.4797	-1.19509	0.000281981	0.00422568
SYTL3	16.4811	-1.19499	0.00177402	0.0186897
MT2A	3319.97	-1.19305	4.40854e-07	1.75198e-05
AOPEP	30.8462	-1.19073	1.10275e-05	0.000272605
SLC25A29	27.0761	-1.18752	5.79692e-05	0.0011269
TAP2	38.7743	-1.18343	4.50458e-05	0.000909462
LINC00649	35.7214	-1.18096	0.000187954	0.00304165
BBC3	162.937	-1.1804	8.46406e-08	4.18471e-06
ZDHHC11	14.885	-1.17307	0.00403458	0.0351117
CCDC136	10.6923	-1.17132	0.00446525	0.0378371
KNDC1	19.9654	-1.16349	0.00310942	0.0285857
WNT7A	27.4707	-1.16345	5.33156e-05	0.00105273
PRRG4	31.016	-1.16298	0.000587313	0.007813
MAG	488.782	-1.16205	6.32389e-13	1.00526e-10
PTK7	35.5647	-1.16198	9.14297e-05	0.00164731
MTMR9LP	76.0763	-1.1575	8.36588e-09	5.25293e-07
ZNF790-AS1	20.3514	-1.15586	0.000356638	0.00515974
FLT3LG	63.6799	-1.15497	1.92133e-08	1.12224e-06
DOK7	115.873	-1.14071	1.59859e-11	2.04848e-09
SLC2A6	52.9102	-1.14001	0.000128645	0.00219202
SPNS2	68.6379	-1.12892	5.055e-06	0.000139825
NCS1	47.7201	-1.12653	1.60856e-06	5.38673e-05
PPP1R18	64.631	-1.12643	3.85649e-07	1.58267e-05
ACTR3-AS1	19.5736	-1.1263	0.00121448	0.0137154
SIGMAR1	641.951	-1.12323	2.07556e-33	2.60649e-30
ARTN	25.2968	-1.12077	6.43788e-05	0.00122681
WNK4	28.5661	-1.11959	7.79578e-05	0.00144182
NRARP	16.7706	-1.11572	0.00140481	0.0154673
CNTLN	17.7577	-1.11162	0.00256742	0.024744
ST3GAL1	25.5403	-1.11082	0.000265981	0.00403893
FBXO8	32.624	-1.10968	0.00253782	0.0245531
ZNF416	16.0172	-1.10843	0.00387592	0.0341078
SAT1	474.378	-1.10251	4.78635e-10	4.20329e-08
NTF4	81.612	-1.10056	4.82804e-10	4.21045e-08
PUM3	100.632	-1.09639	6.97511e-11	8.0361e-09
B4GALNT3	42.6028	-1.09249	3.36869e-06	9.97737e-05
SMAGP	85.6392	-1.09089	1.05224e-08	6.47747e-07
SSUH2	50.1254	-1.08555	2.53879e-05	0.000550641
ZSCAN22	14.7894	-1.08352	0.00588834	0.0466535
ZNF480	40.6154	-1.08291	0.000633788	0.00832543
UBAP1	138.349	-1.07899	1.23625e-10	1.31566e-08
GOLT1A	84.4894	-1.07424	1.62765e-09	1.22396e-07
ALDH1A3	63.2152	-1.07173	0.000799536	0.00993133
LINC00963	25.3821	-1.06555	0.000495052	0.00675746
PPM1N	17.7852	-1.06298	0.0007588	0.00953818
AKNA	221.309	-1.05734	5.78086e-07	2.24062e-05
TMPRSS4	21.4713	-1.05034	0.00196385	0.0201202
CPNE5	17.8745	-1.04318	0.0020076	0.0204142
CLTA	2210.03	-1.04276	7.14022e-19	3.09196e-16
CERCAM	327.808	-1.04233	8.68829e-18	3.20904e-15
B3GNT3	345.334	-1.04051	1.71258e-12	2.47202e-10
C3	86.953	-1.03868	4.70835e-06	0.000132276
HES6	307.252	-1.03776	5.25499e-10	4.45248e-08
LOC100507547	22.9043	-1.02827	0.000810566	0.0100584
PANO1	18.1092	-1.02654	0.00275376	0.0260844
ABITRAM	41.6536	-1.02477	0.00585033	0.0464402
HOXA10-AS	70.8342	-1.02284	4.06598e-07	1.63195e-05
MAMDC4	70.2209	-1.02259	3.625e-08	1.97925e-06
SPACA9	163.447	-1.01426	7.02829e-14	1.31733e-11
LTBP4	30.5495	-1.01272	0.000333016	0.00485716
LBHD2	41.7811	-1.01173	0.00111562	0.0127711
TRIB1	50.9571	-1.00833	0.00119645	0.0135483
LRFN1	65.1945	-1.00749	1.90532e-05	0.000432676
ERICH2	105.777	-1.00668	8.66367e-05	0.00157679
HSD11B2	19.7192	-1.00562	0.00168746	0.0179738
DNAJB6	288.719	-1.00504	1.0397e-06	3.6779e-05
SH2D5	75.1075	-1.00499	4.79753e-07	1.88273e-05
ITGB2-AS1	33.2018	-1.0015	0.000187189	0.0030358
LOC400684	17.1442	-0.999732	0.00555663	0.0446742
RC3H2	66.0279	-0.999049	0.000171484	0.00281502
RPP25L	191.475	-0.998319	1.64632e-12	2.40401e-10
GZMM	38.5762	-0.997103	0.000195877	0.00314958
GPRC5C	970.765	-0.996883	3.56e-22	2.62979e-19
EPHB4	57.8774	-0.995854	1.07935e-05	0.000268405
PTGR1	286.731	-0.993453	1.46135e-15	3.82327e-13
PIR	118.685	-0.991857	4.42051e-10	3.92888e-08
RNF223	29.8649	-0.991495	0.000108886	0.00189546
CBLC	243.921	-0.991376	2.33278e-14	4.88251e-12
APOM	56.9589	-0.985614	8.80917e-06	0.000226228
DEPTOR	27.2274	-0.983901	0.00256937	0.024744
CXADR	36.1845	-0.983546	0.00143825	0.0157468
ABCB6	33.7959	-0.973084	0.000315589	0.00464615
TRPM2	287.466	-0.971918	1.76221e-12	2.51476e-10
CAMK2N1	77.806	-0.968381	0.000145062	0.00243542
FBXO10	29.3189	-0.96815	0.000976835	0.011486
MAL	77.8053	-0.96476	9.42766e-09	5.89018e-07
ERRFI1	278.366	-0.964226	6.10155e-05	0.0011734
CDK9	46.5545	-0.962083	1.36812e-05	0.000328505
CASTOR3	37.0992	-0.961145	0.000305363	0.00452211
DPF1	51.966	-0.960591	0.000163136	0.00270272
VDR	23.8211	-0.958422	0.000895474	0.0107921
LINC02212	75.1416	-0.957801	1.71683e-06	5.64395e-05
CASTOR1	68.6754	-0.957188	4.68188e-07	1.8489e-05
ARHGEF37	31.4282	-0.95562	0.00196428	0.0201202
ERMP1	45.0001	-0.953157	0.000479157	0.00658343
FAM207A	515.454	-0.951871	1.82797e-14	3.89079e-12
CNTRL	41.3036	-0.9436	0.000209168	0.00330406
ALDH1B1	59.1836	-0.942099	0.000246114	0.00379692
ANKRD10	602.79	-0.94121	5.06339e-10	4.35521e-08
FAM201A	49.2485	-0.938606	0.000125102	0.00214621
SCAF1	132.986	-0.937611	1.19578e-05	0.000291428
AUH	129.627	-0.934131	5.09834e-09	3.4238e-07
LINC01508	32.7317	-0.931109	0.000385693	0.00552284
NID1	176.542	-0.928345	2.17269e-06	6.89007e-05
SPON1	52.6746	-0.928203	0.000134195	0.00226509
SMTN	19.2099	-0.927954	0.00260959	0.0249971
SMIM30	84.3322	-0.926629	0.000169032	0.00277841
PAXBP1	46.0073	-0.923787	0.00308193	0.028479
PLEKHA4	258.06	-0.923612	2.0056e-08	1.16603e-06
LOC101928402	25.726	-0.921122	0.00221691	0.0220777
NAA35	94.023	-0.920994	5.29137e-08	2.73453e-06
NIBAN2	694.182	-0.919736	5.29058e-11	6.38838e-09
TMEM198	38.7983	-0.917302	0.000206248	0.00327411
TNFAIP2	889.338	-0.91013	3.72919e-07	1.5405e-05
SNAPC3	37.1821	-0.90928	0.0017009	0.0180863
SLC19A1	32.4361	-0.905144	0.00085216	0.0104099
PPP1R15A	1151.56	-0.903006	0.000116659	0.00201237
NACC2	63.4467	-0.901019	1.51875e-05	0.000357833
APOC1	77.5551	-0.900859	0.000585374	0.00780508
LINC00113	28.4993	-0.899117	0.00184492	0.0192749
CCER2	35.0501	-0.897043	0.00065448	0.00855355
GSDMB	44.0751	-0.896639	0.000588946	0.00782644
CYTH2	52.0631	-0.896494	0.000198995	0.00317936
PKD1L2	21.1463	-0.894787	0.00574135	0.0459235
AP3S1	182.042	-0.894655	1.71047e-05	0.000395581
COQ4	301.584	-0.894226	7.65997e-14	1.41462e-11
TSPAN1	472.546	-0.894027	7.64875e-15	1.77876e-12
RARA-AS1	108.182	-0.891744	8.12717e-07	2.98424e-05
NINJ1	427.873	-0.891091	3.9094e-15	9.44119e-13
ZNF467	26.5589	-0.890489	0.00503765	0.0415383
TRAPPC6A	446.844	-0.889716	4.18366e-08	2.2262e-06
ISYNA1	85.899	-0.889241	2.88259e-08	1.59469e-06
MAP1LC3B	198.792	-0.886875	0.00180092	0.0189097
HRCT1	144.696	-0.88597	7.61467e-11	8.61487e-09
CCDC198	32.5927	-0.879919	0.000249512	0.00384462
C9orf85	87.0105	-0.877746	6.43144e-07	2.41814e-05
SPCS3	177.382	-0.874958	7.53729e-08	3.74123e-06
RUSC2	65.1228	-0.872342	2.10304e-05	0.000469928
HRH1	26.4907	-0.870884	0.00505178	0.0415922
DBP	559.875	-0.87067	1.97722e-07	8.86785e-06
TMEM44-AS1	31.845	-0.869698	0.000932169	0.0110854
STOML2	842.557	-0.86791	1.6072e-14	3.47987e-12
NSMF	606.426	-0.867226	7.45393e-08	3.71454e-06
LGALS1	3631.02	-0.865117	7.92908e-15	1.81043e-12
SLC48A1	350.995	-0.865099	1.17135e-05	0.000286182
PAQR5	76.7202	-0.864496	0.000821304	0.0101402
GSTZ1	186.006	-0.863155	4.53416e-09	3.09456e-07
KMT2C	28.1678	-0.862675	0.00498573	0.041278
THEMIS2	136.238	-0.861983	2.7779e-07	1.19879e-05
SEC14L1	563.968	-0.861446	1.2495e-10	1.31858e-08
PRKAR1B	134.342	-0.858973	1.6227e-08	9.70377e-07
SNN	38.3984	-0.858553	0.00108088	0.0124872
ZNF226	126.74	-0.858271	7.17604e-08	3.59031e-06
DUSP2	20.9297	-0.857196	0.00584055	0.0463919
FRG1HP	35.7022	-0.855812	0.000945419	0.0112005
H2BC12	328.993	-0.85474	8.00593e-10	6.36319e-08
ZNF529-AS1	30.1087	-0.854098	0.00257913	0.0248189
RRAGA	218.359	-0.853295	6.92769e-10	5.57679e-08
INPP1	74.3824	-0.853017	3.83577e-06	0.000111246
POMT1	44.8626	-0.852816	0.000712509	0.00908395
SRRM2-AS1	23.0809	-0.851344	0.00448314	0.0379375
UBE2G2	690.445	-0.846701	8.35327e-16	2.3841e-13
NPIPB2	58.7996	-0.846266	0.000235989	0.00366322
EMP1	67.8952	-0.845181	0.000341079	0.00495749
CTU1	203.446	-0.845017	9.3659e-07	3.36049e-05
LRFN4	38.2816	-0.839928	0.000857168	0.0104508
PTPN3	151.04	-0.836995	7.91423e-05	0.00146157
NALT1	54.2556	-0.836597	8.90006e-05	0.00161047
C21orf58	74.591	-0.836263	0.00019074	0.00308277
APOE	24.4363	-0.83583	0.0061041	0.0480597
ARL4D	150.867	-0.834767	9.91769e-09	6.16566e-07
SMARCA2	55.4443	-0.833725	0.000103213	0.00181788
ANXA9	24.3463	-0.83241	0.0049636	0.041171
UBE2CP5	37.6652	-0.829485	0.0063859	0.0497482
PPFIA3	111.26	-0.828409	1.57108e-06	5.27529e-05
PTPDC1	36.0529	-0.825946	0.00259112	0.0248581
RCL1	67.4177	-0.825904	9.51679e-06	0.000241927
PSIP1	288.993	-0.823459	2.86354e-06	8.68606e-05
C19orf48	966.271	-0.822945	7.51333e-05	0.00140405
ZNF776	30.9831	-0.821119	0.0038791	0.0341078
ARRDC1	1466.37	-0.820197	3.42502e-15	8.43362e-13
MGAT5	61.8136	-0.818719	6.04362e-06	0.00016148
EPN3	35.0735	-0.817903	0.00186152	0.0193358
PRDM15	28.7419	-0.817786	0.0048338	0.0404147
REXO4	147.241	-0.815966	1.24435e-06	4.2579e-05
INAFM1	528.725	-0.81535	3.56086e-05	0.000742813
ALG2	40.741	-0.814275	0.000592043	0.00785313
NR0B1	275.036	-0.813955	2.87274e-08	1.59469e-06
ZNF773	28.9184	-0.813465	0.00260791	0.0249971
SLC16A3	492.228	-0.807892	4.74888e-14	9.3182e-12
BAIAP3	53.1616	-0.807378	0.000235197	0.00365545
SLC25A25	190.845	-0.807128	7.18373e-11	8.2012e-09
ZNF576	50.4469	-0.806865	0.000256702	0.00391696
KLC3	75.1267	-0.806039	9.2384e-05	0.00165737
KLF4	174.841	-0.804947	3.68018e-05	0.000762635
SYMPK	374.586	-0.804031	5.27554e-08	2.73453e-06
MRRF	40.4464	-0.801208	0.00225464	0.0223664
SLC31A2	26.9858	-0.800915	0.00437364	0.037262
NECTIN2	209.303	-0.797592	2.94052e-07	1.25602e-05
FAM214B	27.8761	-0.797372	0.00364854	0.0324723
LOC101930071	199.645	-0.796072	1.61634e-10	1.60728e-08
EHD2	115.041	-0.79115	1.22712e-05	0.000298069
LINC01278	99.7483	-0.791002	2.82e-06	8.59552e-05
NFIB	86.5774	-0.790963	0.00204482	0.0207093
SFTA1P	177.517	-0.789113	6.94295e-05	0.00130915
YBEY	421.407	-0.788193	3.86569e-13	6.56018e-11
SH3BP2	70.2262	-0.783829	0.000853733	0.010419
RPS6	9676.02	-0.782681	1.21383e-09	9.29466e-08
ZNF419	84.3136	-0.782263	0.000116017	0.00200404
DDX58	38.6968	-0.781761	0.00106204	0.0123263
INIP	35.9355	-0.781511	0.00342401	0.0309008
CREB3	287.674	-0.779771	6.09447e-08	3.07367e-06
CPVL	530.749	-0.779446	3.5711e-05	0.000743713
URM1	24.2402	-0.776468	0.00423089	0.0364164
UBAP2	96.2878	-0.774847	4.9869e-06	0.000138552
NUDT2	176.021	-0.772001	4.19514e-09	2.89465e-07
MRPL41	1403.05	-0.771318	2.4982e-11	3.10617e-09
AIF1L	226.866	-0.769362	3.50329e-09	2.43063e-07
WDR31	42.2139	-0.769179	0.000851272	0.0104092
TLCD2	51.5054	-0.768219	0.00210236	0.0211889
MAT2A	512.45	-0.766504	8.16983e-12	1.09146e-09
AVPI1	334.501	-0.764945	5.13819e-06	0.000141194
MAB21L4	29.0851	-0.764236	0.00526301	0.0427232
DCTN3	193.698	-0.763458	6.65159e-10	5.38907e-08
HABP4	104.88	-0.762199	2.66889e-06	8.22677e-05
TMEM147-AS1	94.6105	-0.759293	0.00519014	0.0423233
SNAR-G2	57.7721	-0.758419	0.000210464	0.00331349
NAT14	363.013	-0.756559	3.41636e-08	1.8817e-06
BRI3	1803.37	-0.75574	4.31048e-08	2.28401e-06
EXOSC3	77.9418	-0.752319	1.84648e-05	0.000420074
NIPAL3	83.4498	-0.750522	7.52996e-05	0.00140507
TTF1	78.6007	-0.747994	4.3945e-05	0.000890099
ST6GALNAC6	157.06	-0.747875	5.75522e-06	0.000155428
LOC150051	39.6529	-0.747156	0.000905158	0.0108775
TRIM56	80.5516	-0.746786	0.00050716	0.00689277
CUX1	274.886	-0.746547	1.371e-09	1.04345e-07
FUT1	74.3829	-0.743949	0.000883014	0.0106677
LOC171391	112.428	-0.743273	8.38415e-07	3.0607e-05
FBXW5	967.511	-0.740918	9.79081e-07	3.49298e-05
ACO1	149.554	-0.739602	2.57043e-07	1.12472e-05
ENTR1	464.484	-0.737257	5.79597e-08	2.95877e-06
RRP1B	142.096	-0.736903	1.84276e-05	0.00041999
OPA3	40.9165	-0.733429	0.00255545	0.0246667
GLIS2	193.803	-0.732961	4.14149e-06	0.000118471
FBXL18	91.5013	-0.73195	0.000132938	0.00225294
GUCA1B	39.4661	-0.731768	0.0030494	0.0282407
IRF1-AS1	68.7442	-0.730769	0.00244331	0.0238223
AKTIP	37.2634	-0.729094	0.00591098	0.0468033
IMMP2L	98.09	-0.725906	0.00135347	0.0150548
MYEOV	1099.73	-0.725442	6.17238e-07	2.35601e-05
GADD45B	139.187	-0.721726	3.82579e-05	0.000788903
SLC1A5	2617.33	-0.720936	7.61513e-05	0.00141885
PLPP5	53.8298	-0.71961	0.000490575	0.00671825
ICAM1	100.871	-0.718432	0.000571424	0.00765026
NPDC1	572.83	-0.718161	1.04143e-08	6.44248e-07
LGALS3	465.063	-0.71715	1.1565e-11	1.49725e-09
TMEM198B	133.627	-0.71541	8.60708e-05	0.00156876
ZNF607	34.2137	-0.71233	0.00486823	0.0406692
ZNF530	138.368	-0.709148	1.03127e-06	3.66174e-05
ZNF784	39.5406	-0.708145	0.0038812	0.0341078
PGPEP1	236.255	-0.70599	1.5316e-05	0.000360183
VAV2	205.981	-0.705159	3.26332e-06	9.71109e-05
GNL1	35.1638	-0.703087	0.00319309	0.0290993
LINC00205	46.2023	-0.702341	0.00215525	0.0216179
ZNF524	282.926	-0.699683	5.37873e-06	0.000147159
GPRC5A	157.152	-0.698992	6.0142e-05	0.00116016
TM4SF19	62.2038	-0.698446	0.00266539	0.025396
PPP1R14B-AS1	66.9994	-0.696725	0.00242669	0.0237154
EIF2AK2	119.236	-0.69647	0.00163722	0.0174981
C9orf16	1643.9	-0.695797	3.45121e-05	0.000722339
VAMP1	41.8161	-0.694939	0.00304463	0.0282173
DNMT3B	87.2407	-0.694496	0.00290879	0.0271588
PIGO	112.603	-0.694289	5.53562e-05	0.00108112
DGUOK-AS1	51.5613	-0.693995	0.001873	0.019408
SURF2	578.925	-0.692836	5.62331e-13	9.05354e-11
ULBP1	69.9081	-0.691785	0.00579689	0.0462142
ISG20	87.9838	-0.690549	0.0018544	0.0193258
TMEM52	46.823	-0.690498	0.0014251	0.01563
SLC25A16	46.542	-0.689329	0.0015117	0.0164079
SPOPL	41.6407	-0.688289	0.00606292	0.0478254
POFUT2	125.347	-0.687129	1.04043e-05	0.000260792
DDIT4	1743.75	-0.68704	0.00431126	0.0368806
TBC1D17	460.353	-0.686415	1.67505e-08	9.96934e-07
NBR2	167.908	-0.685371	0.000460971	0.00638948
TPM2	106.917	-0.684276	0.000225503	0.00352222
MELK	179.27	-0.683533	5.38479e-05	0.00105825
PDXK	239.688	-0.681535	0.000276588	0.00418481
KPTN	98.2886	-0.68069	4.61779e-05	0.00092799
GTF3C5	510.906	-0.679998	4.8271e-08	2.53635e-06
MLXIPL	111.202	-0.679566	6.74515e-05	0.00127377
ARHGAP23	212.239	-0.678763	7.58548e-07	2.80172e-05
MAP3K10	81.5304	-0.677436	0.000712114	0.00908395
RTN2	192.642	-0.676435	0.000173963	0.00285199
RGS3	158.257	-0.676226	5.18811e-05	0.00102602
HAGHL	42.8967	-0.675103	0.00170632	0.0181036
TCTA	73.8172	-0.670217	0.00412525	0.0356783
LOC100129034	125.357	-0.670059	9.69455e-06	0.000245452
SET	732.213	-0.66857	0.00579978	0.0462142
DIP2A	102.177	-0.667431	0.000128855	0.00219262
DCAF12	48.825	-0.666546	0.00309397	0.0285272
HINT2	476.542	-0.66424	1.90867e-06	6.16189e-05
GRAMD1A	407.78	-0.664105	5.91354e-08	2.99689e-06
DONSON	167.081	-0.664076	0.00412501	0.0356783
RPH3AL	72.6384	-0.663879	0.000972919	0.0114615
RHPN2	137.37	-0.663328	0.000824294	0.0101485
TPRN	188.533	-0.661498	3.81965e-06	0.000111035
CUTALP	42.7467	-0.660567	0.00471073	0.0396231
VASP	839.182	-0.657636	4.37256e-05	0.000888522
MKRN1	196.504	-0.656535	0.000369464	0.0053147
GRHPR	157.029	-0.656363	0.000936969	0.011128
ZBED2	412.005	-0.656208	3.81598e-08	2.07451e-06
DNAJC1	182.676	-0.655171	6.24148e-07	2.36799e-05
ACSL1	127.202	-0.653687	0.000252894	0.00387297
CLIP4	182.689	-0.653516	0.00254313	0.0245666
BAIAP2	169.615	-0.653052	3.06479e-05	0.000647941
COQ8B	139.31	-0.652238	9.91534e-05	0.0017545
SDC1	597.454	-0.651565	1.49694e-08	8.99456e-07
HMGB2	1088.26	-0.651038	3.45766e-06	0.000102168
VEPH1	48.3363	-0.650518	0.00284331	0.0266989
TEAD2	60.9261	-0.645664	0.00301092	0.0279668
C19orf73	46.0146	-0.645124	0.00440236	0.0374813
FAM171A2	42.6467	-0.644963	0.0039412	0.0345384
SH3GLB2	579.397	-0.644806	1.37692e-05	0.00032936
TNFRSF25	42.3679	-0.644009	0.00282842	0.0266062
SCAMP1-AS1	73.8308	-0.642511	0.000779292	0.0097488
NDRG1	335.698	-0.64027	0.000244802	0.00378134
SWI5	546.336	-0.638833	9.62959e-07	3.44525e-05
ULBP3	50.6819	-0.638264	0.00194027	0.0199231
LSM14A	179.612	-0.637855	0.00289636	0.0270916
PTTG1IP	1468.43	-0.637271	3.16146e-06	9.49799e-05
ANKRD2	186.082	-0.635622	0.00130052	0.0145691
FNBP1	86.6567	-0.634139	0.00396471	0.0346478
ATP5PF	1170.92	-0.633982	4.16777e-08	2.2262e-06
CDKN2A	1115.83	-0.63375	3.1076e-10	2.89076e-08
RNASEH1	141.649	-0.632407	2.2563e-05	0.000496228
HCP5	172.045	-0.631828	2.56091e-05	0.000554481
BICD2	234.094	-0.631512	7.35459e-07	2.72445e-05
FMC1	233.48	-0.630558	1.79148e-07	8.15122e-06
TTC39C	39.6732	-0.630179	0.00470945	0.0396231
RASSF1	171.809	-0.628018	1.78293e-05	0.000408578
TRIM14	96.6744	-0.627715	4.36158e-05	0.000888389
THSD4	102.738	-0.62672	4.81367e-05	0.00096258
UCK1	312.879	-0.624544	1.29198e-07	6.19265e-06
KIF12	541.39	-0.62395	3.04009e-06	9.17727e-05
CLEC11A	352.133	-0.623424	2.74861e-05	0.000589028
DDX27	172.473	-0.622875	1.95719e-05	0.000442217
PIGP	86.134	-0.619663	0.00199427	0.0203363
ARID5A	80.0777	-0.619512	0.000964156	0.0113796
POLR1E	136.269	-0.61924	5.9816e-05	0.00115564
CCL28	66.5891	-0.618526	0.00124909	0.0140808
PDCD2L	320.919	-0.616897	3.69427e-07	1.53111e-05
DMWD	124.072	-0.616202	5.45714e-05	0.00107079
GCHFR	708.861	-0.613752	3.26913e-07	1.37303e-05
TOMM5	508.898	-0.613208	0.000147507	0.00246986
ZNF584	59.4598	-0.611342	0.00341036	0.030811
CEACAM19	138.615	-0.61022	0.000875836	0.0106268
MRPS12	856.652	-0.610096	4.28739e-11	5.22729e-09
UBE2H	179.405	-0.609214	0.00097398	0.0114632
DUS4L	46.6019	-0.606226	0.00624681	0.0489664
SMIM6	85.0868	-0.605823	0.00126305	0.0142
RWDD2B	225.523	-0.605282	1.65358e-05	0.000384549
SNX9	666.417	-0.601975	3.97063e-06	0.000114365
PCNT	93.7238	-0.597955	0.000280695	0.00422044
PLGRKT	81.6114	-0.597822	0.00366887	0.032607
NR1H2	786.18	-0.59732	1.231e-06	4.22373e-05
ACP6	194.143	-0.597257	1.75228e-05	0.000404506
ZFP62	73.6443	-0.596958	0.00112196	0.0128321
BLCAP	174.787	-0.596499	0.000463841	0.0064151
CCDC97	207.036	-0.596101	4.18718e-07	1.6746e-05
NOSIP	1693.05	-0.595062	1.12778e-05	0.000277699
RPL34	1972.63	-0.593889	0.000310815	0.00458123
PMPCA	581.986	-0.59326	9.07543e-07	3.2656e-05
TRUB2	415.098	-0.592516	2.39534e-08	1.36112e-06
EXD3	171.374	-0.591179	7.25779e-05	0.00135885
RIPOR1	268.387	-0.585638	0.000528149	0.00713171
SNAP47	171.779	0.585421	5.64256e-06	0.000152714
TIMELESS	137.208	0.585752	0.000249988	0.00384724
NVL	78.6458	0.585833	0.000577545	0.00771576
PABPC1L	231.882	0.587466	0.00157358	0.0169974
GPATCH4	246.999	0.588763	2.39039e-05	0.000522971
KLF6	210.253	0.588841	0.00125164	0.014097
MARCHF2	105.681	0.588935	0.00159032	0.0171133
GNA12	66.31	0.589203	0.00153355	0.0165877
TMBIM4	202.168	0.589836	1.2121e-06	4.17027e-05
LAMA5	848.597	0.593584	8.44997e-07	3.07579e-05
NRN1	75.6207	0.594288	0.00251562	0.0243948
ADIPOR1	478.46	0.595964	1.54054e-07	7.16521e-06
ANKFY1	106.109	0.597653	0.00147044	0.0160294
FAM177A1	49.895	0.59786	0.00247079	0.0240342
TMEM134	332.094	0.599509	2.0349e-07	9.06181e-06
MTARC2	132.139	0.600427	0.000748514	0.0094661
DZIP3	60.5844	0.600887	0.00487551	0.0406822
MED24	225.832	0.60125	0.000286982	0.00429039
GMDS	293.747	0.60191	0.000251796	0.00386087
PACSIN3	82.1331	0.601961	0.000280557	0.00422044
APH1A	974.541	0.60216	3.2122e-07	1.35365e-05
GLS	204.698	0.602197	0.00290222	0.0271176
FADS1	225.296	0.602297	9.20472e-05	0.00165513
AGRN	1641.17	0.602521	1.84057e-08	1.08009e-06
STK11IP	71.8523	0.602704	0.00311589	0.0286033
USP21	126.302	0.602887	0.000659101	0.008595
IKBKE	52.2456	0.603038	0.00237977	0.0233114
B4GALT4	144.949	0.604543	5.11543e-06	0.000140876
SFN	2743.37	0.604931	1.62262e-05	0.000378753
COG2	159.509	0.607328	6.16371e-05	0.00118148
SDHA	319.247	0.608162	1.08732e-05	0.000269852
SNHG25	1632.93	0.608981	0.00265763	0.0253413
CHKB	220.584	0.612444	1.78952e-07	8.15122e-06
KRTCAP2	977.574	0.61378	0.00063208	0.00831169
TRIO	79.2955	0.617595	0.00193319	0.0198666
INTS7	69.9254	0.619969	0.00215842	0.0216324
SEPTIN1	61.9205	0.621558	0.00367611	0.0326252
HMGB1	75.1074	0.622061	0.000737615	0.00934709
NENF	895.828	0.622606	5.7834e-14	1.10042e-11
FLAD1	312.712	0.622632	3.54335e-05	0.000740388
STAG1	123.848	0.62303	0.000955471	0.0112983
ADAM15	561.167	0.624658	5.9271e-06	0.000159044
COX20	121.193	0.625921	1.54947e-05	0.000363705
NCEH1	187.291	0.626253	0.00201891	0.020496
TMEM62	134.647	0.626703	0.000126146	0.00215529
MRPL24	751.188	0.62867	5.93486e-10	4.93576e-08
MAGEF1	354.653	0.630435	1.51719e-07	7.10926e-06
CTSC	251.56	0.631423	5.16607e-08	2.69544e-06
S100A6	13152.2	0.631482	1.76638e-09	1.30483e-07
CDC42BPA	151.003	0.633185	1.18489e-06	4.08788e-05
ARHGEF40	47.386	0.63397	0.00561023	0.045023
HSD3B7	64.1637	0.634432	0.000485219	0.00665943
NPLOC4	282.335	0.636622	0.000196422	0.0031543
EFCC1	96.9635	0.636686	0.000675526	0.00873264
LMCD1	52.2853	0.637388	0.00110123	0.0126642
POLM	60.1692	0.638122	0.00286085	0.0268108
NEK8	159.712	0.638779	0.00020649	0.00327411
JMJD4	114.28	0.640229	0.000127892	0.00218216
CDK18	106.47	0.640762	0.000407805	0.00576714
COL4A1	53.5116	0.640818	0.00109838	0.012643
MAPK9	130.906	0.64218	4.17218e-05	0.000856115
PPIE	76.7255	0.646235	0.000293741	0.0043862
MFSD11	42.1137	0.646757	0.00502058	0.041452
BZW2	87.4402	0.648122	0.000468577	0.00645927
ZNF672	118.896	0.650913	1.37657e-05	0.00032936
MGST3	967.93	0.651342	1.14367e-06	3.98949e-05
SCPEP1	117.678	0.652014	0.000181747	0.00296798
F2RL1	69.5086	0.653453	0.00111303	0.0127531
PPOX	102.584	0.657547	8.86381e-05	0.00160623
ZNF692	272.117	0.658426	3.42631e-07	1.42949e-05
PMVK	808.342	0.659144	2.12229e-09	1.52296e-07
DCBLD1	43.8261	0.660458	0.00246304	0.0239774
FURIN	162.013	0.662493	0.000664515	0.00864112
SIAE	53.2978	0.662556	0.00362714	0.0323736
MREG	40.1786	0.662822	0.00500991	0.0414184
PWWP3A	98.6109	0.663499	0.000168943	0.00277841
ATP1B1	582.441	0.663792	0.000153117	0.00256038
PSMD4	910.31	0.665546	4.5499e-12	6.27887e-10
TESC	710.751	0.667392	0.00216585	0.0216551
HCFC1	159.171	0.667726	0.000592205	0.00785313
BABAM2	196.511	0.668131	4.34174e-06	0.000122801
ISG20L2	144.54	0.67015	0.000281295	0.00422044
NDUFA6	608.352	0.671436	6.55349e-10	5.34407e-08
IPO9	100.658	0.672096	1.95862e-05	0.000442217
EFNA4	52.902	0.67316	0.00102258	0.0119234
ANGEL2	33.4319	0.673905	0.00640828	0.0498298
TSTA3	476.701	0.674527	2.11268e-06	6.71671e-05
NQO2	167.96	0.675476	6.68808e-08	3.35955e-06
MRPL57	43.2029	0.676302	0.00187465	0.019408
CAPS	33.2011	0.677924	0.00527564	0.0427981
SVIP	223.749	0.678634	0.00498637	0.041278
SLC27A1	57.9351	0.679145	0.000220974	0.0034644
DCAF6	165.761	0.683129	0.000156894	0.0026131
SLC25A15	47.7999	0.685908	0.00224705	0.0223424
ABHD15	35.813	0.686362	0.00313673	0.0287107
SHC1	265.165	0.686607	6.53645e-06	0.00017281
BNIP3	174.75	0.688291	0.000208767	0.00330188
LRCH1	52.8719	0.689518	0.00196625	0.020124
FOXC1	70.8721	0.689877	0.00604887	0.0477746
SNORD104	102.102	0.690149	2.4358e-05	0.000531978
MRS2	50.9173	0.691011	0.000225051	0.00351954
NFKB1	95.163	0.691638	4.4482e-05	0.000899526
NME3	146.123	0.693419	2.14508e-05	0.000476778
LAMB3	1546.58	0.693459	5.52643e-12	7.46246e-10
CABLES2	51.4152	0.695586	0.000994599	0.0116731
H2AZ1	4474.7	0.69688	1.1548e-07	5.59924e-06
MPC1	145.16	0.697149	9.60334e-06	0.000243634
ARL8A	261.364	0.697263	5.91836e-08	2.99689e-06
MTMR12	41.4165	0.697875	0.00457959	0.0387016
PCSK7	112.765	0.697958	0.000913517	0.010957
PCNA	632.96	0.702753	1.79063e-06	5.85591e-05
SLC23A2	61.1916	0.703256	0.00173597	0.018335
ADGRA3	60.465	0.703665	0.000841571	0.0103409
PSTK	58.9631	0.704077	0.0018105	0.0189944
MCM2	644.003	0.704554	3.38713e-07	1.41785e-05
TTC8	48.9217	0.707125	0.000878486	0.0106487
COQ8A	113.223	0.707404	8.88399e-07	3.21514e-05
FKBP9	147.783	0.710721	9.7481e-05	0.00173641
MDC1	102.18	0.711917	1.50632e-05	0.000355572
CEP85	88.0039	0.713346	0.000675914	0.00873264
PPP3CC	43.7582	0.714419	0.0019224	0.0198369
TP53BP2	65.9103	0.715342	0.00251898	0.0244084
PCNX2	106.906	0.715679	9.01474e-05	0.00162888
DENND5A	55.2083	0.716217	0.00274835	0.0260844
RANBP9	94.9389	0.719246	0.00081446	0.0100868
C1orf53	102.518	0.719475	9.21276e-05	0.00165513
IDH2	181.107	0.721431	4.27794e-06	0.000121544
TADA1	26.8932	0.721641	0.0061458	0.0482937
ACOT7	435.07	0.723521	0.000144383	0.00242726
CHKA	99.8835	0.724633	2.13713e-05	0.000475853
LGMN	132.798	0.727449	1.56992e-07	7.24819e-06
PLEKHG4	76.7838	0.728188	0.000403773	0.00571655
KDM1B	56.5166	0.728196	0.00100854	0.0118036
NUDT3	90.9921	0.739498	0.000135615	0.00228291
S100A4	5492.88	0.742922	6.23453e-07	2.36799e-05
MAFG-DT	70.0306	0.743551	5.78374e-05	0.00112608
LAMTOR2	667.874	0.743872	2.10514e-07	9.34146e-06
GLRX2	140.906	0.744108	5.56476e-06	0.00015126
HEXIM2	148.185	0.745831	1.3418e-07	6.35861e-06
ZBTB14	30.5129	0.748158	0.00242981	0.0237275
FH	328.83	0.748473	5.05451e-06	0.000139825
DUSP10	25.0795	0.749469	0.00618106	0.0485136
SCARB1	106.319	0.750204	6.88164e-06	0.000181173
DLG4	27.0522	0.750376	0.0036844	0.0326756
ZNF185	102.465	0.75133	4.94282e-05	0.000985269
TSPAN14	217.499	0.751516	9.02519e-06	0.000231303
IMPA2	235.949	0.75653	3.9651e-08	2.14628e-06
NCSTN	268.616	0.756896	1.80319e-06	5.86643e-05
PIGC	98.0765	0.759436	3.24149e-06	9.66903e-05
LOC101928120	36.104	0.759765	0.0052905	0.042891
CKAP4	83.0443	0.760164	6.68521e-05	0.00126435
RAB13	456.483	0.761962	3.12697e-07	1.32217e-05
KIAA0040	81.318	0.762404	2.17937e-05	0.000481841
RFX5	150.737	0.76291	2.6557e-05	0.000573029
CLK2	251.953	0.764779	7.81621e-09	4.94779e-07
HTATIP2	404.56	0.765194	5.1728e-08	2.69544e-06
UCA1	1462.05	0.765443	3.52086e-10	3.22737e-08
PRDX3	955.092	0.765477	2.39223e-10	2.27588e-08
LAMC2	392.644	0.766615	1.05619e-07	5.16093e-06
PSMB4	1972.65	0.768079	1.00663e-14	2.21777e-12
CAV2	61.9845	0.768391	7.10144e-05	0.00133503
TMCC2	45.253	0.769577	0.000395488	0.00563738
C1orf116	234.179	0.772604	5.31285e-06	0.000145674
EFNA3	44.5551	0.775408	0.000693754	0.0089264
UBAP2L	327.589	0.77542	1.01606e-10	1.11927e-08
ENO2	204.335	0.776896	1.38331e-10	1.43567e-08
MORN2	83.3584	0.776945	0.000109185	0.00189647
LOC100507002	35.9137	0.778028	0.00342522	0.0309008
MEF2D	87.7122	0.778755	3.78389e-07	1.55797e-05
GUK1	1503.59	0.778848	2.07377e-16	6.51059e-14
COL4A2	205.567	0.780664	5.42504e-09	3.58567e-07
ZNF496	121.238	0.781895	0.000472508	0.0065063
C1orf112	24.3474	0.783191	0.00338953	0.0306448
PTPN13	40.1148	0.78462	0.00142652	0.015632
ID2	982.267	0.786732	1.1195e-05	0.000276203
TMEM143	51.581	0.788817	0.000463127	0.0064123
B4GAT1	74.2377	0.788941	4.26091e-06	0.000121335
TRIM68	29.2295	0.793974	0.00237827	0.0233114
S100A16	2196.34	0.798956	2.84945e-06	8.66427e-05
C3orf67	22.715	0.798992	0.00514176	0.0420653
UGT2B7	185.086	0.800316	8.19256e-05	0.00150193
BCHE	54.3752	0.800496	0.00264852	0.0252837
MAT1A	96.0729	0.800916	9.01846e-07	3.25442e-05
LINC00673	36.1779	0.803787	0.00158771	0.0171133
CENPF	307.327	0.803927	2.23732e-10	2.14476e-08
DEGS1	486.087	0.805584	1.32778e-12	1.98502e-10
B4GALT3	342.948	0.806554	1.75561e-10	1.72241e-08
PSMD11	23.3906	0.808615	0.00351246	0.0315518
CERK	56.4328	0.81162	5.34919e-05	0.00105456
CD40	97.0435	0.814072	2.41428e-06	7.5046e-05
SUCO	41.1117	0.814073	0.00541879	0.0437615
TCTN1	122.377	0.814481	2.8673e-07	1.22892e-05
UCK2	91.3623	0.816597	0.000279789	0.004218
KHSRP	1119.94	0.817221	4.30008e-09	2.95084e-07
PFKFB3	94.1301	0.817339	1.76358e-05	0.000406368
NAXE	899.54	0.818059	1.5407e-16	4.96104e-14
CA2	50.4835	0.820151	0.000915752	0.0109617
TBCE	91.9206	0.821175	5.86501e-06	0.000157715
S100A1	677.157	0.821191	3.22894e-06	9.65454e-05
GPR143	61.4188	0.821448	1.25106e-05	0.000302712
TOR1AIP1	126.258	0.821828	3.87352e-06	0.000112082
VPS45	63.0741	0.822322	0.000302937	0.00449679
NDRG2	51.47	0.824632	0.000183384	0.00298694
SNORA100	119.123	0.828632	8.18254e-06	0.000212307
EFCAB2	28.2701	0.829559	0.00170607	0.0181036
EIF1	29.8201	0.8319	0.00353085	0.0316944
VARS2	507.741	0.834057	5.34318e-09	3.56913e-07
SDCCAG8	45.5712	0.834991	0.000108336	0.00188956
IFT88	26.6754	0.836019	0.00273529	0.0260029
SNX27	37.3245	0.838155	0.000399862	0.00568039
GXYLT1	35.737	0.83852	0.000756297	0.00951661
TSNAX	136.667	0.838889	8.15634e-10	6.44197e-08
DPH3	22.8851	0.838986	0.00543056	0.0438284
GLMP	70.6327	0.83923	2.1282e-05	0.000474706
DPY19L1	118.99	0.841981	2.6501e-07	1.14796e-05
SH3KBP1	24.755	0.845008	0.00141274	0.0155216
WWC1	36.1357	0.845907	0.00192905	0.0198473
GALNT2	197.324	0.846292	1.92024e-06	6.18318e-05
FAM117A	84.4148	0.848512	0.00100163	0.0117446
ERN2	36.5228	0.849345	0.00285084	0.026737
LAD1	982.828	0.849924	1.05396e-11	1.37871e-09
SIRPA	155.075	0.851313	3.5602e-06	0.00010446
TOMM20	385.989	0.853185	1.62545e-10	1.60728e-08
ZBTB37	24.0905	0.856723	0.00437258	0.037262
CEP19	26.5861	0.856806	0.0013658	0.0151249
ATP11A	94.5219	0.861582	1.167e-08	7.14885e-07
BFSP1	92.1662	0.862041	1.19746e-05	0.000291428
EXOC3-AS1	26.213	0.862115	0.00364521	0.0324656
NRTN	34.0312	0.865262	0.00207389	0.0209417
CHMP1B	54.5336	0.869349	0.000431497	0.00605445
KBTBD11	21.0321	0.873174	0.0052251	0.0424979
BPNT1	110.914	0.87634	2.86109e-05	0.000610009
DARS2	84.7913	0.879499	3.98923e-07	1.61603e-05
CD24	106.277	0.882341	5.04744e-05	0.00100135
CGN	94.2835	0.882707	2.4956e-07	1.09964e-05
MTR	41.5781	0.883997	0.00233605	0.0229727
THBS3	68.2286	0.885039	4.94855e-06	0.000138098
C1orf198	59.3035	0.886087	3.41867e-05	0.000716722
FGFR4	180.391	0.886402	7.09529e-07	2.63617e-05
HOXA5	181.17	0.886693	3.76299e-05	0.000777231
SCARF2	23.5546	0.887067	0.00347617	0.0312706
TM4SF1	619.865	0.89362	0.000227557	0.00354549
ASH1L	77.9667	0.893921	1.90872e-06	6.16189e-05
MSH5	43.5223	0.896907	0.000281257	0.00422044
IMPACT	41.6559	0.897302	0.00377466	0.0333583
PSEN2	53.0895	0.901553	1.49529e-05	0.000353958
IQGAP3	53.1935	0.902451	0.00018735	0.0030358
LOC254896	65.7585	0.904925	2.31186e-06	7.25808e-05
PARP1	313.039	0.905945	4.97503e-13	8.11382e-11
CEP135	29.5814	0.907983	0.000500724	0.00682005
GGT7	89.6432	0.907989	2.40497e-07	1.06344e-05
URB2	22.4166	0.911098	0.00108529	0.012525
C1orf131	52.3199	0.912484	2.77466e-05	0.000593598
SERPINA3	35.9265	0.91394	0.00133154	0.014839
MAN2B2	79.1432	0.916645	5.40762e-08	2.78315e-06
RN7SL1	75.9278	0.917415	0.00110691	0.0127088
NDUFS2	338.071	0.918321	3.988e-10	3.60297e-08
TSHZ1	28.1276	0.918945	0.00403764	0.0351141
CHD1L	78.2045	0.919553	2.20525e-06	6.95817e-05
GANC	22.8558	0.922203	0.00188829	0.019533
SFXN5	52.8801	0.923621	0.00119161	0.0135076
TIPRL	168.425	0.925512	1.76843e-07	8.10511e-06
ORC2	16.069	0.928331	0.00531927	0.0430409
TRMT12	20.8861	0.928659	0.00211416	0.0212738
SRSF8	63.1139	0.935193	4.28573e-05	0.000876551
GDPD5	81.3855	0.937593	7.72022e-06	0.000201142
UFC1	451.748	0.940602	6.5265e-09	4.24662e-07
PLEKHA1	104.742	0.940627	4.83475e-09	3.28188e-07
QSOX1	99.4932	0.94288	1.72944e-06	5.67059e-05
CLDN3	880.401	0.957809	5.89535e-11	6.98432e-09
CHDH	26.2459	0.960131	0.00279559	0.0263765
RBM3	27.1358	0.962202	0.000566033	0.00758618
MPC2	18.5169	0.963432	0.00300758	0.0279593
LOC101927318	78.1522	0.970582	0.00187414	0.019408
LAMC1	98.0008	0.970989	7.11314e-05	0.00133523
RNPEP	319.95	0.973689	1.92042e-11	2.43602e-09
CKS1B	323.835	0.983128	2.32769e-06	7.27398e-05
ITPKB	40.245	0.985173	4.79457e-05	0.00096029
PDIA4	335.669	0.98966	1.81386e-07	8.22328e-06
LRG1	61.1954	0.991956	1.44443e-06	4.89126e-05
PTGS1	37.7569	0.992911	2.72757e-05	0.000586522
SMYD2	276.212	0.99363	4.16669e-16	1.21687e-13
FAM189B	184.786	0.994268	3.52182e-14	7.25034e-12
AKR1C3	390.306	0.996738	5.28285e-10	4.45248e-08
CRABP2	48.5486	0.999716	3.2926e-06	9.77504e-05
RPIA	111.75	1.00037	6.5964e-09	4.26998e-07
C3orf52	23.4381	1.00038	0.00120944	0.0136707
USF1	22.6071	1.00513	0.000673061	0.00871371
SHROOM2	17.906	1.0076	0.00538551	0.0435487
HOXA6	31.9027	1.01037	0.00213596	0.0214759
ASRGL1	135.334	1.01293	2.50631e-07	1.1005e-05
BIVM	64.7375	1.01328	1.71965e-08	1.01865e-06
MUC1	61.2626	1.01376	6.11023e-07	2.34298e-05
SNX25	23.2502	1.02618	0.000924652	0.0110273
CPNE3	42.2598	1.02634	8.35925e-06	0.000215999
HHAT	71.502	1.02931	6.57362e-07	2.46422e-05
POGLUT2	16.213	1.03336	0.00315959	0.0288779
HOGA1	38.1923	1.03706	0.000165289	0.00273478
FGGY	19.3379	1.0376	0.00119178	0.0135076
MIRLET7BHG	21.7196	1.0396	0.00057231	0.00765396
SCCPDH	427.264	1.04656	4.35073e-13	7.28487e-11
TARBP1	104.308	1.04773	7.69946e-09	4.90811e-07
RPL32	70.4273	1.04898	3.92378e-07	1.59983e-05
ATP2B4	23.1372	1.04952	0.000493207	0.00674574
SCYL3	21.305	1.05522	0.000879821	0.0106546
GAS2L3	37.9649	1.05618	6.1238e-05	0.00117588
NPHP1	16.4983	1.05916	0.00443812	0.0376835
KIRREL1	108.018	1.06437	5.81521e-10	4.8685e-08
INTS3	31.6962	1.07018	0.000147438	0.00246986
SIPA1L2	10.6558	1.07119	0.00625045	0.0489664
CDC42EP5	32.4437	1.07865	0.000437111	0.00612638
SNRNP27	79.8601	1.09351	3.91255e-07	1.59983e-05
ANO6	124.293	1.09694	4.03968e-08	2.17727e-06
CTSK	25.1257	1.09711	9.91954e-05	0.0017545
SALL1	37.9877	1.105	6.05637e-05	0.0011665
ILF2	383.946	1.11464	7.8081e-10	6.24548e-08
TUBGCP4	20.3345	1.1149	0.000449499	0.0062581
CHID1	23.825	1.11744	0.000318208	0.00467922
IFT140	46.9044	1.11876	2.74567e-06	8.38933e-05
AMT	35.7828	1.12224	0.000819382	0.0101278
RNF157	17.5282	1.12392	0.0003677	0.00529539
ARHGEF11	90.9303	1.12665	1.57991e-10	1.58724e-08
ZNF32	87.7925	1.128	1.31623e-08	7.98513e-07
ABCA3	56.652	1.13728	1.37023e-06	4.66325e-05
FAT1	119.025	1.13825	1.2848e-12	1.94392e-10
IL17RB	23.8109	1.1473	0.00107435	0.0124232
SNORA50C	92.119	1.14743	6.37356e-07	2.40358e-05
RPP25	16.1068	1.15074	0.00430954	0.0368806
MYRF	188.807	1.15272	1.99535e-10	1.94245e-08
SLC39A11	93.3727	1.15561	1.61745e-06	5.40209e-05
C12orf75	1054.69	1.15844	1.23362e-26	1.03278e-23
TCN2	58.3762	1.16031	8.70969e-07	3.16116e-05
ETV3	19.5781	1.16377	0.000304136	0.00450926
MSTO1	55.9974	1.17347	2.67656e-06	8.22677e-05
EGLN1	39.4193	1.17423	1.45769e-06	4.92088e-05
EHHADH	21.0772	1.17508	0.00036172	0.00521525
SLC44A3	53.5302	1.17895	4.62591e-05	0.00092799
TNNC1	35.3223	1.18049	4.3889e-05	0.000890099
CDH16	91.8266	1.18127	2.50642e-08	1.41782e-06
IL32	40.7539	1.19509	6.11957e-07	2.34298e-05
REEP6	105.614	1.20603	4.67968e-13	7.73255e-11
CALB2	43.5931	1.21305	1.28527e-05	0.000309798
PIAS3	119.356	1.21889	3.79271e-14	7.68207e-12
KRT23	12.2062	1.2229	0.00144267	0.0157781
TNNT2	15.2885	1.22688	0.00574514	0.0459246
ARHGAP40	17.779	1.23164	0.000880908	0.0106575
MST1	18.0196	1.23982	0.00131974	0.014745
FAM89A	16.4767	1.26653	0.00185995	0.0193358
ASS1	19.8501	1.26903	0.00428511	0.0367069
POGK	11.1373	1.28741	0.00395396	0.0345779
RBM15B	59.2249	1.29168	1.19746e-10	1.28528e-08
PLEKHA6	48.0369	1.29546	1.33031e-08	8.03175e-07
GORAB	15.2069	1.30604	0.000353133	0.00512084
ID1	1496.44	1.30911	3.86936e-10	3.52111e-08
MANEAL	102.604	1.30965	5.19954e-10	4.4419e-08
DENND2A	14.6655	1.31572	0.000752158	0.00950175
STS	31.7222	1.3713	1.97249e-06	6.31901e-05
LY6K	12.7565	1.38932	0.00487893	0.0406837
GAREM2	18.9036	1.43647	2.01686e-05	0.00045309
OPN3	42.3117	1.44069	0.000132418	0.00224717
NFKBIZ	75.9312	1.48067	1.77466e-05	0.000407437
DUSP23	46.1114	1.48255	2.13896e-11	2.68611e-09
HNRNPU	13.5675	1.48737	8.76459e-05	0.00159285
CYP4F3	18.1731	1.49096	0.000937525	0.011128
PCSK5	36.6493	1.50298	3.18151e-05	0.000669237
SPP1	2099.88	1.52585	1.15392e-13	2.10014e-11
PAX2	55.9082	1.53312	2.17811e-05	0.000481841
SEMA3B	125.24	1.57066	2.07625e-19	1.00283e-16
TM4SF4	95.7288	1.59312	6.94556e-09	4.47294e-07
KIF21B	22.249	1.61416	2.83124e-05	0.000604672
SELENOM	72.2003	1.61946	9.13664e-16	2.54973e-13
CHST13	11.2069	1.6326	0.000254825	0.00389779
DUSP13	15.4432	1.63443	7.06201e-06	0.000185533
PIGR	55.4756	1.63895	2.80834e-07	1.20778e-05
MB21D2	14.3032	1.65457	0.000198685	0.00317846
SLK	12.139	1.67364	0.00309983	0.0285393
LAPTM5	18.862	1.70819	5.58889e-06	0.000151588
CXCL2	17.2643	1.72726	5.04643e-05	0.00100135
RHEX	77.077	1.80321	1.35656e-13	2.43367e-11
SMIM22	26.5278	1.84246	1.06682e-09	8.3212e-08
GJB4	16.6039	1.8898	1.55543e-05	0.000364423
LINC01320	22.8256	1.89901	9.97813e-08	4.89474e-06
ID3	165.092	1.91943	1.41029e-15	3.76818e-13
SGPP2	35.7953	1.92416	9.38684e-10	7.3675e-08
SMOC2	10.2073	2.02641	0.0037055	0.0328395
GJB1	33.6755	2.20652	2.17404e-10	2.10013e-08
DAPK1	64.1484	2.24717	5.53905e-18	2.10786e-15
SOX17	37.5706	2.27352	2.39047e-09	1.70565e-07
LIMS2	11.2207	2.28063	4.06754e-07	1.63195e-05
LINC02582	120.488	2.29834	8.30369e-17	2.8966e-14
TERC	30.4481	2.31135	7.8405e-09	4.94779e-07
IL6R	13.8243	2.33898	1.11653e-07	5.43462e-06
TRHDE-AS1	10.1857	2.33903	2.32851e-06	7.27398e-05
ALDH1A1	182.822	2.3642	3.60487e-51	2.2635e-47
SERPINA5	12.328	2.61111	2.72502e-09	1.92252e-07
SCARNA22	36.8004	2.75095	7.19622e-13	1.12963e-10
TMEM132D-AS1	219.855	2.99336	1.50406e-38	3.14799e-35
RAB25	255.234	3.12122	1.71826e-95	2.15779e-91
CRNDE	136.624	3.13913	1.03982e-41	2.61161e-38
SEMA6A	13.4288	3.21011	5.03949e-10	4.35521e-08
TNNI3	77.0756	3.27923	1.75932e-50	7.36453e-47
TINAG	10.5017	3.29359	1.47895e-07	6.95604e-06
PPP2R2C	30.5534	3.52923	4.67448e-18	1.83444e-15
EEF1A2	40.6523	3.53049	8.73644e-22	6.09512e-19
SP140	12.4884	3.66053	9.53041e-11	1.05914e-08
POU3F3	49.6894	3.78235	2.4418e-32	2.55534e-29
SCARNA26A	11.0661	4.45621	3.07121e-07	1.30298e-05
SCIN	70.3623	5.40035	5.70316e-38	1.02315e-34
BAHCC1	29.1051	6.38062	1.3042e-18	5.45939e-16

## Sheet: DEGs CD133- vs CD133+Control
	CD133-(Control) / CD133+(Control)
Gene Name	baseMean	log2FC	pval	padj
PROM1	28.131	-2.86662	1.54438e-11	1.61619e-08
ABCA4	14.5398	-1.7296	3.87215e-06	0.00121566
KHDRBS3	24.1158	-1.36143	4.79236e-06	0.00146787
FMOD	45.6673	-1.14416	4.26116e-05	0.0083612
MUC3A	25.2297	-1.13881	0.000236951	0.0300569
GZMM	38.5762	-1.04388	8.344e-05	0.014354
SMIM5	192.704	-1.03982	1.16506e-08	8.60634e-06
CASTOR3	37.0992	-1.0214	0.000108695	0.0179605
CCL28	66.5891	-1.01486	1.7208e-07	9.82263e-05
PLLP	81.6428	-0.992037	0.000273425	0.0336634
SH2D6	41.9607	-0.923431	0.000215786	0.0282276
COL26A1	60.595	-0.893249	6.53328e-05	0.0118906
CRABP2	48.5486	-0.89072	0.000179332	0.0271331
ITGB2	34.9435	-0.836522	0.000296346	0.0347805
PROCR	64.2316	-0.834971	8.95394e-05	0.0151951
LINC02212	75.1416	-0.826307	2.55919e-05	0.00535638
GRIN2D	78.3684	-0.799859	2.90009e-06	0.00110269
B3GALT5	78.0721	-0.74833	0.000193697	0.0273309
DHRS2	1056.27	-0.738161	0.00015393	0.0244691
SH2D5	75.1075	-0.71914	0.000212216	0.0281243
SMAGP	85.6392	-0.68855	0.00018783	0.0273309
FXYD5	175.433	-0.684213	0.000136584	0.02199
ST6GALNAC4	99.5446	-0.67925	7.95821e-05	0.014017
LMTK3	113.577	-0.65926	0.000211441	0.0281243
TSPAN1	472.546	-0.651141	9.80607e-09	7.86074e-06
GOLT1A	84.4894	-0.60661	0.00036749	0.0415393
PRSS22	160.622	-0.587643	0.00040714	0.04476
CAV1	491.93	0.58881	0.000185994	0.0273309
ARHGAP23	212.239	0.660541	2.26707e-07	0.000114344
ZNF185	102.465	0.684912	0.000199774	0.0278422
AKR1C3	390.306	0.723317	6.72645e-06	0.00183632
RBM15B	59.2249	0.740164	0.000290494	0.0344153
HTRA1	398.712	0.742535	0.0001603	0.0248525
CD24	106.277	0.759823	0.000461799	0.0483272
ALDH1A1	182.822	0.761903	2.98546e-06	0.00110269
PLEKHA1	104.742	0.78372	1.014e-06	0.000439098
RIMKLB	48.9038	0.814551	0.000283094	0.033858
CRNDE	136.624	0.845673	0.000455153	0.048032
PFKFB3	94.1301	0.852505	6.09636e-06	0.00170129
MUC1	61.2626	0.885689	1.23341e-05	0.00292248
FGFBP1	384.103	0.925761	0.00031577	0.0363802
AHR	32.3452	0.938846	0.000310133	0.0360616
KLF13	75.0585	0.939456	1.41017e-05	0.0032198
KCNK1	61.291	0.990409	3.48301e-06	0.00116613
S100A1	677.157	1.01281	8.35979e-09	7.49873e-06
RHEX	77.077	1.10489	7.62321e-06	0.00199442
ZMIZ1	38.7568	1.15346	1.11406e-05	0.00269044
CA12	45.4618	1.21349	3.39951e-06	0.00116613
GJB1	33.6755	1.25558	0.000413454	0.04476
ID3	165.092	1.29803	8.06033e-08	5.06108e-05
TNNC1	35.3223	1.32054	3.52865e-06	0.00116613
TM4SF4	95.7288	1.33115	1.30103e-06	0.00054461
DAPK1	64.1484	1.33416	4.90609e-07	0.000220038
CDH16	91.8266	1.44744	4.05726e-12	4.63192e-09
PDXDC2P-NPIPB14P	13.081	1.50135	0.000209987	0.0281243
KRT13	45.2933	1.57199	4.49598e-08	2.9716e-05
ATP10A	32.2181	1.58695	1.03933e-07	6.21522e-05
TMOD1	35.2746	1.60442	6.89287e-06	0.00184172
RAB25	255.234	1.63645	3.1324e-26	1.96683e-22
TNNI3	77.0756	1.75203	1.63691e-14	2.56954e-11
PPP2R2C	30.5534	1.82853	1.53024e-05	0.00343156
SCIN	70.3623	1.94588	9.76613e-06	0.00245286
NRP2	10.8673	1.99001	0.000158913	0.0248525
FGF18	52.2532	2.01055	5.99825e-11	5.79431e-08
GJB4	16.6039	2.0271	2.67573e-06	0.00105006
TRIB2	14.0029	2.17968	4.96158e-06	0.00148351
F3	196.906	2.32177	2.14656e-20	5.39131e-17
TNS4	55.6651	2.38889	8.2957e-20	1.54e-16
POU3F3	49.6894	2.42467	1.4279e-13	1.79316e-10
SLC47A2	27.1796	2.66007	1.26201e-08	8.80464e-06
ACAT2	52.7066	2.85863	3.94362e-14	5.50266e-11
PAX2	55.9082	3.28882	4.18612e-22	1.31423e-18
SOX17	37.5706	3.6304	2.70716e-23	1.13322e-19
LINC02582	120.488	3.72067	4.82404e-44	6.05803e-40
SMOC2	10.2073	3.76118	1.00153e-08	7.86074e-06
CALB1	52.8897	4.17726	8.58414e-20	1.54e-16

## Sheet: DEGs CD133- vs CD133+ EIF4G2KD
	CD133-(EIF4G2KD) / CD133+(EIF4G2KD)
Gene Name	baseMean	log2FC	pval	padj
PROM1	28.131	-4.0897	1.60455e-19	6.29687e-17
BAHCC1	29.1051	-3.40292	5.23548e-20	2.19157e-17
CHST13	11.2069	-3.08964	1.53352e-09	1.21119e-07
SP140	12.4884	-2.82585	1.89154e-09	1.43736e-07
TMEM132D-AS1	219.855	-2.72483	1.37294e-37	4.31033e-34
HSPB8	12.869	-2.71693	1.48963e-10	1.50861e-08
EEF1A2	40.6523	-2.71405	8.96767e-18	2.68133e-15
LY6K	12.7565	-2.65646	1.16805e-06	4.00776e-05
SERPINA5	12.328	-2.56932	3.34072e-10	3.1308e-08
SCIN	70.3623	-2.48623	1.72305e-17	4.91774e-15
ELFN2	92.1123	-2.34543	2.53721e-21	1.38532e-18
IL1RAPL1	28.8768	-2.33632	6.19868e-10	5.36848e-08
FAM89A	16.4767	-2.29019	7.51232e-08	3.62845e-06
ARHGAP40	17.779	-2.28335	4.13921e-09	2.85605e-07
SIPA1L2	10.6558	-2.18643	8.02555e-07	2.90446e-05
CRNDE	136.624	-2.1784	1.32319e-26	1.1869e-23
FMOD	45.6673	-2.15569	2.50792e-14	4.49921e-12
TRHDE-AS1	10.1857	-2.14525	4.10868e-06	0.000119993
HPN	70.6549	-2.14134	1.11465e-13	1.79459e-11
F2R	32.4709	-2.14124	3.47293e-08	1.84021e-06
IL6R	13.8243	-2.1045	1.67166e-07	7.2687e-06
KIF21B	22.249	-2.07701	2.32507e-08	1.29196e-06
RNF157	17.5282	-2.07618	8.46481e-10	7.0398e-08
SMIM22	26.5278	-2.07556	2.19298e-12	2.81014e-10
CXCL2	17.2643	-2.02116	9.52903e-07	3.38038e-05
PSCA	18.4518	-1.98934	1.0238e-08	6.3648e-07
GRHL3	13.1016	-1.98801	4.64049e-06	0.000133353
JCAD	11.8209	-1.98639	1.14467e-06	3.94578e-05
SELENOM	72.2003	-1.97713	1.05999e-23	7.3952e-21
HHAT	71.502	-1.97654	8.36993e-21	3.89295e-18
SPEG	66.32	-1.97376	2.79665e-17	7.63486e-15
DENND2A	14.6655	-1.97148	5.27846e-07	2.01108e-05
PIK3CD-AS2	33.9659	-1.9679	9.32066e-09	5.91156e-07
LINC00460	11.8965	-1.96733	2.35553e-06	7.34014e-05
NPAS2	27.4215	-1.93966	3.61095e-10	3.33429e-08
LRP12	14.8443	-1.9229	6.91895e-05	0.00134209
ASS1	19.8501	-1.9197	9.58918e-06	0.000249836
TGFBI	12.6245	-1.87341	3.01447e-05	0.000665302
NES	18.6661	-1.8605	8.27728e-07	2.96989e-05
ROBO3	21.6335	-1.85815	2.21018e-07	9.28277e-06
GAREM2	18.9036	-1.85025	2.96437e-08	1.61154e-06
GJC1	12.465	-1.78106	9.18729e-05	0.00170419
UNC5B	21.3329	-1.77196	0.000135836	0.00235287
CAMK2D	11.3235	-1.76536	0.000272745	0.00410687
OPN3	42.3117	-1.73388	1.43408e-06	4.75176e-05
CRABP2	48.5486	-1.72941	2.2352e-15	4.83958e-13
EHF	14.1728	-1.72005	0.000589169	0.00762761
FXYD5	175.433	-1.67388	2.03514e-21	1.16169e-18
HNRNPU	13.5675	-1.65868	7.88201e-06	0.000209265
KIF3A	14.0768	-1.64794	7.61182e-05	0.00145715
REEP6	105.614	-1.64776	4.80585e-24	3.55011e-21
LBR	100.464	-1.60909	0.000153774	0.00261621
STING1	44.7616	-1.60052	3.89998e-10	3.57489e-08
GPAT3	46.3369	-1.59886	7.46164e-10	6.28881e-08
RNASE4	11.9284	-1.59693	0.000148836	0.00254644
MS4A15	110.686	-1.58769	1.77063e-20	7.66745e-18
ABCB10	21.3231	-1.58486	0.00130952	0.0144762
TNNI3	77.0756	-1.57927	8.00431e-22	4.78658e-19
ZNF516	11.7617	-1.5762	0.000108277	0.00195755
LY6D	23.9305	-1.56446	7.69286e-08	3.67327e-06
SERPINA3	35.9265	-1.54015	3.46629e-08	1.84021e-06
PALM3	16.3798	-1.52686	0.00012911	0.00225482
ANGPTL4	42.1375	-1.5267	5.41135e-07	2.04686e-05
LOC105369747	10.8647	-1.50516	0.000868636	0.0105394
MB21D2	14.3032	-1.50193	0.000307692	0.00449115
BFSP1	92.1662	-1.4968	7.08521e-15	1.45862e-12
NEK7	22.3942	-1.48703	0.00159019	0.016697
STS	31.7222	-1.46457	8.16008e-08	3.8816e-06
GCLM	23.3397	-1.45881	5.17511e-05	0.00105502
GPR143	61.4188	-1.45744	9.3826e-15	1.84104e-12
PTGS1	37.7569	-1.45501	1.48321e-09	1.17887e-07
CD40	97.0435	-1.44742	2.2374e-17	6.24384e-15
KCTD17	62.1601	-1.43982	9.47678e-08	4.45728e-06
HOGA1	38.1923	-1.43729	1.03823e-07	4.80475e-06
RAB25	255.234	-1.43058	8.64597e-31	1.08576e-27
ALDH1A1	182.822	-1.424	9.17696e-25	7.20276e-22
SCARNA26A	11.0661	-1.4065	0.00613944	0.0479771
LAPTM5	18.862	-1.40471	4.91399e-05	0.00101164
SH3KBP1	24.755	-1.39871	2.10851e-07	8.91537e-06
KRTAP2-3	27.3065	-1.39279	0.00196252	0.0197005
NIBAN1	258.603	-1.39023	5.1223e-05	0.00104765
ZNF467	26.5589	-1.38672	8.02091e-05	0.00152848
DUSP23	46.1114	-1.37979	3.41803e-11	3.76523e-09
EIF4G2	719.64	-1.37349	0.000103259	0.00188205
FBXO2	25.5173	-1.37333	5.30356e-06	0.000148334
DEPDC1	16.65	-1.37086	0.00437531	0.0371251
TM9SF3	15.3878	-1.36589	0.000867546	0.0105364
SUCO	41.1117	-1.36435	1.7465e-06	5.6382e-05
BRSK1	69.2667	-1.3617	1.14685e-06	3.94578e-05
DKK3	16.9612	-1.35835	0.000279559	0.00416787
RBBP8NL	16.5	-1.35759	0.000206522	0.00330804
LRRN4	22.981	-1.35586	0.000266638	0.00403913
SPRTN	11.1627	-1.3519	0.00509691	0.0416441
ANXA6	327.174	-1.34949	1.10098e-15	2.56039e-13
FHL2	34.7244	-1.34604	2.67387e-05	0.000602844
MAP3K21	14.3257	-1.34584	0.00640313	0.0495749
FGGY	19.3379	-1.3419	2.09148e-05	0.000490015
ITGB3	13.809	-1.33732	0.000525091	0.00695042
HMGA2	50.8365	-1.3142	1.00867e-05	0.000259567
LIMS2	11.2207	-1.3088	0.00055706	0.00727189
SOD3	72.4855	-1.29757	8.60082e-09	5.51067e-07
TNNT1	918.067	-1.29697	3.88048e-18	1.24952e-15
AFDN-DT	11.9929	-1.29379	0.00299701	0.0274519
NDRG2	51.47	-1.27419	5.60093e-09	3.78153e-07
PCSK4	26.0545	-1.25657	4.47311e-05	0.000942505
SNX10	49.5118	-1.24761	0.0006531	0.00827611
DUSP13	15.4432	-1.24509	0.000196468	0.00319179
LTBP2	13.4067	-1.24242	0.00501203	0.0410843
RGS20	62.3758	-1.23804	1.99002e-09	1.47874e-07
IL18	356.283	-1.23524	1.51474e-12	2.00233e-10
TMTC4	21.7889	-1.23142	0.00346325	0.0310991
FAM25A	17.8053	-1.23041	0.00361064	0.0319088
ZNF18	21.5888	-1.22734	0.00177547	0.0182907
TMCC2	45.253	-1.22355	1.57043e-08	9.13031e-07
ARAP2	14.7534	-1.21644	0.0029868	0.0273983
MAN2B2	79.1432	-1.21208	1.4826e-13	2.29858e-11
NUDT21	23.5221	-1.20635	0.00615605	0.0480254
SNX14	33.6893	-1.20571	0.00425349	0.036337
NAE1	97.6295	-1.20173	0.00623752	0.0485923
ACSL4	30.3043	-1.20165	0.000280148	0.00416837
DLG4	27.0522	-1.1964	3.35853e-06	9.99441e-05
CD46	201.916	-1.19415	0.000729734	0.00901969
MAPK11	26.8819	-1.19264	0.000407789	0.00569002
CBARP	43.7076	-1.18665	3.69498e-06	0.000108669
BICC1	65.3248	-1.18295	0.000255339	0.0039009
DRAM1	113.221	-1.17349	1.87015e-08	1.06752e-06
OVGP1	38.0341	-1.17045	7.1955e-05	0.00139017
MAT1A	96.0729	-1.16606	1.28797e-13	2.03859e-11
PROCR	64.2316	-1.15704	1.37818e-07	6.15916e-06
CXCL3	26.6018	-1.15052	0.000661848	0.00836166
IL32	40.7539	-1.14691	4.9204e-07	1.88962e-05
CDC42EP5	32.4437	-1.14592	8.81012e-05	0.00164885
MR1	16.5541	-1.14585	0.00105455	0.0122621
DUSP10	25.0795	-1.144	2.06316e-05	0.000484283
NMNAT3	13.4329	-1.14022	0.00598986	0.0471307
RTN4	1453.65	-1.1401	0.00480186	0.0398822
PTPN13	40.1148	-1.13985	1.81665e-06	5.84961e-05
COL6A1	34.6273	-1.13426	6.57014e-06	0.000178976
RINL	164.897	-1.1338	4.52748e-06	0.000131389
PLSCR1	203.248	-1.13201	2.97406e-05	0.000657539
IFI27	17.0032	-1.13068	0.00088263	0.0106744
POU3F3	49.6894	-1.12833	6.32346e-08	3.11412e-06
ADAMTS9	86.6112	-1.11941	5.19844e-10	4.53348e-08
IL17RB	23.8109	-1.11765	0.000813312	0.00994506
SLC66A3	30.026	-1.11458	0.00120502	0.0135578
SEMA3C	92.8342	-1.11298	1.06059e-05	0.000269612
MIR503HG	13.5621	-1.11028	0.00445109	0.037641
DOK1	51.4928	-1.10605	2.35657e-07	9.7348e-06
PACSIN3	82.1331	-1.09982	2.63971e-11	2.95978e-09
EPS8	80.2679	-1.09881	0.00110294	0.0126376
RUNX1	100.404	-1.09541	4.90272e-09	3.34611e-07
AP1S3	59.5335	-1.0942	4.6832e-06	0.000134273
SPPL2A	11.7698	-1.09206	0.00470281	0.0393195
IFI35	216	-1.09104	5.88827e-13	8.30867e-11
EMP3	211.995	-1.09091	4.5004e-12	5.59565e-10
NRTN	34.0312	-1.0893	5.96482e-05	0.00118899
DDX59	31.0798	-1.08689	0.0019056	0.0192962
TMEM61	53.3996	-1.08664	1.1835e-06	4.03869e-05
PPP2R2C	30.5534	-1.08444	0.000240802	0.00372872
KLHDC7B	74.3228	-1.07853	0.00204455	0.020345
SEMA7A	31.5132	-1.07801	2.44947e-05	0.000562347
TBCE	91.9206	-1.07745	7.02023e-10	5.95676e-08
ENHO	20.2127	-1.06855	0.00055452	0.00724963
GBP1	27.2019	-1.0665	0.000899361	0.0107586
JUN	207.401	-1.06252	1.73512e-10	1.72933e-08
ZNRF2	49.7594	-1.06195	0.00394387	0.0341096
USP14	28.421	-1.05888	0.00532775	0.0431094
PTPRK	32.5721	-1.05636	0.00599693	0.0471568
GZMM	38.5762	-1.05605	0.000247852	0.00380504
IGSF3	26.0716	-1.05406	0.00247892	0.0235657
THBS3	68.2286	-1.05033	1.18987e-08	7.14944e-07
DTL	53.645	-1.04944	0.00602455	0.0473147
NOTCH3	94.4014	-1.04809	2.38627e-10	2.323e-08
TMEM37	23.1875	-1.04752	0.000462882	0.00629254
KBTBD11	21.0321	-1.0467	0.000585294	0.00758526
KRT23	12.2062	-1.0465	0.00476281	0.0397418
ALCAM	805.253	-1.0434	0.000521393	0.00692873
SLC2A9	27.9466	-1.03675	0.000128734	0.00225159
GORAB	15.2069	-1.03493	0.00233795	0.0225153
CXCL1	153.648	-1.03168	1.39863e-07	6.20634e-06
CPNE2	75.6505	-1.02816	1.00521e-08	6.28031e-07
OPLAH	72.8152	-1.02752	8.42751e-08	3.99368e-06
FGFR4	180.391	-1.01846	1.67642e-09	1.28369e-07
BLZF1	25.5921	-1.01684	0.00277193	0.02569
PLCB4	307.909	-1.01551	3.63435e-06	0.000107642
LINC01320	22.8256	-1.00844	0.00108754	0.0125313
HTATIP2	404.56	-1.00238	3.09938e-14	5.48197e-12
RIN2	28.0964	-1.00179	0.00280826	0.0260075
PJA2	19.9587	-1.00115	0.0030393	0.0277468
PIGR	55.4756	-0.997004	0.000584232	0.00758495
LMCD1	52.2853	-0.988866	2.9328e-07	1.18045e-05
OXR1	47.2323	-0.988167	0.00055396	0.00724963
RNF187	28.8805	-0.982541	0.000244817	0.00376802
LIN54	14.0329	-0.981557	0.00552366	0.0442104
AMIGO2	547.068	-0.980424	3.28326e-14	5.72655e-12
CTH	66.8277	-0.979043	0.00287135	0.0264941
AMT	35.7828	-0.978609	0.00155455	0.0164188
USH1C	55.4408	-0.976791	1.8733e-06	5.98599e-05
KIFC3	69.0453	-0.975125	1.93433e-05	0.000458327
PRKAG2	65.0365	-0.970875	5.90447e-06	0.00016351
EDEM3	15.0448	-0.970469	0.00378974	0.0331187
SYDE1	127.197	-0.96915	6.13965e-08	3.07178e-06
TATDN1	93.7949	-0.964983	0.00388684	0.0337614
CAMK2N1	77.806	-0.963039	0.000178217	0.00295258
NLGN2	57.8596	-0.955046	6.19454e-05	0.00122313
LINC02004	31.2688	-0.954333	0.000916921	0.0109144
CGN	94.2835	-0.951443	5.20776e-09	3.53508e-07
POGLUT2	16.213	-0.950913	0.00435674	0.0369926
C12orf75	1054.69	-0.946987	5.25285e-21	2.63861e-18
BROX	65.9591	-0.945003	0.0014869	0.0159458
ACADM	53.2491	-0.942038	0.00284154	0.0262769
MAPRE3	35.1751	-0.939429	0.000214372	0.00341202
NFIL3	33.9595	-0.93903	0.00125453	0.0139667
OSCP1	38.7458	-0.938875	2.94987e-05	0.000654496
COL4A2	205.567	-0.938519	1.67873e-13	2.53994e-11
BPNT1	110.914	-0.932456	2.26724e-06	7.10026e-05
LRRC37A3	17.362	-0.931773	0.00516739	0.0420558
IFI6	32.8501	-0.931013	9.94297e-05	0.00182017
SLC22A17	148.08	-0.930634	1.52753e-06	4.99551e-05
ZBTB42	23.2417	-0.928429	0.000448248	0.0061386
LAMB3	1546.58	-0.920453	9.62731e-23	6.36314e-20
LYPLA1	186.774	-0.918866	0.00137965	0.0150773
BCHE	54.3752	-0.918847	0.00026845	0.00405679
ADGRL1	91.4392	-0.917148	1.29103e-05	0.000320306
OTUB2	42.3067	-0.914575	6.36228e-06	0.00017369
TIPRL	168.425	-0.912819	3.61186e-08	1.8899e-06
ASB9	48.6187	-0.909447	7.56508e-06	0.000203431
NUP54	75.4644	-0.904767	0.00459579	0.0386563
MPP1	45.9823	-0.899579	2.10759e-05	0.000492869
RARRES2	664.725	-0.898248	3.49079e-10	3.24721e-08
PIAS3	119.356	-0.895455	2.21729e-09	1.60027e-07
ATP2C2	329.781	-0.894069	2.58639e-07	1.05454e-05
NME4	257.319	-0.892354	3.02352e-10	2.87647e-08
GLIS3	22.1645	-0.891684	0.00589871	0.0465301
SPIRE2	57.0929	-0.89033	0.000381903	0.00538265
TNFAIP8	25.3909	-0.888583	0.00580508	0.0460229
SLC50A1	301.932	-0.887173	1.51092e-17	4.41259e-15
DEGS1	486.087	-0.882794	1.30579e-16	3.27962e-14
HMMR	106.91	-0.880981	0.00352265	0.0313964
RBM34	144.868	-0.879902	0.00130318	0.0144315
TSEN15	122.416	-0.875647	0.000455247	0.00621412
ERN2	36.5228	-0.874089	0.00109318	0.0125601
NIT1	211.832	-0.871276	1.07806e-13	1.75821e-11
CD70	27.1895	-0.870022	0.0029133	0.0268024
RN7SL1	75.9278	-0.864125	0.00104913	0.0122103
NUAK2	91.7791	-0.8597	6.91957e-06	0.000187276
OSBPL1A	33.829	-0.858098	0.00263097	0.0247303
NME3	146.123	-0.855319	3.18755e-08	1.71799e-06
IDH2	181.107	-0.853086	9.26744e-09	5.90764e-07
FLYWCH1	21.1907	-0.850225	0.00294554	0.0270791
EFNA4	52.902	-0.844883	1.95256e-05	0.000460975
PTPRJ	66.2372	-0.844589	9.33895e-05	0.00172977
KNTC1	60.492	-0.842072	0.000516794	0.00688219
EFCAB2	28.2701	-0.840641	0.000961605	0.0113708
COL4A1	53.5116	-0.840074	1.24759e-05	0.000310243
EMID1	39.3144	-0.839239	0.000699369	0.00872163
CALB2	43.5931	-0.838105	0.00102813	0.0120329
MAP3K20	25.3756	-0.836592	0.00108868	0.0125313
ZNF32	87.7925	-0.833983	5.3253e-06	0.000148611
CRISPLD2	25.1696	-0.82849	0.00351771	0.0313746
DCAF6	165.761	-0.827272	1.19681e-06	4.07304e-05
GNPAT	174.544	-0.82676	0.000133526	0.00231605
FAM189B	184.786	-0.825978	1.68424e-11	1.92279e-09
DAP3	478.306	-0.823548	4.41897e-16	1.08811e-13
SHISA4	64.0549	-0.823435	6.94232e-06	0.000187487
STARD8	19.8859	-0.821126	0.00334707	0.0302326
ARHGAP18	28.9807	-0.820116	0.00387291	0.0337056
LGMN	132.798	-0.817346	6.65926e-10	5.68891e-08
EPDR1	186.603	-0.815827	0.000615083	0.00790605
SDE2	26.334	-0.813518	0.00552312	0.0442104
IRF7	29.2518	-0.813347	0.00340975	0.0306951
SCNN1D	37.9048	-0.812824	0.000289132	0.00427167
NDUFS2	338.071	-0.811861	2.98417e-09	2.09358e-07
IL20RB	35.8833	-0.8079	0.00136616	0.0149575
INTS7	69.9254	-0.805042	3.14637e-05	0.000690771
GABARAPL1	38.5282	-0.804817	0.00241022	0.0229996
MAFG-DT	70.0306	-0.803085	4.83799e-06	0.000137935
PYCR2	531.424	-0.802033	5.54823e-20	2.24757e-17
ITGB8	136.608	-0.801286	0.000624792	0.00798996
RPL32	70.4273	-0.796723	3.21942e-05	0.000704345
MTR	41.5781	-0.790819	0.00361718	0.0319441
HGD	163.923	-0.790453	1.68115e-07	7.2687e-06
DENND10	84.5258	-0.789943	0.00226319	0.0219317
UBXN4	132.399	-0.788716	0.00606111	0.0475424
LINC01703	29.2344	-0.786727	0.00375079	0.0328469
DCST1-AS1	30.7135	-0.783329	0.00115879	0.0131455
KIFC2	292.17	-0.782863	2.03215e-09	1.49238e-07
MEF2D	87.7122	-0.78205	6.24662e-08	3.08839e-06
PLEKHA6	48.0369	-0.781088	0.000140517	0.00242455
C1orf53	102.518	-0.780146	7.1919e-06	0.000193811
CREG1	577.769	-0.777657	8.89972e-05	0.00166066
ALG8	70.4103	-0.775182	0.00524748	0.0426247
ZNF358	395.731	-0.773704	2.76423e-06	8.50814e-05
PAIP2	241.079	-0.773061	8.08425e-06	0.000213731
PANX2	106.767	-0.771996	5.70082e-05	0.00114546
ARSL	88.6614	-0.769158	0.000204963	0.00329147
MELTF	81.6219	-0.768461	0.000156754	0.00264942
ARHGEF40	47.386	-0.767051	0.000422483	0.00583352
DARS2	84.7913	-0.766932	3.23422e-06	9.69339e-05
SCCPDH	427.264	-0.765971	1.08749e-08	6.69445e-07
KLHL12	62.0746	-0.76334	0.00047527	0.00643151
LOC254896	65.7585	-0.761265	2.059e-05	0.000484212
SLC45A3	34.7626	-0.761164	0.0032228	0.0292005
NKX2-5	34.3784	-0.760859	0.00499229	0.0409491
MTERF3	40.6722	-0.755565	0.0049377	0.0406874
TMEM54	563.714	-0.754654	2.33802e-14	4.2552e-12
LOC100506990	37.0838	-0.751455	0.00092866	0.0110332
PACC1	79.6181	-0.751004	8.04548e-05	0.00153084
C1orf112	24.3474	-0.744842	0.00356736	0.0316377
ZBTB7B	105.032	-0.744638	2.83205e-05	0.000632826
LOC100310756	94.4002	-0.744046	7.12492e-07	2.61622e-05
COG2	159.509	-0.743361	2.44854e-07	1.00486e-05
ME3	129.536	-0.742898	2.36795e-06	7.36057e-05
LRRC75B	44.0905	-0.742764	0.00251047	0.0237777
ENDOD1	62.2282	-0.740639	0.000223718	0.00352946
COPA	295.89	-0.739504	5.41399e-08	2.73048e-06
BTD	62.3832	-0.738031	0.000125231	0.00219644
CENPV	84.5789	-0.736975	6.12533e-05	0.00121328
PMAIP1	186.364	-0.736847	0.00356407	0.0316308
SFTA2	1427.85	-0.735505	2.06614e-09	1.50852e-07
CAMK1	143.116	-0.733733	8.09104e-07	2.91975e-05
PCNX2	106.906	-0.733285	1.93098e-05	0.000458327
CCDC9B	111.541	-0.732064	2.01445e-05	0.000474625
RAPGEFL1	39.825	-0.731945	0.00149992	0.0159845
PSMD11	23.3906	-0.73063	0.00580323	0.0460229
CHD1L	78.2045	-0.727615	6.47009e-05	0.00126757
RPS27	5467.05	-0.725593	2.34063e-06	7.31185e-05
SDCCAG8	45.5712	-0.718975	0.000360997	0.00511671
RNPEP	319.95	-0.716713	1.04068e-07	4.80475e-06
RGS10	107.701	-0.716414	0.000595177	0.00768954
DARS1	170.94	-0.71428	0.00199765	0.0199733
CASP4	252.808	-0.713476	1.3406e-05	0.000330308
PTPN14	70.5518	-0.71023	1.87946e-05	0.000450424
PBXIP1	84.8655	-0.710115	1.92252e-05	0.000458121
SMYD2	276.212	-0.702953	6.26952e-10	5.39265e-08
LAD1	982.828	-0.702554	1.42287e-09	1.14541e-07
NKD2	37.3639	-0.700883	0.0023357	0.0225109
TSNAX	136.667	-0.69765	4.92471e-08	2.49373e-06
SNRNP27	79.8601	-0.695622	0.000519302	0.00690826
CATSPER1	192.678	-0.695442	1.46923e-08	8.61591e-07
PRSS22	160.622	-0.69189	2.33093e-05	0.000539075
ERAP1	37.0048	-0.691458	0.00258817	0.0243828
ZNF687	201.849	-0.691057	3.16863e-08	1.71516e-06
NEK8	159.712	-0.690743	1.82728e-05	0.000438757
SHC1	265.165	-0.688038	1.35436e-06	4.49947e-05
TPM1	523.077	-0.68716	7.55692e-05	0.00144885
RPL39	300.646	-0.68712	0.00131856	0.0145378
CEP250	58.7244	-0.686684	0.000145755	0.00249712
MID1IP1	61.0711	-0.6866	0.00143496	0.0155347
MUC1	61.2626	-0.683472	0.000274543	0.00412406
C1QTNF6	72.8277	-0.68217	9.6618e-05	0.00177387
SEL1L3	208.888	-0.680483	3.27305e-07	1.30901e-05
TNS3	114.182	-0.680372	0.000312422	0.00453572
RBPMS	453.82	-0.680114	3.35332e-08	1.79715e-06
IGF2BP2	406.501	-0.679962	0.000915536	0.0109082
MANEAL	102.604	-0.678431	0.000422719	0.00583352
ADAT3	52.7738	-0.678079	0.00191957	0.0193466
CKS1B	323.835	-0.677097	0.000442669	0.00606882
METTL18	44.6783	-0.676346	0.000689736	0.0086493
CKAP4	83.0443	-0.67628	0.000165018	0.00276306
SLC27A1	57.9351	-0.675808	0.000101913	0.00186021
RNF135	121.703	-0.67545	2.11455e-06	6.66711e-05
ALDH9A1	303.024	-0.675121	0.00111421	0.0127153
IL15	45.4806	-0.67269	0.00223027	0.0216915
SCPEP1	117.678	-0.671604	4.38846e-05	0.000926223
CRYBG2	60.6162	-0.669072	0.00307494	0.0280226
ARHGEF11	90.9303	-0.668579	3.15968e-05	0.000692483
FAM20B	104.347	-0.667456	1.60769e-05	0.000392028
MELTF-AS1	155.129	-0.666848	5.97595e-05	0.00118932
LARP4B	132.64	-0.666148	2.92643e-05	0.000651597
PABPC1L	231.882	-0.665376	0.000122332	0.00216069
PIEZO1	222.644	-0.663368	0.000440966	0.00605207
FH	328.83	-0.656796	1.76754e-05	0.000426042
PGGHG	133.217	-0.651827	1.08604e-06	3.79309e-05
TARS2	157.317	-0.651516	1.18592e-07	5.43534e-06
ARHGEF2	348.688	-0.651232	7.8085e-06	0.000208194
QSOX1	99.4932	-0.650005	0.000367463	0.00519662
OLMALINC	83.2919	-0.649898	0.000347467	0.00495851
FAM3C	74.7225	-0.647367	0.00223168	0.0216915
LRG1	61.1954	-0.64691	0.000689304	0.0086493
KIAA0040	81.318	-0.646533	0.000125097	0.00219644
PSMD4	910.31	-0.646468	5.88845e-13	8.30867e-11
CTC1	43.8962	-0.640625	0.00545547	0.0438884
REPIN1	430.936	-0.640186	7.22028e-07	2.64351e-05
DUSP12	172.132	-0.638695	1.67068e-05	0.000406596
CHTOP	579.073	-0.638583	7.33741e-08	3.56774e-06
GGT7	89.6432	-0.63854	9.17949e-05	0.00170419
BIVM	64.7375	-0.638044	0.000103675	0.00188688
CAV2	61.9845	-0.637683	0.000481016	0.00648899
NCSTN	268.616	-0.637671	1.5294e-05	0.000373661
TARBP1	104.308	-0.63738	0.000130126	0.00226333
UCK2	91.3623	-0.635869	0.00239914	0.022944
VDAC1	746.955	-0.634702	0.00220318	0.0215648
GLRX3	470.172	-0.629815	0.000797137	0.00976629
F11R	53.9865	-0.628809	0.0044809	0.0378676
CNST	40.4621	-0.627662	0.00276985	0.0256896
PECR	306.084	-0.627148	0.00267605	0.0250229
SMIM1	122.18	-0.625984	0.00150577	0.016025
ATP1B1	582.441	-0.625104	0.000124129	0.00218933
SRP9	439.003	-0.624591	0.00188114	0.0191128
SERTAD2	105.544	-0.624231	0.000883154	0.0106744
ME1	89.8595	-0.620621	0.000965044	0.0113901
TOMM20	385.989	-0.619828	5.4656e-07	2.06117e-05
GLRX2	140.906	-0.619465	5.58238e-05	0.00112526
NENF	895.828	-0.618502	1.46329e-15	3.28031e-13
DDC	87.2758	-0.618211	0.000964124	0.0113899
B3GALT5	78.0721	-0.616383	0.00197323	0.0197606
TMEM144	46.7427	-0.615675	0.00502224	0.0411351
PFDN2	841.317	-0.613245	3.65831e-06	0.000107843
FAH	111.693	-0.612953	6.24222e-06	0.000171907
EFNA3	44.5551	-0.611457	0.00427509	0.0364224
GDPD5	81.3855	-0.609908	0.00171882	0.0178535
IPO9	100.658	-0.609532	3.76215e-05	0.000802124
TP53TG1	53.5513	-0.607725	0.00217108	0.0213337
NDUFA6	608.352	-0.607545	2.18471e-09	1.58587e-07
SYTL1	448.093	-0.606914	0.000184674	0.00304051
CIB2	99.8151	-0.605049	0.00348274	0.0311512
SNX27	37.3245	-0.604054	0.00571114	0.0455101
PEX7	66.6549	-0.603496	0.00144503	0.0156167
PAQR6	135.609	-0.602277	1.32211e-06	4.41571e-05
NUDT18	76.3501	-0.599606	0.00105932	0.0123062
CLCF1	276.456	-0.599472	1.89313e-05	0.000451976
CCN1	2220.29	-0.596106	0.00172909	0.017901
CHKB	220.584	-0.595667	7.35822e-08	3.56774e-06
EPHA1	119.539	-0.59559	6.12341e-05	0.00121328
F12	471.228	-0.594606	3.78521e-09	2.62623e-07
TBKBP1	91.8878	-0.593936	0.00274962	0.0255587
EPRS1	532.142	-0.59355	0.00234296	0.0225463
HSD11B1L	46.5929	-0.593213	0.00497432	0.0408551
RAB29	188.181	-0.592985	4.1114e-07	1.60844e-05
CREB3L4	54.1842	-0.592745	0.00223583	0.021715
B4GALT3	342.948	-0.59145	4.78776e-07	1.84999e-05
SELENON	115.592	-0.589618	0.00308073	0.028055
ADAM15	561.167	-0.588515	4.62108e-06	0.0001331
KDELR1	1860.26	0.585401	5.57798e-05	0.00112526
RTKN	169.246	0.585437	5.61788e-05	0.0011306
SURF2	578.925	0.585892	9.33124e-11	9.8472e-09
PPARD	54.7338	0.58669	0.00184075	0.0188549
ERFE	655.307	0.586882	0.000189993	0.00311074
WDTC1	194.517	0.590261	3.39382e-05	0.000737364
XXYLT1	75.7258	0.590476	0.00134202	0.0147317
BRD3	105.9	0.590494	0.00290109	0.0267292
PDHA1	48.4404	0.592254	0.00485768	0.0402127
STRN4	406.224	0.592552	0.000306909	0.00448681
NUDT19	116.385	0.594433	0.000173004	0.00288141
RRP1B	142.096	0.594435	0.000275701	0.00412684
ANKS6	198.631	0.595282	1.58409e-07	6.97999e-06
NLRC5	98.8466	0.595645	0.000884441	0.0106796
TRAK2	41.3045	0.596028	0.00498798	0.0409405
PDCD2L	320.919	0.597485	1.79828e-07	7.68121e-06
TRUB2	415.098	0.597628	2.25142e-09	1.61562e-07
GLE1	65.5236	0.597981	0.00145143	0.015659
NAA35	94.023	0.598369	0.000244479	0.00376802
LIG1	462.409	0.599016	0.000205826	0.00330111
RHOBTB2	60.711	0.599428	0.00185198	0.0189545
COL18A1	712.089	0.600203	8.02316e-06	0.000212563
MPRIP	270.43	0.600204	0.00231309	0.0223445
EXD3	171.374	0.600386	1.82107e-05	0.000438103
TRPM2	287.466	0.600713	4.55123e-06	0.000131389
C9orf85	87.0105	0.600739	0.000380834	0.00537361
MAMDC4	70.2209	0.601907	0.00091162	0.0108719
SDC1	597.454	0.602179	2.26674e-08	1.27079e-06
TP53I3	149.44	0.602985	5.23382e-06	0.000147245
ARHGAP27P1	50.5366	0.605907	0.00422835	0.0361956
TMEM80	108.844	0.606152	0.000192448	0.00314273
POFUT2	125.347	0.60862	4.05211e-05	0.000859569
SYNE4	369.023	0.609068	3.34031e-07	1.33167e-05
ZBTB5	38.4888	0.609903	0.00404235	0.0348413
RIPOR1	268.387	0.610274	0.000110292	0.00198545
KCNN4	177.439	0.610597	5.14587e-05	0.00105076
CEBPD	333.841	0.615315	1.90253e-08	1.08109e-06
RPP25L	191.475	0.615479	5.26626e-06	0.00014762
LRRC8A	167.712	0.616255	0.000217101	0.00344654
LINC01278	99.7483	0.617392	0.000127779	0.00223801
MED25	432.098	0.61759	4.78487e-07	1.84999e-05
U2AF1L4	108.481	0.61824	2.96572e-05	0.000656851
GPHN	44.0713	0.618523	0.0026217	0.0246617
CIZ1	652.763	0.618678	1.33781e-07	6.02159e-06
SYMPK	374.586	0.619567	7.69224e-06	0.000205968
CST6	537.545	0.620202	1.10543e-05	0.000278197
PHETA1	46.0428	0.620355	0.00478632	0.0398585
TMEM198B	133.627	0.620442	0.000290276	0.00427931
IL17RE	102.531	0.621395	0.000201284	0.00325232
VAMP1	41.8161	0.621575	0.00583961	0.0462197
LOC101930085	92.902	0.621803	0.00050992	0.00680508
TRAF2	185.443	0.622063	0.000193169	0.00314815
ZNF544	313.506	0.622205	2.53252e-11	2.86517e-09
SLC7A5	932.477	0.62237	0.00024057	0.00372872
DCTN3	193.698	0.623557	1.25741e-07	5.7212e-06
S100A1	677.157	0.62369	0.000114059	0.00204331
SLC16A5	295.343	0.623761	3.43594e-05	0.00074394
WDR4	161.483	0.62419	0.000393676	0.00552996
DENND1A	121.141	0.62493	0.000629151	0.00803752
HRCT1	144.696	0.626324	1.74516e-06	5.6382e-05
LOC101930071	199.645	0.626337	1.36708e-07	6.13137e-06
ZNF576	50.4469	0.627978	0.00316415	0.0287729
TDRD7	73.1165	0.62977	0.0014895	0.0159474
SLC2A8	203.379	0.629905	1.17126e-05	0.000293002
PKN3	244.269	0.633096	5.6627e-07	2.12911e-05
TMEM41A	90.3085	0.634075	3.0799e-05	0.000677361
MBIP	45.3533	0.636506	0.00423485	0.0362023
PTRH1	120.18	0.636895	0.00016846	0.00281474
SERPINB1	86.6232	0.636961	8.31779e-05	0.00156604
RHOF	449.619	0.637319	0.000119663	0.00212249
NEO1	52.652	0.637337	0.00430504	0.0366278
VAV2	205.981	0.639107	7.80662e-06	0.000208194
RARG	68.7718	0.639634	0.00118429	0.0133623
PRRG2	141.926	0.639685	0.000106775	0.00193489
ABL1	119.989	0.640389	0.0018266	0.0187406
NFIX	247.25	0.644926	6.83917e-05	0.00133364
VAC14	80.9333	0.649601	9.65446e-05	0.00177387
C19orf47	173.251	0.650474	0.000140554	0.00242455
ENDOG	391.589	0.65075	3.65259e-06	0.000107843
MXI1	70.0444	0.651254	0.000160494	0.00269811
TWNK	57.1813	0.653869	0.000525239	0.00695042
SIGMAR1	641.951	0.65473	1.67556e-13	2.53994e-11
SSNA1	1393.35	0.656277	4.799e-10	4.22153e-08
ZNF784	39.5406	0.657119	0.00479078	0.0398692
RBM42	605.724	0.658089	9.10127e-07	3.23778e-05
MELK	179.27	0.658456	3.72702e-05	0.00079734
PIGP	86.134	0.658935	0.000493796	0.0066251
PCNT	93.7238	0.660455	2.53296e-05	0.000577294
LIN37	133.431	0.661082	6.64489e-07	2.46155e-05
SPNS3	51.5125	0.662416	0.000481068	0.00648899
MRPS12	856.652	0.662749	2.12939e-14	4.05165e-12
KRT19	3330.04	0.66278	2.43061e-08	1.34465e-06
PADI3	159.129	0.662905	2.37426e-05	0.00054608
CKS2	430.286	0.66361	0.00629221	0.0489273
NOSIP	1693.05	0.664604	1.27617e-07	5.76481e-06
UBXN8	49.2666	0.66536	0.000532618	0.00703215
PPP1R37	410.822	0.665755	4.55871e-10	4.06016e-08
UBE2G2	690.445	0.667457	1.40256e-11	1.64611e-09
NUDT2	176.021	0.667644	9.76848e-08	4.56032e-06
SMAD6	95.7709	0.668031	4.88064e-06	0.000138668
ARHGAP33	152.427	0.668233	2.85212e-05	0.000636179
SLC6A6	60.0051	0.669154	0.000693409	0.00866451
FIZ1	98.3857	0.670991	0.000162561	0.00272921
CYTH2	52.0631	0.671235	0.00369704	0.0324668
RABL6	1533.72	0.671251	1.9381e-09	1.44873e-07
ADM5	93.7493	0.672057	2.67238e-05	0.000602844
UBAC1	377.279	0.672436	1.10646e-10	1.12967e-08
MED22	137.985	0.673206	4.54675e-06	0.000131389
LETM2	61.3956	0.674185	0.00162801	0.017033
BCAT2	368.177	0.674877	0.00121468	0.0136317
UBAP2	96.2878	0.677479	3.07853e-05	0.000677361
ZNF628	86.5382	0.677933	0.000899796	0.0107586
MZF1	196.63	0.67817	1.62835e-06	5.31137e-05
ABCA2	182.248	0.680488	0.00234915	0.0225885
CACFD1	162.14	0.681025	5.85653e-05	0.00117112
MIGA2	164.498	0.683212	0.000236333	0.00367766
GRHPR	157.029	0.684707	0.000229093	0.0035917
NAPA	718.72	0.685627	1.07643e-05	0.000272588
FBXO46	75.0232	0.685672	0.000658061	0.00832218
ARHGAP35	344.424	0.686148	1.96786e-07	8.37708e-06
ZNF526	34.6937	0.688321	0.00444129	0.0375833
C19orf73	46.0146	0.688686	0.00142415	0.0154309
COQ4	301.584	0.689163	1.18111e-09	9.75816e-08
TRAPPC6A	446.844	0.689771	5.24115e-06	0.000147245
TLN1	429.967	0.690302	4.76113e-05	0.000991868
OPA3	40.9165	0.690735	0.00313367	0.0285164
PLEKHF1	44.6222	0.691025	0.000683939	0.00859855
TLE6	44.0434	0.692559	0.000533095	0.00703215
BICDL1	46.749	0.693963	0.00510938	0.0417184
SCAMP1-AS1	73.8308	0.695163	0.000115399	0.00206436
RAPGEF1	154.553	0.695474	1.92907e-05	0.000458327
GALT	133.06	0.697703	7.72636e-07	2.8124e-05
PPL	236.993	0.697956	5.92336e-07	2.22046e-05
MYCBP2	53.4437	0.698278	0.000747256	0.00919103
TLE3	58.404	0.698359	0.000337187	0.00483378
MYEOV	1099.73	0.699835	2.35287e-07	9.7348e-06
SMARCA2	55.4443	0.7008	0.000641432	0.00816947
HCP5	172.045	0.702419	6.33086e-07	2.35216e-05
CLDN16	888.659	0.702969	6.62921e-09	4.33592e-07
CBWD1	89.343	0.703021	5.02392e-05	0.00102921
SNHG21	28.1284	0.705394	0.00576788	0.0458437
TEAD2	60.9261	0.707367	0.000736275	0.00909158
USP20	98.1824	0.710251	1.08108e-05	0.000273163
EFNB1	42.5397	0.711477	0.00213941	0.0211216
POLE3	432.961	0.712302	7.36744e-11	8.04524e-09
ETV2	62.2807	0.712897	0.000153882	0.00261621
SLC27A4	183.016	0.713306	6.92527e-05	0.00134209
DANCR	419.566	0.715397	4.53238e-07	1.76763e-05
YBEY	421.407	0.717409	2.43995e-12	3.09504e-10
TESK1	158.416	0.719315	7.77139e-07	2.82061e-05
SMAD3	289.53	0.722607	1.45249e-06	4.80011e-05
FTCDNL1	39.1906	0.723896	0.000881573	0.0106744
SNAR-G2	57.7721	0.724095	0.000249324	0.00382298
RHPN2	137.37	0.725209	9.47163e-05	0.00174919
ACSL1	127.202	0.72876	1.51835e-05	0.000372411
HOXA-AS2	27.7913	0.72942	0.00491398	0.0405718
RTN4R	191.986	0.729453	3.92178e-06	0.000114801
SPACA9	163.447	0.735707	1.41955e-08	8.40883e-07
DPY19L3	33.4782	0.737493	0.00534794	0.0432171
PC	49.6771	0.738702	0.000232813	0.00364093
KANK1	29.125	0.739893	0.00264139	0.0247912
DPF1	51.966	0.741266	0.00244885	0.0232975
MARCHF8	34.9054	0.741985	0.000841166	0.0102259
TTC39C	39.6732	0.742345	0.000472636	0.00640967
VRK3	156.294	0.742888	4.37927e-08	2.25389e-06
TCTA	73.8172	0.743809	0.000690214	0.0086493
SAP30	92.6609	0.74383	1.05198e-05	0.000268513
H2BC12	328.993	0.744643	1.18218e-08	7.13744e-07
VASP	839.182	0.744806	6.24944e-07	2.3288e-05
DMWD	124.072	0.745774	2.23223e-07	9.34413e-06
SLC35C1	47.0072	0.747813	0.00133738	0.0147065
C9orf16	1643.9	0.748994	1.52584e-06	4.99551e-05
PEPD	232.611	0.749196	4.26513e-10	3.82582e-08
CD3EAP	92.6657	0.749565	9.08175e-05	0.00168961
ALS2CL	145.689	0.749874	4.99156e-05	0.00102465
SIPA1L3	226.254	0.752098	0.000700616	0.0087285
BAIAP2	169.615	0.752417	3.68455e-07	1.45505e-05
AKT2	126.318	0.752444	4.07569e-07	1.59945e-05
ZNF524	282.926	0.753245	1.61675e-07	7.07427e-06
BSPRY	219.354	0.755401	1.2247e-06	4.13434e-05
ZSWIM9	179.967	0.755671	1.31671e-06	4.4094e-05
DHRS2	1056.27	0.756804	3.45213e-05	0.00074616
CCDC107	155.586	0.75762	4.54146e-06	0.000131389
ZER1	196.543	0.757798	3.32289e-06	9.91185e-05
CTU1	203.446	0.761767	2.63245e-06	8.14245e-05
ENTR1	464.484	0.763398	1.93298e-09	1.44873e-07
FAM214B	27.8761	0.767591	0.00354249	0.0315061
CCER2	35.0501	0.769179	0.00214805	0.0211737
ISG20	87.9838	0.769834	0.000200726	0.00325232
CNTRL	41.3036	0.771681	0.00150983	0.0160274
EEF1AKMT4	250.092	0.772329	7.68118e-08	3.67327e-06
TMEM198	38.7983	0.773904	0.0010885	0.0125313
BLOC1S3	39.0111	0.776205	0.000340298	0.00487282
WNT10A	55.4796	0.777903	5.47636e-05	0.00111102
RRAGA	218.359	0.781978	2.62601e-09	1.86313e-07
LOC105372480	108.351	0.783562	3.05824e-06	9.23207e-05
SLC25A45	31.8314	0.78595	0.00163857	0.0171131
SEC14L1	563.968	0.790768	2.7968e-10	2.68109e-08
PHLPP1	39.5592	0.79114	0.000324409	0.00469492
AHNAK	840.82	0.792672	4.44425e-08	2.27604e-06
PAQR5	76.7202	0.79274	0.00110988	0.0126939
ZNF787	464.729	0.792941	7.68305e-09	4.97339e-07
CPVL	530.749	0.793813	5.91124e-06	0.00016351
DMPK	30.3743	0.796059	0.00195868	0.0196777
RGP1	39.0081	0.796248	0.00102446	0.0120123
PLGRKT	81.6114	0.798291	3.61185e-05	0.000776671
BCAM	352.256	0.798809	2.36455e-07	9.73575e-06
N4BP3	27.7646	0.79977	0.00216739	0.0213141
ZNF551	35.9287	0.804522	0.000775197	0.00950676
ANXA1	3704.85	0.80567	0.000451645	0.00617167
KRT8	442.716	0.808218	0.000116939	0.00208596
ACO1	149.554	0.81148	2.29634e-09	1.63849e-07
RGS3	158.257	0.813709	2.04721e-07	8.68541e-06
SAMD4B	251.536	0.817209	4.45856e-08	2.27604e-06
TXN	2345.96	0.818574	0.000157112	0.0026519
UNC13B	37.9896	0.818949	0.000290331	0.00427931
TRIM52-AS1	228.368	0.820075	1.9e-09	1.43736e-07
EMP1	67.8952	0.820221	0.000245236	0.00376949
LOC100507547	22.9043	0.821995	0.00560386	0.0447667
TNFSF15	32.8664	0.822851	0.00106764	0.0123671
SUSD6	21.6805	0.822898	0.00304402	0.0277609
TBC1D2	207.174	0.824374	4.88113e-08	2.48167e-06
STOML2	842.557	0.824742	5.6077e-15	1.19358e-12
TEX2	35.1922	0.825183	0.000486093	0.00654271
PCCA	34.6246	0.825572	0.00204189	0.0203423
NECTIN2	209.303	0.825856	1.58892e-08	9.19523e-07
LOC105373383	25.0044	0.826887	0.00185985	0.0189882
NCOR2	530.742	0.828299	6.49977e-08	3.18844e-06
FAM20C	39.0736	0.828582	0.000547966	0.00719056
WDR62	216.333	0.829374	4.99352e-05	0.00102465
DLGAP1-AS1	65.1066	0.830199	0.000409501	0.00570123
REXO4	147.241	0.83054	1.60982e-07	7.06856e-06
HMGB2	1088.26	0.832316	1.63252e-10	1.6401e-08
SRRM2-AS1	23.0809	0.835158	0.0037385	0.0328072
AUH	129.627	0.83539	3.56117e-08	1.87904e-06
ZDHHC3	58.7032	0.838206	4.68572e-05	0.000982358
FBXL19-AS1	29.7702	0.838619	0.00236396	0.0226788
TSNARE1	76.7854	0.838671	0.000617162	0.00792466
SAPCD2	433.736	0.845922	1.15771e-08	7.05752e-07
DGUOK-AS1	51.5613	0.84746	5.76003e-05	0.0011555
SLC25A29	27.0761	0.855254	0.00274332	0.0255189
SLC27A5	201.18	0.856955	2.16584e-07	9.12703e-06
NEAT1	2805.09	0.861533	1.47262e-09	1.17791e-07
CLBA1	34.19	0.862187	0.00194694	0.0195754
GLIS2	193.803	0.863928	6.39535e-09	4.22699e-07
FGFBP1	384.103	0.863984	0.000267417	0.00404605
SPCS3	177.382	0.866726	1.81267e-08	1.04408e-06
SLC48A1	350.995	0.869516	2.25554e-06	7.08128e-05
SLCO4A1	313.05	0.872595	2.99791e-11	3.33166e-09
RPS6	9676.02	0.874305	2.28505e-13	3.37596e-11
SNHG30	185.298	0.875392	9.7396e-11	1.01627e-08
CELSR2	33.3629	0.879656	0.00362018	0.0319481
SAT1	474.378	0.879798	1.01248e-07	4.70917e-06
CLTA	2210.03	0.881289	7.06933e-16	1.67503e-13
SPON1	52.6746	0.881432	0.000132717	0.00230519
NCS1	47.7201	0.883888	0.000111008	0.00199433
CLDND2	35.2259	0.885205	0.000973627	0.0114591
TAP2	38.7743	0.885422	0.00144469	0.0156167
B4GALNT3	42.6028	0.885886	9.51874e-05	0.00175531
ETHE1	496.202	0.887452	1.29867e-13	2.03859e-11
SCARA3	190.683	0.888424	1.61714e-09	1.24589e-07
SEMA4D	69.9295	0.895451	6.0216e-05	0.00119651
RHOB	284.67	0.896253	2.70687e-06	8.35204e-05
POMT1	44.8626	0.896263	0.00018514	0.00304318
ITPK1	523.171	0.900125	1.07605e-10	1.10763e-08
B3GNT3	345.334	0.900139	7.70701e-11	8.3435e-09
LCN12	25.5803	0.900421	0.00134035	0.0147263
SLC44A1	28.1877	0.906797	0.000481973	0.00649422
PADI1	770.491	0.908406	8.45474e-11	8.99785e-09
HOXA10-AS	70.8342	0.908457	2.61965e-06	8.12286e-05
PPM1H	46.9418	0.914314	3.80286e-05	0.00080943
E2F2	46.0972	0.915985	0.000101564	0.00185654
CBLC	243.921	0.916569	9.26653e-14	1.53117e-11
RREB1	56.2251	0.916732	0.000744602	0.00917636
LRFN4	38.2816	0.917857	0.000141849	0.00244353
ATF5	1063.58	0.918887	2.74782e-07	1.11313e-05
ETV4	369.533	0.920064	1.56502e-09	1.22072e-07
TMEM238	2541.76	0.924548	6.19761e-08	3.08839e-06
KAZN	186.347	0.925431	2.20058e-10	2.17597e-08
GSDMB	44.0751	0.92603	0.000168553	0.00281474
CREB3	287.674	0.927164	6.31677e-12	7.70155e-10
CRTC1	76.189	0.929506	3.34908e-05	0.000728904
ZNF227	22.9877	0.932068	0.00121705	0.0136462
SECTM1	653.179	0.940973	7.33383e-12	8.85559e-10
MIDN	474.947	0.941333	1.03622e-06	3.65642e-05
DNHD1	20.9769	0.943859	0.0062557	0.0487037
BCL3	88.9671	0.945972	6.22478e-09	4.15802e-07
ZNF529-AS1	30.1087	0.946729	0.000430828	0.00593889
MAN1B1-DT	28.1547	0.950465	0.000703904	0.00876078
ZNF529	17.5977	0.956562	0.00604622	0.0474553
MTG2	16.9293	0.958018	0.00437913	0.0371324
UBAP1	138.349	0.960158	1.58044e-09	1.22514e-07
BLCAP	174.787	0.961738	1.39465e-09	1.14471e-07
LINC01504	23.6728	0.965297	0.00123292	0.0137824
SNAPC3	37.1821	0.966601	0.000416292	0.00577019
RAP1GAP	145.878	0.967175	1.13838e-08	6.97355e-07
DHDH	91.7271	0.967463	5.65127e-09	3.79512e-07
RARA-AS1	108.182	0.968459	1.47509e-08	8.61591e-07
HLA-DMB	47.1489	0.968714	1.23298e-05	0.000307217
DBP	559.875	0.972515	3.96221e-10	3.60561e-08
PODXL	132.435	0.973018	1.20381e-08	7.19875e-07
ZNF274	78.6052	0.973751	8.88465e-08	4.19449e-06
TOR4A	25.4821	0.978973	0.00165615	0.0172741
SURF6	20.1993	0.981145	0.00240073	0.022944
ASB6	51.7907	0.981329	1.51203e-05	0.000371586
CLEC11A	352.133	0.983937	1.10755e-12	1.47965e-10
SCAF1	132.986	0.98463	1.03654e-06	3.65642e-05
TMEM147-AS1	94.6105	0.991443	8.87595e-05	0.00165869
EGR1	701.321	0.993741	1.95402e-12	2.52975e-10
KLF13	75.0585	0.995017	2.87319e-07	1.16018e-05
ALDH3A2	202.868	1.00001	1.84163e-18	6.2506e-16
ZNRF3	16.0109	1.00364	0.00412328	0.0354658
PPP1R14B-AS1	66.9994	1.0052	3.08304e-06	9.28461e-05
ATP2A1	14.0526	1.00614	0.00615643	0.0480254
PDXK	239.688	1.01046	6.59186e-09	4.33406e-07
HOTAIRM1	1220.87	1.0105	1.65975e-12	2.17116e-10
ABCB6	33.7959	1.01822	8.14968e-05	0.00154598
ABTB2	51.119	1.01903	1.28274e-06	4.31869e-05
DCAF12	48.825	1.01961	1.31156e-06	4.40391e-05
ZNF776	30.9831	1.0221	0.000138602	0.00239747
PCAT7	17.6225	1.02736	0.0026601	0.0249295
ZNF416	16.0172	1.03025	0.0050523	0.0413065
MIR6797	433.856	1.03313	6.07572e-07	2.2708e-05
ZNF530	138.368	1.03344	3.51927e-14	6.05412e-12
NIBAN2	694.182	1.04179	1.48891e-15	3.28031e-13
TIMM50	35.1448	1.04831	4.79611e-05	0.00099553
SNORA7A	22.7014	1.04848	0.00158438	0.0166499
LINC00963	25.3821	1.05112	0.000288299	0.00426438
PLEKHA4	258.06	1.05297	8.33343e-12	9.96678e-10
ARHGEF37	31.4282	1.05771	0.000302022	0.00443084
AHR	32.3452	1.06443	4.71808e-05	0.00098585
ZCCHC7	20.9748	1.06466	0.00266471	0.0249355
LINC00649	35.7214	1.07309	0.000341639	0.00488645
LBHD2	41.7811	1.07958	0.000208395	0.00333379
AOPEP	30.8462	1.08555	3.64428e-05	0.000782306
FAM95C	41.3074	1.0863	1.95285e-05	0.000460975
RAB3D	32.8617	1.08747	0.000106557	0.00193373
APOM	56.9589	1.10358	1.38452e-07	6.16552e-06
LINC01063	12.7514	1.10669	0.00290673	0.0267615
AP3S1	182.042	1.11371	9.62918e-09	6.07655e-07
MFSD14C	47.4556	1.12565	1.31471e-05	0.000325002
RAB30-DT	25.4549	1.13153	0.00109937	0.0126081
FBXL18	91.5013	1.1339	2.45985e-10	2.37621e-08
ZMIZ1	38.7568	1.13398	1.10996e-06	3.8612e-05
ABHD11-AS1	20.6651	1.15389	0.000155837	0.00263882
CKB	42.9043	1.15498	3.0367e-06	9.21133e-05
ADAMTS1	38.4254	1.161	1.1982e-05	0.000299144
GADD45B	139.187	1.16672	1.02063e-12	1.37818e-10
GALNT18	44.446	1.16962	1.97034e-06	6.26419e-05
LGALS3	465.063	1.17437	3.86742e-33	6.93816e-30
CA12	45.4618	1.17863	2.51082e-07	1.02706e-05
TNFAIP2	889.338	1.19057	7.29962e-13	1.01854e-10
SOX17	37.5706	1.19088	5.15322e-06	0.000145425
ARHGAP23	212.239	1.19386	8.32304e-21	3.89295e-18
ALDH1B1	59.1836	1.19698	6.97077e-07	2.56712e-05
SPNS2	68.6379	1.20014	3.17499e-07	1.27385e-05
NCMAP	20.855	1.2037	0.000174895	0.00290902
ACSS2	118.876	1.20466	8.44274e-11	8.99785e-09
PPP1R18	64.631	1.20849	7.80873e-09	5.02882e-07
DNAJB5	10.785	1.21276	0.00388748	0.0337614
LOC101928069	12.3468	1.21951	0.00134399	0.0147405
TUBA4B	15.0427	1.22126	0.00191538	0.0193466
SLPI	1225.25	1.23505	1.0171e-14	1.96504e-12
FAM102A	537.655	1.23985	3.49149e-18	1.15385e-15
DMAC1	15.1618	1.24456	0.000602449	0.00775954
OR7E14P	16.5967	1.25186	0.000252457	0.00386158
PITPNM2	11.3781	1.27347	0.00172862	0.017901
PLK3	66.904	1.2751	2.61723e-08	1.44155e-06
LEMD1	21.906	1.28146	4.87375e-05	0.001005
GBA2	81.6704	1.28387	4.34967e-08	2.24787e-06
SMOC2	10.2073	1.30196	0.00346702	0.0310991
GLCE	14.6718	1.30733	0.000333427	0.00479082
RSAD2	73.2554	1.31415	2.71348e-08	1.48156e-06
INPP1	74.3824	1.31483	2.2512e-14	4.17159e-12
KLHL30	61.8219	1.32849	5.74888e-08	2.88778e-06
DPP7	15.7396	1.33067	0.00102433	0.0120123
TFEB	43.2582	1.33376	9.56825e-08	4.48351e-06
DSCAML1	16.5911	1.33784	5.50981e-05	0.00111421
SHISA9	21.7527	1.34126	0.00276293	0.0256444
NR6A1	26.3546	1.35049	1.02717e-05	0.000263249
PTPN3	151.04	1.35163	5.27434e-12	6.49364e-10
VASN	23.4073	1.35352	8.65644e-05	0.0016225
ANKRD13B	35.8928	1.35702	6.27343e-06	0.000172389
CXXC5	191.84	1.36348	2.25887e-14	4.17159e-12
RFPL2	11.0202	1.3643	0.00222884	0.0216915
BIK	223.82	1.37155	9.09559e-15	1.81306e-12
RNF38	10.9638	1.37255	0.00646317	0.0498553
FCGBP	10.6672	1.37429	0.00427338	0.0364224
FBLIM1	23.0546	1.38306	2.73928e-05	0.000615383
LYPD6	14.2456	1.38615	0.000234661	0.00366071
SORT1	43.5417	1.39798	2.9564e-09	2.08576e-07
SPRY1	104.813	1.39811	5.72594e-14	9.71707e-12
LINC01138	29.4473	1.39915	8.32575e-07	2.97877e-05
WNT7A	27.4707	1.40961	2.25504e-07	9.40823e-06
HOXA11	11.202	1.41338	0.000491717	0.00661133
CD7	13.7772	1.42388	0.000739535	0.00912287
GALNT9	12.672	1.42566	0.00346598	0.0310991
DOK7	115.873	1.42626	4.76319e-19	1.66156e-16
MTMR9LP	76.0763	1.46125	7.83094e-15	1.58614e-12
LAT2	35.6558	1.46856	1.0676e-08	6.60439e-07
ZDHHC11	14.885	1.47504	8.99781e-05	0.00167648
WNT7B	446.99	1.47911	3.1514e-21	1.64897e-18
TMPRSS4	21.4713	1.48543	2.00943e-06	6.35627e-05
SCML2	14.4766	1.50818	0.000492948	0.00662079
TRIB1	50.9571	1.50937	1.68434e-07	7.2687e-06
HTRA1	398.712	1.51656	7.11104e-17	1.82246e-14
RAPGEF3	48.6158	1.52207	9.7921e-11	1.01627e-08
MILR1	25.4797	1.52989	8.2153e-07	2.95609e-05
PALM2AKAP2	23.5627	1.53195	1.10059e-05	0.000277536
SLC7A7	16.5829	1.54127	0.000634749	0.00809257
PTK7	35.5647	1.55139	2.32028e-08	1.29196e-06
TCTEX1D4	27.6834	1.55844	5.28473e-07	2.01108e-05
ST3GAL1	25.5403	1.56159	7.61766e-08	3.66523e-06
WSCD1	33.9393	1.56503	3.36303e-08	1.79715e-06
SHB	13.4776	1.56683	8.3018e-05	0.00156538
ADAMTS15	55.5246	1.57154	9.89684e-12	1.1725e-09
MN1	17.4716	1.5833	2.67369e-05	0.000602844
SCNN1A	160.128	1.59767	2.33516e-13	3.40987e-11
LHFPL6	16.3561	1.61472	7.46115e-05	0.00143487
RAB26	16.4707	1.66052	1.75583e-05	0.000424034
FGF18	52.2532	1.67289	6.86006e-09	4.46366e-07
MCF2L-AS1	24.472	1.67346	1.4209e-07	6.28297e-06
LOC105371795	44.0633	1.67491	1.47576e-11	1.71599e-09
KCNK1	61.291	1.68096	1.46757e-15	3.28031e-13
CELF2	12.1737	1.70005	0.000598267	0.00771359
CERS1	48.0258	1.70432	3.84089e-12	4.82338e-10
CFAP73	12.0276	1.70926	0.000526289	0.00695698
COL26A1	60.595	1.75189	7.76167e-13	1.07111e-10
ACAT2	52.7066	1.82978	2.60404e-07	1.0583e-05
LINC02582	120.488	1.84511	1.85407e-19	7.05556e-17
PBX3	26.7191	1.84874	1.18132e-08	7.13744e-07
MIR193BHG	14.2909	1.88472	7.6706e-06	0.000205828
TRIB2	14.0029	1.90058	3.37833e-06	0.000100296
RCAN3	17.2062	1.91698	5.05998e-07	1.93729e-05
TFPI2	24.2951	1.95813	0.000695432	0.00868115
IGFL2-AS1	45.209	1.97951	1.44754e-08	8.53437e-07
RNF208	110.349	1.98085	2.39985e-22	1.50686e-19
KLHDC9	13.9845	2.03304	3.0529e-06	9.23207e-05
CALB1	52.8897	2.06457	1.19079e-07	5.43778e-06
F3	196.906	2.06776	2.58406e-19	9.54432e-17
DHRS3	657.375	2.09436	7.39221e-36	1.78968e-32
MAG	488.782	2.13567	1.74415e-46	2.1903e-42
CYP1A1	10.4274	2.17186	1.14341e-05	0.000286607
KRT13	45.2933	2.18126	2.92616e-13	4.22376e-11
SULT2B1	68.4951	2.20002	5.14097e-16	1.24155e-13
EXOC3L4	42.1797	2.25598	3.75807e-17	1.00412e-14
SNAR-G1	290.487	2.28939	1.3081e-29	1.36893e-26
BTBD16	150.361	2.30776	5.9728e-40	2.50022e-36
SH2D6	41.9607	2.31429	8.42602e-14	1.41085e-11
NRP2	10.8673	2.37324	1.73847e-07	7.45108e-06
PAX2	55.9082	2.3808	3.73828e-19	1.3413e-16
UNC5A	66.2001	2.41198	7.48413e-18	2.29233e-15
GRTP1	59.8007	2.4285	1.70952e-20	7.66719e-18
BEND7	69.8901	2.48699	2.52608e-26	2.11483e-23
ATP10A	32.2181	2.52012	6.46889e-17	1.69242e-14
PCDH1	228.125	2.52198	5.56577e-32	7.76611e-29
ICAM2	60.3992	2.53207	6.15461e-15	1.28816e-12
PTPRU	141.391	2.77042	1.38567e-30	1.58193e-27
TNS4	55.6651	2.82469	1.8402e-27	1.77763e-24
LINC00869	14.6369	2.82951	2.8814e-06	8.80405e-05
SLC47A2	27.1796	2.95825	9.34426e-13	1.27549e-10
TMOD1	35.2746	2.97685	4.22361e-18	1.326e-15
FUOM	112.488	3.23574	1.91147e-32	3.00053e-29
FSCN1	278.803	3.30799	2.42519e-41	1.52278e-37
CYSRT1	229.933	3.39989	8.5508e-36	1.78968e-32
MSMP	70.0866	3.45045	1.52046e-11	1.75174e-09
SEMA3F	97.8511	3.60955	1.74831e-13	2.61373e-11
