# Supplementary material for: Loss of EIF4G2 mediates aggressiveness in distinct human endometrial cancer subpopulations with poor survival outcome in patients
Source: Oncogene. 2024 Feb 22;43(15):1098–112. doi: 10.1038/s41388-024-02981-x (PMC10997518; doi:10.1038/s41388-024-02981-x)
Supplement: Supplementary file 4 — Supplementary Table S3 [file 41388_2024_2981_MOESM4_ESM.xlsx]

## Sheet: MS Data
				CD133-(EIF4G2KD)/CD133-(Control)		CD133+(EIF4G2KD)/CD133+(Control)		CD133-(Control)/CD133+(Control)		CD133-(EIF4G2KD)/CD133+(EIF4G2KD)
Gene names	Protein names	Peptides	Unique peptides	log2FC	pval	log2FC	pval	log2FC	pval	CD133-(EIF4G2KD)/CD133+(EIF4G2KD)	pval
KLC1	Kinesin light chain 1	18	15	-0.0993762	0.898481	-4.7732	3.55795e-08	0.119251	0.898481	4.79307	3.55795e-08
PIR	Pirin	3	3	-0.0752727	0.938884	-4.01501	5.32226e-07	0.00865447	0.938884	3.94839	5.32226e-07
SULT2B1	Sulfotransferase family cytosolic 2B member 1	7	7	0.91166	0.00335196	-2.80859	1.53595e-07	-0.0242774	0.948969	3.69597	1.75374e-08
AK4	Adenylate kinase 4, mitochondrial	10	10	-0.660816	0.0582197	-4.16192	1.01246e-07	-0.189342	0.569069	3.31176	3.86421e-07
FSCN1	Fascin	13	13	0.888787	0.00344728	-1.7315	8.18297e-06	0.491407	0.0603085	3.1117	7.98026e-08
GNAI1	Guanine nucleotide-binding protein G(i) subunit alpha-1	6	3	-0.168349	0.47826	-2.63481	1.27076e-07	-0.153012	0.479091	2.31345	1.71792e-07
KLC2	Kinesin light chain 2	12	9	0.13426	0.770073	-2.51402	3.58222e-05	-0.520888	0.275287	2.12739	8.1133e-05
KIF5B	Kinesin-1 heavy chain	47	37	-0.220516	0.0246372	-2.46666	1.51559e-11	-0.135819	0.117221	2.11032	2.77813e-11
MGLL	Monoglyceride lipase	7	7	-0.0305643	0.996371	-1.97219	0.00497249	0.111748	0.996371	2.05337	0.00497249
PLGRKT	Plasminogen receptor (KT)	3	3	0.298823	0.447612	-1.98426	0.000129014	-0.317201	0.447612	1.96588	0.000129014
ACAT2	Acetyl-CoA acetyltransferase, cytosolic	6	6	-0.846285	0.0463055	0.115984	0.858952	2.86103	1.63917e-05	1.89876	9.16027e-05
TNFAIP2	Tumor necrosis factor alpha-induced protein 2	23	23	-0.0647363	0.867814	-1.47155	0.00631579	0.253801	0.861711	1.66061	0.00631579
NDUFA2	NADH dehydrogenase [ubiquinone] 1 alpha subcomplex subunit 2	4	4	0.136151	0.929724	-1.48684	0.0029534	-0.0296492	0.929724	1.59334	0.0029534
FBXL18	F-box/LRR-repeat protein 18	9	9	-0.243656	0.472761	-1.78647	8.75105e-05	-0.00327513	0.965466	1.53954	0.000102068
DDX58	Probable ATP-dependent RNA helicase DDX58	9	9	0.563439	0.050837	-1.43409	6.2645e-05	-0.479154	0.0700505	1.51837	6.2645e-05
CXADR	Coxsackievirus and adenovirus receptor	4	4	-0.0113255	0.940708	-1.65419	0.00483318	-0.265128	0.686802	1.37773	0.00767442
MTFP1	Mitochondrial fission process protein 1	3	3	0.228984	0.621644	-1.33468	0.00139863	-0.221045	0.621644	1.34262	0.00139863
LGALS3	Galectin-3	7	7	-0.117324	0.509531	-0.943719	0.000386542	0.413071	0.0727923	1.23947	5.71624e-05
ALDH3A2	Fatty aldehyde dehydrogenase	9	8	0.295969	0.0391952	-0.784351	5.35322e-05	0.151619	0.225067	1.23194	1.86082e-06
PADI1	Protein-arginine deiminase type-1	10	9	0.00460484	0.931085	-1.462	3.46254e-05	-0.245868	0.264428	1.22074	8.89982e-05
S100A1	Protein S100-A1	3	3	0.587452	0.0782501	0.495067	0.109693	1.12607	0.00359828	1.21846	0.00144642
MBP	Myelin basic protein	3	3	0.574236	0.222614	-1.41925	0.00446919	-0.777274	0.0854184	1.21621	0.00849781
SPRYD4	SPRY domain-containing protein 4	6	6	0.49299	0.054005	-0.660132	0.0170266	0.0575317	0.717734	1.21065	0.000506413
STOM	Erythrocyte band 7 integral membrane protein	6	6	-0.515004	0.0427785	-2.2544	1.2809e-06	-0.578307	0.0217076	1.16109	0.000225345
SCEL	Sciellin	27	27	1.02919	0.0325011	0.416245	0.303156	0.536755	0.276911	1.1497	0.0183353
ITGA2	Integrin alpha-2	10	10	0.433837	0.023621	-1.03428	4.43688e-05	-0.33242	0.0625132	1.13569	3.64291e-05
L2HGDH	L-2-hydroxyglutarate dehydrogenase, mitochondrial	7	7	0.309389	0.355311	-0.51069	0.0886898	0.27208	0.383272	1.09216	0.00791925
ALG2	Alpha-1,3/1,6-mannosyltransferase ALG2	8	8	-0.296643	0.585343	-1.47128	0.0100249	-0.0952582	0.8771	1.07938	0.0173958
ACP6	Lysophosphatidic acid phosphatase type 6	5	5	-0.134327	0.823171	-0.926542	0.016992	0.268983	0.78035	1.0612	0.0120708
SLC6A6	Sodium- and chloride-dependent taurine transporter	2	2	0.148365	0.69892	-0.85451	0.0363489	0.0449052	0.976641	1.04778	0.0247769
SLC38A2	Sodium-coupled neutral amino acid transporter 2	3	3	0.537902	0.0479951	-0.484947	0.0479951	0.0190667	0.923427	1.04192	0.0020698
BCAT2	Branched-chain-amino-acid aminotransferase, mitochondrial	15	15	0.0411552	0.933107	-0.901548	0.0114402	0.0969471	0.930459	1.03965	0.0114402
GDA	Guanine deaminase	15	15	0.325698	0.127755	-0.0386126	0.743093	0.662729	0.0053275	1.02704	0.000315355
BCAM	Basal cell adhesion molecule	13	13	0.267536	0.133516	-0.658054	0.00266781	0.0902269	0.567357	1.01582	0.000184153
ALDH1A3	Aldehyde dehydrogenase family 1 member A3	16	13	-0.235278	0.342699	-1.51486	0.000131888	-0.281906	0.33443	0.997679	0.00125349
ALDH1B1	Aldehyde dehydrogenase X, mitochondrial	17	14	0.105884	0.604664	-1.01219	0.00010035	-0.133462	0.59825	0.984614	0.00010035
STOML2	Stomatin-like protein 2, mitochondrial	17	17	0.0978701	0.35271	-1.11918	2.85501e-06	-0.320818	0.0220111	0.896236	1.2654e-05
TOMM40	Mitochondrial import receptor subunit TOM40 homolog	7	7	0.119172	0.3577	-0.864313	4.51393e-06	-0.0981101	0.400921	0.885375	4.51393e-06
HMGB2	High mobility group protein B2	10	8	0.0981084	0.499134	-0.847075	8.52747e-06	-0.115331	0.438732	0.829853	8.52747e-06
CAV1	Caveolin-1	6	6	0.299931	0.261855	-0.242964	0.312593	0.272796	0.261855	0.815691	0.0125731
CD47	Leukocyte surface antigen CD47	3	3	-0.239338	0.65091	-0.941767	0.00528741	0.108094	0.805897	0.810522	0.00910106
PTGES2	Prostaglandin E synthase 2;Prostaglandin E synthase 2 truncated form	13	13	0.0461702	0.962765	-0.813296	0.0035498	-0.054665	0.962765	0.804801	0.0035498
ACSS2	Acetyl-coenzyme A synthetase, cytoplasmic	6	6	0.392317	0.0185177	-0.514333	0.0037861	-0.108945	0.458443	0.797705	0.000204092
NFIB	Nuclear factor 1 B-type	5	4	0.0122263	0.932592	-0.755886	1.1368e-05	0.0294596	0.932592	0.797572	1.1368e-05
BAIAP2	Brain-specific angiogenesis inhibitor 1-associated protein 2	24	24	0.241264	0.0317459	-0.378699	0.00174309	0.170964	0.0994747	0.790927	1.1832e-05
GPRC5C	G-protein coupled receptor family C group 5 member C	7	7	-0.293958	0.138384	-1.6449	4.44426e-06	-0.561856	0.00997721	0.789083	0.000822496
MRRF	Ribosome-recycling factor, mitochondrial	11	11	0.107163	0.549707	-0.870183	0.000773518	-0.194057	0.325891	0.78329	0.000934226
MYO1D	Unconventional myosin-Id	38	38	-0.0499853	0.815604	-0.728157	0.00106288	0.101134	0.815604	0.779305	0.00106288
STRBP	Spermatid perinuclear RNA-binding protein	19	15	0.0664592	0.604572	-0.594467	0.00120156	0.10725	0.601951	0.768177	0.000481005
ACO1	Cytoplasmic aconitate hydratase	28	28	0.266418	0.0438422	-0.619666	0.000173837	-0.126147	0.275035	0.759938	5.16283e-05
CPVL	Probable serine carboxypeptidase CPVL	10	10	0.318462	0.208335	-0.542295	0.0371953	-0.104325	0.590037	0.756431	0.0103885
FAM129B	Niban-like protein 1	21	21	-0.0147436	0.918143	-0.916419	0.000163701	-0.154503	0.404969	0.747172	0.000437882
DHCR7	7-dehydrocholesterol reductase	8	8	0.109847	0.611318	-0.656714	0.000736483	-0.0203998	0.893176	0.746162	0.000535584
SPCS2	Signal peptidase complex subunit 2	8	8	-0.0880973	0.662039	-0.829676	0.000360932	-0.00546451	0.987711	0.736114	0.000360932
ISYNA1	Inositol-3-phosphate synthase 1	10	10	-0.0192815	0.906539	-1.01013	3.58779e-05	-0.265595	0.0972062	0.725257	0.000323193
CDC40	Pre-mRNA-processing factor 17	8	8	-0.0131754	0.914383	-0.613731	0.00282818	0.118869	0.654573	0.719425	0.00228318
PPL	Periplakin	96	94	0.163946	0.246233	-0.450997	0.004174	0.101007	0.406689	0.71595	0.000310721
PTGR1	Prostaglandin reductase 1	12	12	-0.14321	0.266072	-1.08782	5.9359e-06	-0.244075	0.0767188	0.700533	0.000130236
AP2A1	AP-2 complex subunit alpha-1	32	25	0.0726691	0.422778	-0.637539	8.84141e-07	-0.0214666	0.748508	0.688742	8.12782e-07
FAM162A	Protein FAM162A	6	6	0.183969	0.218158	-0.441918	0.00567451	0.0589955	0.64622	0.684882	0.000645779
MTAP	S-methyl-5-thioadenosine phosphorylase	14	14	-0.0979029	0.648986	-0.869187	0.00167429	-0.0893659	0.648986	0.681918	0.00328754
SNX8	Sorting nexin-8	9	9	0.408847	0.0351922	-0.137504	0.458836	0.104955	0.458836	0.651305	0.00359712
HINT2	Histidine triad nucleotide-binding protein 2, mitochondrial	5	5	0.0140541	0.988755	-0.752993	0.0817647	-0.116814	0.85661	0.650234	0.0817647
MRPS25	28S ribosomal protein S25, mitochondrial	8	8	0.0627511	0.736685	-0.726221	0.00494632	-0.140808	0.736685	0.648164	0.00494632
RRP1	Ribosomal RNA processing protein 1 homolog A	9	9	-0.322114	0.0276445	-0.922156	2.03319e-05	0.0239457	0.900456	0.623988	0.000254041
ITPR3	Inositol 1,4,5-trisphosphate receptor type 3	70	64	0.158435	0.0759959	-0.266551	0.0070396	0.195256	0.0461459	0.620243	3.14429e-05
TOMM22	Mitochondrial import receptor subunit TOM22 homolog	6	6	0.186216	0.191346	-0.480821	0.00165852	-0.0483313	0.668732	0.618706	0.000460346
CLPTM1	Cleft lip and palate transmembrane protein 1	14	14	0.197594	0.930241	-0.588363	0.492658	-0.167928	0.930241	0.618029	0.492658
POLR2I	DNA-directed RNA polymerase II subunit RPB9	3	3	0.322551	0.0317979	-0.0989665	0.433184	0.185097	0.134799	0.606615	0.000767958
EVPL	Envoplakin	46	46	0.307556	0.271252	-0.346124	0.271252	-0.0501184	0.873989	0.603562	0.0649953
LGALS1	Galectin-1	8	8	0.0734475	0.506704	-0.663871	4.98255e-05	-0.133759	0.264495	0.603559	5.68271e-05
SPTLC1	Serine palmitoyltransferase 1	9	9	0.0393624	0.964995	-0.552301	0.00210942	-0.00798068	0.964995	0.583683	0.00210942
WDR18	WD repeat-containing protein 18	10	10	-0.0915995	0.599058	-0.628031	0.000147974	0.0470225	0.705424	0.583454	0.000181379
PEPD	Xaa-Pro dipeptidase	11	11	0.32879	0.121838	-0.222447	0.176984	0.0282167	0.850199	0.579454	0.0120638
SLC2A1	Solute carrier family 2, facilitated glucose transporter member 1	6	6	-0.00805071	0.955712	-0.476759	0.0117497	0.110662	0.623718	0.57937	0.00845504
ARPC5L	Actin-related protein 2/3 complex subunit 5-like protein	7	6	-0.00150673	0.986211	-0.569555	0.00187411	0.00150673	0.986211	0.569555	0.00187411
PSIP1	PC4 and SFRS1-interacting protein	22	21	0.138344	0.156909	-0.69247	2.3714e-05	-0.263805	0.0185169	0.567009	7.64271e-05
NAPA	Alpha-soluble NSF attachment protein	13	10	0.16213	0.197113	-0.490605	0.000860269	-0.0888341	0.437204	0.563901	0.000459772
COQ6	Ubiquinone biosynthesis monooxygenase COQ6, mitochondrial	4	4	-0.25774	0.128859	-0.38613	0.0254744	0.407631	0.0260429	0.536021	0.00529455
BSG	Basigin	8	8	-0.180745	0.163179	-0.81219	4.89537e-05	-0.101836	0.388304	0.529609	0.000680921
DNAJC5	DnaJ homolog subfamily C member 5	4	4	0.0141743	0.907987	-0.57109	0.0393711	-0.0582055	0.907987	0.527059	0.0393711
C9orf114	Putative methyltransferase C9orf114	6	6	0.078502	0.580218	-0.844972	0.000259635	-0.39665	0.0292547	0.526824	0.00459998
NCBP1	Nuclear cap-binding protein subunit 1	14	14	0.0712235	0.627782	-0.534251	0.00102197	-0.0795388	0.627782	0.525935	0.00102197
UQCRC1	Cytochrome b-c1 complex subunit 1, mitochondrial	15	14	-0.078337	0.51714	-0.48901	0.000388447	0.112095	0.370969	0.522768	0.000305439
PDXK	Pyridoxal kinase	15	15	0.0811961	0.525434	-0.48495	0.000229105	-0.0533102	0.623851	0.512836	0.000229105
GNPDA1	Glucosamine-6-phosphate isomerase 1	11	8	0.165137	0.644549	-0.514027	0.135351	-0.168969	0.644549	0.510195	0.135351
ECHDC1	Ethylmalonyl-CoA decarboxylase	10	10	0.229138	0.224231	-0.306852	0.1389	-0.0272488	0.831231	0.508741	0.0228213
HSD17B11	Estradiol 17-beta-dehydrogenase 11	12	12	0.272859	0.0116546	-0.361508	0.00159504	-0.126497	0.152131	0.50787	0.000166748
PC	Pyruvate carboxylase, mitochondrial	15	15	0.4045	0.00189398	-0.148163	0.118467	-0.049774	0.57018	0.502889	0.000304824
DDX27	Probable ATP-dependent RNA helicase DDX27	18	18	-0.171725	0.31916	-0.648018	0.000910237	0.0264789	0.769935	0.502773	0.0031406
NDUFB1	NADH dehydrogenase [ubiquinone] 1 beta subcomplex subunit 1	3	3	-0.222392	0.287067	-0.427594	0.0457428	0.278784	0.202671	0.483985	0.0336935
UQCRC2	Cytochrome b-c1 complex subunit 2, mitochondrial	17	17	-0.163153	0.123542	-0.658438	4.47152e-05	-0.0296214	0.746199	0.465664	0.00031576
PPP3CA	Serine/threonine-protein phosphatase 2B catalytic subunit alpha isoform	9	9	0.0772278	0.502282	-0.384437	0.00240389	0.00272161	0.949574	0.464386	0.00103776
CD97	CD97 antigen;CD97 antigen subunit alpha;CD97 antigen subunit beta	8	8	-0.0843922	0.486295	-0.795476	5.20137e-05	-0.2473	0.053599	0.463784	0.00168942
SLC25A11	Mitochondrial 2-oxoglutarate/malate carrier protein	14	14	0.0774204	0.536038	-0.203795	0.238972	0.174291	0.35907	0.455507	0.0370913
MRPL39	39S ribosomal protein L39, mitochondrial	8	8	0.104208	0.464507	-0.49288	0.00435788	-0.142973	0.389459	0.454115	0.00435788
VCP	Transitional endoplasmic reticulum ATPase	48	48	-0.0529871	0.505515	-0.658798	1.17966e-05	-0.164459	0.0765577	0.441352	0.000156987
GPD2	Glycerol-3-phosphate dehydrogenase, mitochondrial	29	29	-0.0739064	0.646027	-0.466318	0.000664798	0.0334999	0.728504	0.425912	0.000894989
NDUFS2	NADH dehydrogenase [ubiquinone] iron-sulfur protein 2, mitochondrial	12	12	-0.0284661	0.85131	-0.386635	0.0326639	0.0565593	0.85131	0.414728	0.0326639
MRPS35	28S ribosomal protein S35, mitochondrial	10	10	-0.0527534	0.743409	-0.433058	0.00164923	0.030401	0.743409	0.410706	0.00185284
HNRNPUL2	Heterogeneous nuclear ribonucleoprotein U-like protein 2	16	16	-0.17513	0.280397	-0.529586	0.00143645	0.0560473	0.680326	0.410503	0.00561409
NSDHL	Sterol-4-alpha-carboxylate 3-dehydrogenase, decarboxylating	9	9	0.0554984	0.630621	-0.235371	0.111336	0.117274	0.462917	0.408143	0.0229585
NDUFS1	NADH-ubiquinone oxidoreductase 75 kDa subunit, mitochondrial	27	27	-0.0151204	0.97719	-0.411494	0.0032842	0.0112448	0.97719	0.407618	0.0032842
EXOSC2	Exosome complex component RRP4	7	7	-0.02452	0.986858	-0.405141	0.0156612	0.0123092	0.986858	0.392931	0.0156612
FAS	Tumor necrosis factor receptor superfamily member 6	6	6	0.183788	0.249824	-0.266473	0.0942733	-0.0604052	0.644248	0.389856	0.0272204
TMPO	Lamina-associated polypeptide 2, isoform alpha;Thymopoietin;Thymopentin	31	17	0.0264437	0.836501	-0.197708	0.275017	0.15436	0.352151	0.378512	0.0740342
RAB14	Ras-related protein Rab-14	15	15	-0.0922987	0.469457	-0.541621	0.00148153	-0.0712001	0.469457	0.378123	0.00722407
EXOC4	Exocyst complex component 4	22	22	0.0522945	0.691363	-0.305647	0.0126882	0.0164325	0.870412	0.374374	0.00814794
TLN1	Talin-1	92	82	0.0155969	0.83721	-0.603921	9.22996e-06	-0.250284	0.00536807	0.369234	0.000433238
PHB2	Prohibitin-2	21	21	0.0052943	0.893687	-0.26628	0.0179049	0.0923553	0.415326	0.36393	0.00660779
PFKM	ATP-dependent 6-phosphofructokinase, muscle type	19	15	-0.063589	0.40445	-0.57336	1.46289e-05	-0.147695	0.0653777	0.362076	0.000320061
ECH1	Delta(3,5)-Delta(2,4)-dienoyl-CoA isomerase, mitochondrial	15	15	-0.279686	0.297611	-0.565757	0.0333273	0.073645	0.767663	0.359717	0.169135
UBA2	SUMO-activating enzyme subunit 2	22	22	0.0141048	0.867166	-0.316337	0.00103211	0.0107248	0.867166	0.341166	0.00103211
EXOSC10	Exosome component 10	26	26	-0.0453919	0.496644	-0.434568	0.000139285	-0.0594043	0.496644	0.329772	0.000476471
GART	Trifunctional purine biosynthetic protein adenosine-3;Phosphoribosylamine--glycine ligase;Phosphoribosylformylglycinamidine cyclo-ligase;Phosphoribosylglycinamide formyltransferase	37	37	-0.0576778	0.566414	-0.462576	0.00202638	-0.0825853	0.504203	0.322313	0.0088073
NNT	NAD(P) transhydrogenase, mitochondrial	23	23	0.144276	0.0831046	-0.236471	0.00972813	-0.0690268	0.336227	0.311721	0.00252543
MRPS31	28S ribosomal protein S31, mitochondrial	7	7	0.0857536	0.529319	-0.21603	0.0855405	0.00991973	0.900948	0.311703	0.0397847
ERP44	Endoplasmic reticulum resident protein 44	10	10	-0.036005	0.586548	-0.450033	6.92352e-05	-0.107641	0.161316	0.306387	0.000606445
UFL1	E3 UFM1-protein ligase 1	22	22	-0.0196775	0.797252	-0.37106	0.00117164	-0.0489096	0.631287	0.302473	0.0020978
CNP	2,3-cyclic-nucleotide 3-phosphodiesterase	17	17	0.0371086	0.839668	-0.27556	0.00191517	-0.0104303	0.855876	0.302238	0.00191517
TUBA4A	Tubulin alpha-4A chain	22	4	0.232922	0.397384	-0.474377	0.224148	-0.409292	0.224148	0.298007	0.321968
LONP1	Lon protease homolog, mitochondrial	43	43	-0.202703	0.684226	-0.476651	0.564803	-0.00130472	0.984359	0.272643	0.684226
MYO1C	Unconventional myosin-Ic	36	35	-0.167882	0.000903561	-0.275535	1.22887e-05	0.156522	0.00123016	0.264175	1.23339e-05
ECHS1	Enoyl-CoA hydratase, mitochondrial	12	12	-0.085415	0.745214	-0.269874	0.128105	0.0744067	0.745214	0.258866	0.128105
ATP5B	ATP synthase subunit beta, mitochondrial	32	32	-0.162832	0.00349266	-0.330657	9.81023e-06	0.0726591	0.104322	0.240484	0.000123608
DNAJA3	DnaJ homolog subfamily A member 3, mitochondrial	7	7	0.0283797	0.743233	-0.291315	0.0157374	-0.0968281	0.410012	0.222866	0.0372816
MATR3	Matrin-3	30	30	-0.0271966	0.96389	-0.188506	0.474554	0.016608	0.96389	0.177918	0.474554
PTPN23	Tyrosine-protein phosphatase non-receptor type 23	26	25	-0.030894	0.667928	0.14647	0.0255273	0.00535892	0.924173	-0.172005	0.0175768
ATIC	Bifunctional purine biosynthesis protein PURH;Phosphoribosylaminoimidazolecarboxamide formyltransferase;IMP cyclohydrolase	34	34	-0.0351218	0.718118	0.158754	0.05355	-0.0172454	0.812811	-0.211121	0.0354284
LRBA	Lipopolysaccharide-responsive and beige-like anchor protein	40	40	-0.0295607	0.585899	0.327333	0.000266717	0.11041	0.0944992	-0.246483	0.00148486
CCT7	T-complex protein 1 subunit eta	25	25	-0.0772819	0.428231	0.244944	0.00844831	0.055546	0.505584	-0.26668	0.00844831
MTHFD1	C-1-tetrahydrofolate synthase, cytoplasmic;Methylenetetrahydrofolate dehydrogenase;Methenyltetrahydrofolate cyclohydrolase;Formyltetrahydrofolate synthetase;C-1-tetrahydrofolate synthase, cytoplasmic, N-terminally processed	49	48	0.113956	0.145964	0.374536	0.000521306	-0.00739213	0.933751	-0.267972	0.00307939
CTPS1	CTP synthase 1	15	13	0.13391	0.365045	0.316815	0.028999	-0.0924757	0.515103	-0.275381	0.0428361
CAD	CAD protein;Glutamine-dependent carbamoyl-phosphate synthase;Aspartate carbamoyltransferase;Dihydroorotase	54	53	-0.039136	0.814594	0.238436	0.0576671	-0.0009414	0.993988	-0.278513	0.0531616
PSMD2	26S proteasome non-ATPase regulatory subunit 2	42	42	0.00507099	0.981596	0.289229	0.0120965	0.00101634	0.981596	-0.283142	0.0120965
VARS	Valine--tRNA ligase	44	44	0.0534555	0.512783	0.308039	0.00019291	-0.0383214	0.597027	-0.292905	0.000201607
PSMD11	26S proteasome non-ATPase regulatory subunit 11	26	26	-0.158416	0.10295	0.251495	0.0116341	0.115646	0.170119	-0.294265	0.00764791
ACSF2	Acyl-CoA synthetase family member 2, mitochondrial	12	12	-0.0355817	0.695446	0.109908	0.281018	-0.148899	0.177934	-0.294389	0.0287348
PSMD6	26S proteasome non-ATPase regulatory subunit 6	19	19	0.0522562	0.51759	0.326722	0.000188954	-0.0227316	0.662199	-0.297197	0.000284481
DYNC1H1	Cytoplasmic dynein 1 heavy chain 1	199	199	-0.114752	0.347207	0.234747	0.0564096	0.051339	0.575906	-0.29816	0.0299272
DNM1L	Dynamin-1-like protein	26	26	-0.152003	0.22497	0.313007	0.0298935	0.161851	0.22497	-0.303159	0.0298935
IDH1	Isocitrate dehydrogenase [NADP] cytoplasmic	27	26	-0.201362	0.782563	0.146202	0.782563	0.0403598	0.840043	-0.307205	0.782563
CSE1L	Exportin-2	34	34	-0.0940557	0.384497	0.315841	0.013057	0.0978473	0.384497	-0.312049	0.013057
PSMD3	26S proteasome non-ATPase regulatory subunit 3	32	32	-0.0785631	0.161632	0.245762	0.000319494	0.0115962	0.804545	-0.312729	7.26883e-05
PFAS	Phosphoribosylformylglycinamidine synthase	19	19	0.293376	0.0026657	0.501478	3.45399e-05	-0.106173	0.163549	-0.314275	0.00125109
PRKAR1A	cAMP-dependent protein kinase type I-alpha regulatory subunit;cAMP-dependent protein kinase type I-alpha regulatory subunit, N-terminally processed	15	15	-0.0554703	0.700969	0.241483	0.0726945	-0.0362411	0.700969	-0.333194	0.0417232
FKBP4	Peptidyl-prolyl cis-trans isomerase FKBP4;Peptidyl-prolyl cis-trans isomerase FKBP4, N-terminally processed	36	36	0.0193748	0.982348	0.351358	0.0376286	-0.00283437	0.982348	-0.334817	0.0376286
COPG1	Coatomer subunit gamma-1	27	25	-0.0358054	0.638979	0.266211	0.00593233	-0.0440534	0.638979	-0.34607	0.00277686
P4HB	Protein disulfide-isomerase	47	47	0.094729	0.0252331	0.573477	1.84891e-08	0.130747	0.00486738	-0.348001	1.12858e-06
USP9X;USP9Y	Probable ubiquitin carboxyl-terminal hydrolase FAF-X;Probable ubiquitin carboxyl-terminal hydrolase FAF-Y	32	32	-0.135947	0.0643406	0.264377	0.00209135	0.0501628	0.426416	-0.350162	0.000382669
CAP1	Adenylyl cyclase-associated protein 1	26	25	-0.15014	0.237239	0.219966	0.128247	0.0168738	0.846092	-0.353232	0.0224735
MCM6	DNA replication licensing factor MCM6	33	33	0.0389299	0.767252	0.488695	0.0111842	0.0959691	0.573714	-0.353796	0.0266505
RAB3GAP1	Rab3 GTPase-activating protein catalytic subunit	19	19	-0.00286533	0.958455	0.235918	0.0180922	-0.115477	0.219838	-0.35426	0.0034782
NHLRC2	NHL repeat-containing protein 2	12	12	0.283021	0.00360121	0.730246	2.49834e-06	0.0885166	0.269628	-0.358708	0.000415071
PLS1	Plastin-1	24	21	0.105382	0.380624	0.515625	0.000723927	0.0443533	0.589361	-0.365889	0.00376698
SRSF11	Serine/arginine-rich splicing factor 11	5	5	-0.063144	0.39306	0.240213	0.00534221	-0.071661	0.353383	-0.375018	0.000531508
MAPRE1	Microtubule-associated protein RP/EB family member 1	16	16	-0.0855311	0.395867	0.193413	0.12058	-0.0970007	0.395867	-0.375945	0.0123255
IQGAP3	Ras GTPase-activating-like protein IQGAP3	44	42	0.177485	0.142203	0.450275	0.000986509	-0.105335	0.373069	-0.378125	0.0025033
MCM2	DNA replication licensing factor MCM2	33	33	-0.014939	0.89609	0.451696	0.0183741	0.076674	0.669594	-0.389961	0.0266151
PDIA3	Protein disulfide-isomerase A3	37	37	-0.0484497	0.581529	0.398242	0.000170522	0.0543745	0.581529	-0.392317	0.000170522
SEC31A	Protein transport protein Sec31A	23	23	-0.0100537	0.890027	0.42997	0.000447707	0.0389255	0.879365	-0.401098	0.000447707
NIT2	Omega-amidase NIT2	9	9	0.0394364	0.682159	0.5617	0.000217291	0.117818	0.24946	-0.404445	0.0012026
GLRX3	Glutaredoxin-3	14	14	-0.124922	0.322549	0.332173	0.0139933	0.0521885	0.603095	-0.404907	0.00660501
DIAPH1	Protein diaphanous homolog 1	32	32	0.0059075	0.955524	0.309845	0.0375518	-0.104769	0.537882	-0.408707	0.0199358
CLIP1	CAP-Gly domain-containing linker protein 1	25	21	-0.0451641	0.521586	0.269597	0.00417413	-0.097551	0.240182	-0.412312	0.00041044
CSRP1	Cysteine and glycine-rich protein 1	5	5	0.257498	0.152508	0.66257	0.00240944	-0.010316	0.979303	-0.415389	0.018363
PGLS	6-phosphogluconolactonase	10	10	-0.114467	0.338856	0.259105	0.0301414	-0.0429234	0.633433	-0.416496	0.00439202
CACYBP	Calcyclin-binding protein	20	20	0.143331	0.169913	0.402654	0.000873509	-0.172393	0.117678	-0.431716	0.000719618
DDAH1	N(G),N(G)-dimethylarginine dimethylaminohydrolase 1	16	15	0.0339719	0.748229	0.174235	0.0814506	-0.292868	0.0129914	-0.433132	0.000949299
QKI	Protein quaking	7	7	-0.240033	0.0415617	0.447036	0.00122308	0.241301	0.0415617	-0.445768	0.00122308
PARP1	Poly [ADP-ribose] polymerase 1	49	49	0.229182	0.0351321	0.7677	1.00097e-05	0.0862299	0.33727	-0.452289	0.000418329
TPD52	Tumor protein D52	13	13	-0.202719	0.0449349	0.180283	0.0449349	-0.0696017	0.446865	-0.452604	0.000614403
ARHGAP4	Rho GTPase-activating protein 4	8	8	-0.0567484	0.885228	0.445045	0.00137563	0.0460696	0.885228	-0.455724	0.00137563
TJP1	Tight junction protein ZO-1	48	48	-0.203308	0.594713	0.169438	0.594713	-0.083959	0.802691	-0.456705	0.510375
BCAR1	Breast cancer anti-estrogen resistance protein 1	15	15	0.00497482	0.977235	0.741732	0.000261156	0.260047	0.0630755	-0.47671	0.00497753
CDK5	Cyclin-dependent-like kinase 5	7	6	0.105891	0.542648	0.258592	0.150623	-0.329551	0.106786	-0.482253	0.0168424
ARPC5	Actin-related protein 2/3 complex subunit 5	9	8	-0.12181	0.196071	0.471451	7.46835e-05	0.110703	0.196071	-0.482557	7.46835e-05
HSP90B1	Endoplasmin	56	54	-0.0498686	0.639334	0.512833	0.000124899	0.0797106	0.492829	-0.482991	0.000124899
EPRS	Bifunctional glutamate/proline--tRNA ligase;Glutamate--tRNA ligase;Proline--tRNA ligase	69	68	-0.0280144	0.767109	0.431398	0.00116622	-0.0283586	0.767109	-0.487771	0.00115121
PIP4K2A	Phosphatidylinositol 5-phosphate 4-kinase type-2 alpha	6	3	-0.119795	0.383269	0.0527148	0.613894	-0.315592	0.0410407	-0.488101	0.00646667
CORO1B	Coronin-1B	14	14	0.0326444	0.787679	0.419703	0.0035024	-0.102041	0.612865	-0.489099	0.00208933
WDR1	WD repeat-containing protein 1	23	23	-0.119942	0.133845	0.370311	0.000544752	-0.00101277	0.999448	-0.491266	8.30142e-05
MAP2K1	Dual specificity mitogen-activated protein kinase kinase 1	12	8	0.0552112	0.645405	0.425223	0.00228754	-0.131502	0.376757	-0.501514	0.000949694
RCN1	Reticulocalbin-1	22	22	-0.274309	0.0762855	0.278496	0.0762855	0.0401484	0.758276	-0.512656	0.00446827
CALR	Calreticulin	18	18	0.120084	0.665349	0.43882	0.057844	-0.20059	0.504461	-0.519326	0.0392276
USP47	Ubiquitin carboxyl-terminal hydrolase 47	25	25	0.030102	0.799556	0.488636	0.000918905	-0.0662984	0.799556	-0.524833	0.000918905
NAE1	NEDD8-activating enzyme E1 regulatory subunit	14	14	-0.220553	0.155669	0.265075	0.104287	-0.042481	0.827096	-0.528109	0.0107266
NAPG	Gamma-soluble NSF attachment protein	12	12	-0.0934947	0.348151	0.26773	0.0200072	-0.171422	0.125631	-0.532647	0.00060707
GALNT2	Polypeptide N-acetylgalactosaminyltransferase 2;Polypeptide N-acetylgalactosaminyltransferase 2 soluble form	10	9	0.00520266	0.970411	0.707628	0.0176907	0.167842	0.475153	-0.534584	0.0464927
FH	Fumarate hydratase, mitochondrial	20	20	0.125627	0.0541096	0.720551	1.417e-07	0.0534032	0.348063	-0.541522	9.11383e-07
UBAP2L	Ubiquitin-associated protein 2-like	22	22	0.14863	0.786569	0.593262	0.0819104	-0.0995357	0.786569	-0.544167	0.0819104
TSTA3	GDP-L-fucose synthase	7	7	0.436154	0.00986487	0.626226	0.00105131	-0.362153	0.0210984	-0.552226	0.00182402
RAB3GAP2	Rab3 GTPase-activating protein non-catalytic subunit	31	31	-0.0706355	0.506338	0.604917	2.94581e-05	0.121954	0.259483	-0.553598	3.3012e-05
LGALS3BP	Galectin-3-binding protein	15	15	-0.301736	0.0477502	0.240256	0.0602257	-0.0207478	0.856837	-0.562739	0.00169445
ANXA3	Annexin A3	27	27	-0.258695	0.00785367	0.248648	0.00785367	-0.0666598	0.413895	-0.574003	4.00973e-05
IPO9	Importin-9	22	22	0.0766999	0.829659	0.627582	0.00237826	-0.0334628	0.876904	-0.584345	0.00237826
ANP32E	Acidic leucine-rich nuclear phosphoprotein 32 family member E	7	7	0.0268303	0.892332	0.575384	0.00549369	-0.0448417	0.892332	-0.593396	0.00549369
GFPT1	Glutamine--fructose-6-phosphate aminotransferase [isomerizing] 1	28	28	-0.326501	0.353295	0.325753	0.353295	0.0581601	0.890879	-0.594094	0.160812
ADSS	Adenylosuccinate synthetase isozyme 2	11	11	0.460264	0.0124976	0.961807	3.76104e-05	-0.0936815	0.570097	-0.595225	0.00145226
P4HA1	Prolyl 4-hydroxylase subunit alpha-1	9	9	-0.0116818	0.894963	0.657423	0.127225	0.0624126	0.894963	-0.606693	0.127225
DARS2	Aspartate--tRNA ligase, mitochondrial	12	12	-0.0362546	0.838827	0.940485	0.00379997	0.35764	0.189875	-0.619099	0.0252629
SMCHD1	Structural maintenance of chromosomes flexible hinge domain-containing protein 1	18	18	-0.391711	0.00278604	0.518019	0.00027779	0.290095	0.0148642	-0.619636	0.000106218
ERO1L	ERO1-like protein alpha	13	13	-0.471072	0.00218237	0.296718	0.0140447	0.140598	0.211312	-0.627191	0.000199616
KIAA1598	Shootin-1	27	27	-0.117913	0.48604	0.285235	0.148907	-0.23797	0.258623	-0.641118	0.0125517
TXNDC9	Thioredoxin domain-containing protein 9	3	3	-0.00909074	0.981161	0.742012	0.194962	0.101349	0.906735	-0.649754	0.194962
MVP	Major vault protein	33	33	-0.0354251	0.976165	0.653855	0.00517426	0.0366482	0.976165	-0.652632	0.00517426
IDH2	Isocitrate dehydrogenase [NADP], mitochondrial	16	15	-0.184783	0.15292	0.529091	0.0007888	0.0603726	0.610138	-0.653502	0.000221448
OAT	Ornithine aminotransferase, mitochondrial;Ornithine aminotransferase, hepatic form;Ornithine aminotransferase, renal form	9	9	-0.199972	0.345725	0.630917	0.00751939	0.17521	0.345725	-0.655678	0.00751939
ME1	NADP-dependent malic enzyme	18	17	-0.118478	0.390751	0.612623	0.00012154	0.071751	0.537216	-0.65935	0.00012154
APOA1BP	NAD(P)H-hydrate epimerase	8	8	-0.0179219	0.885101	0.700797	0.00651996	0.0590792	0.885101	-0.659639	0.00651996
ENO2	Gamma-enolase	13	12	-0.181183	0.160248	1.03569	1.44057e-05	0.54791	0.00231303	-0.668961	0.000355523
IGF2BP2	Insulin-like growth factor 2 mRNA-binding protein 2	20	19	-0.310961	0.0341055	0.224473	0.087439	-0.138013	0.267596	-0.673447	0.000462363
IFT27	Intraflagellar transport protein 27 homolog	4	4	-0.227614	0.135825	0.454439	0.00811393	0.00260838	0.959319	-0.679444	0.000890771
NME7	Nucleoside diphosphate kinase 7	4	4	0.204472	0.524592	0.557537	0.10849	-0.330653	0.319067	-0.683718	0.0606295
MTR	Methionine synthase	21	21	0.0589846	0.6411	0.90373	9.29138e-06	0.152634	0.219252	-0.692111	3.6369e-05
KHSRP	Far upstream element-binding protein 2	32	28	-0.00373526	0.959643	0.894338	2.97621e-06	0.205605	0.054702	-0.692468	1.89674e-05
RNPEP	Aminopeptidase B	22	22	0.082149	0.700368	0.824258	0.000303482	0.042898	0.753384	-0.699211	0.000404502
PDIA4	Protein disulfide-isomerase A4	47	47	-0.0193206	0.838059	0.591154	2.62199e-05	-0.0929026	0.394403	-0.703378	1.63848e-05
AKR1B1	Aldose reductase	11	11	0.0973808	0.806194	0.686234	0.0161508	-0.12726	0.806194	-0.716113	0.0161508
AIDA	Axin interactor, dorsalization-associated protein	6	6	-0.307804	0.0505061	0.115756	0.329381	-0.296775	0.0505061	-0.720335	0.000502713
ALDH9A1	4-trimethylaminobutyraldehyde dehydrogenase	12	12	0.108542	0.551906	0.906891	0.000601297	0.0778716	0.728574	-0.720477	0.00128348
PMVK	Phosphomevalonate kinase	14	14	0.0356869	0.83721	0.83528	0.000743071	0.0721002	0.753127	-0.727493	0.0010263
ARHGEF2	Rho guanine nucleotide exchange factor 2	30	30	-0.324339	0.464475	0.363453	0.464475	-0.0553652	0.833453	-0.743157	0.32501
BPNT1	3(2),5-bisphosphate nucleotidase 1	8	8	-0.0128286	0.836541	0.642358	0.000436501	-0.0901049	0.616652	-0.745292	0.000325789
IARS2	Isoleucine--tRNA ligase, mitochondrial	26	26	0.236643	0.0918203	1.18502	5.08425e-06	0.195138	0.182377	-0.753242	0.000131396
LBR	Lamin-B receptor	13	13	-0.253093	0.176055	0.273075	0.176055	-0.231681	0.215486	-0.757848	0.00376892
FLNA	Filamin-A	147	134	-0.342966	0.0161752	0.706079	9.38141e-05	0.28603	0.033029	-0.763015	8.98363e-05
PAPSS1	Bifunctional 3-phosphoadenosine 5-phosphosulfate synthase 1;Sulfate adenylyltransferase;Adenylyl-sulfate kinase	15	15	-0.24175	0.0272179	0.577767	6.24461e-05	0.0377814	0.642793	-0.781735	7.04207e-06
ARHGAP18	Rho GTPase-activating protein 18	15	15	-0.292608	0.125671	0.366556	0.0846571	-0.136764	0.446611	-0.795928	0.00285777
ENAH	Protein enabled homolog	12	12	0.174943	0.642217	0.924371	0.00456487	-0.0512326	0.846284	-0.80066	0.00742289
TBCE	Tubulin-specific chaperone E	16	15	-0.0393344	0.740687	0.603093	0.000150887	-0.172768	0.142882	-0.815195	2.72491e-05
BROX	BRO1 domain-containing protein BROX	6	6	-0.0851336	0.480376	0.890376	2.44493e-05	0.14957	0.332846	-0.825939	2.44493e-05
VPS37B	Vacuolar protein sorting-associated protein 37B	6	6	-0.293973	0.121398	0.894973	0.000599913	0.350163	0.0998421	-0.838783	0.000599913
HDHD1	Pseudouridine-5-phosphatase	5	5	-0.274103	0.154297	0.481869	0.0242273	-0.0836332	0.582819	-0.839606	0.00133078
LAMB3	Laminin subunit beta-3	21	21	0.205922	0.420785	1.3263	0.00119734	0.242372	0.420785	-0.878009	0.00959033
HDGF	Hepatoma-derived growth factor	18	17	0.214376	0.318735	0.813198	0.000852239	-0.29732	0.157666	-0.896143	0.000477724
TPM1	Tropomyosin alpha-1 chain	11	4	-0.0888456	0.690148	0.619189	0.00598205	-0.195121	0.411073	-0.903155	0.00150466
RAD50	DNA repair protein RAD50	27	27	0.0919566	0.811434	0.91427	0.000376044	-0.0828462	0.811434	-0.90516	0.000376044
CKAP4	Cytoskeleton-associated protein 4	16	16	-0.39701	0.100549	0.639346	0.015604	0.113744	0.518199	-0.922612	0.00262254
BICC1	Protein bicaudal C homolog 1	10	10	-0.732464	0.0358436	-0.104788	0.668651	-0.320725	0.438296	-0.948402	0.00950722
C16orf13	UPF0585 protein C16orf13	6	6	0.233384	0.357416	1.1607	0.000176778	-0.0508391	0.803905	-0.978156	0.000401354
PBXIP1	Pre-B-cell leukemia transcription factor-interacting protein 1	6	6	-0.187422	0.449217	0.545357	0.096592	-0.246056	0.449217	-0.978835	0.0115715
PPP2R2A	Serine/threonine-protein phosphatase 2A 55 kDa regulatory subunit B alpha isoform	10	10	0.00531163	0.936409	1.09954	0.014315	0.101015	0.859029	-0.993209	0.014315
LAD1	Ladinin-1	20	20	0.251341	0.224621	0.950972	0.00020276	-0.298589	0.169999	-0.99822	0.000187617
MSTO1	Protein misato homolog 1	6	5	-0.0596864	0.903411	0.974005	0.000193885	0.0227201	0.903411	-1.01097	0.000193885
ACBD3	Golgi resident protein GCP60	12	12	0.0584977	0.708686	1.00574	1.29395e-06	-0.0682667	0.708686	-1.01551	1.29395e-06
MRE11A	Double-strand break repair protein MRE11A	14	14	0.147472	0.434139	1.12979	2.6608e-06	-0.037412	0.760322	-1.01973	2.72355e-06
UFC1	Ubiquitin-fold modifier-conjugating enzyme 1	2	2	0.576948	0.168426	1.17288	0.00607105	-0.463738	0.266636	-1.05967	0.0090867
CALB2	Calretinin	4	4	0.225497	0.537008	1.2164	0.000924739	-0.164021	0.651403	-1.15492	0.00108448
FAM129A	Protein Niban	22	22	-0.409039	0.383802	0.763148	0.0997783	-0.00150203	0.873517	-1.17369	0.0296103
SH3KBP1	SH3 domain-containing kinase-binding protein 1	21	21	-0.0317333	0.777317	0.893568	0.00342988	-0.394937	0.146417	-1.32024	0.000382094
ANXA6	Annexin A6	38	38	-0.848131	1.55996e-05	0.166036	0.113961	-0.312477	0.0176856	-1.32664	2.37465e-07
ALDH1A1	Retinal dehydrogenase 1	25	22	0.337546	0.0529724	2.14557	7.19398e-08	0.424885	0.0222576	-1.38313	2.2088e-06
HMGA2	High mobility group protein HMGI-C	6	6	-0.451442	0.177838	-0.000364731	0.892948	-0.960196	0.0192191	-1.41127	0.00145018
RAB25	Ras-related protein Rab-25	4	3	0.299801	0.0830799	3.17253	6.83811e-09	1.3281	2.7727e-05	-1.54463	3.04503e-06
EGLN1	Egl nine homolog 1	2	2	-0.34692	0.254467	1.40485	0.000599497	0.169622	0.514207	-1.58215	0.000344057
OXR1	Oxidation resistance protein 1	9	9	-0.279768	0.468874	1.09008	0.0130301	-0.367115	0.465879	-1.73697	0.00197784
LAMC2	Laminin subunit gamma-2	9	9	1.06368	0.244371	2.49642	0.0162422	-0.357425	0.46834	-1.79017	0.0453778
FYTTD1	UAP56-interacting factor	2	2	-0.932826	0.0193314	0.685343	0.0364938	-0.230774	0.334753	-1.84894	0.000183503
PROM1	Prominin-1	5	5	-0.685619	0.012998	0.163678	0.432993	-1.73791	1.06886e-05	-2.5872	3.90796e-07
CT45A3;CT45A1;CT45A2;CT45A9;CT45A8;CT45A7;CT45A10;CT45A5;CT45A6	Cancer/testis antigen family 45 member A3;Cancer/testis antigen family 45 member A1;Cancer/testis antigen family 45 member A2;Cancer/testis antigen family 45 member A9;Cancer/testis antigen family 45 member A8;Cancer/testis antigen family 45 member A7;Cancer/testis antigen family 45 member A10;Cancer/testis antigen family 45 member A5;Cancer/testis antigen family 45 member A6	5	5	0.0442032	0.825305	4.12861	6.00076e-06	0.992146	0.0538832	-3.09226	6.58001e-05
IMPDH2	Inosine-5-monophosphate dehydrogenase 2	21	21	-0.025078	0.787357	0.41523	0.00358474	0.0552187	0.787357	-0.38509	0.00358474
MKL2	MKL/myocardin-like protein 2	5	5	-0.608263	0.0651918	0.594568	0.0618752	0.195218	0.419597	-1.00761	0.0060207
DYNC1LI1	Cytoplasmic dynein 1 light intermediate chain 1	16	16	0.00323112	0.96981	0.241117	0.104915	-0.189204	0.204752	-0.42709	0.0154912
PSMD14	26S proteasome non-ATPase regulatory subunit 14	8	8	-0.0870049	0.462386	0.302801	0.00475607	0.035154	0.685632	-0.354652	0.00298526
FKBP10	Peptidyl-prolyl cis-trans isomerase FKBP10	9	9	0.148045	0.707109	0.387879	0.208761	-0.196686	0.703803	-0.43652	0.208761
RHPN2	Rhophilin-2	16	16	-0.163184	0.219714	-0.759844	0.00010895	-0.0910195	0.470184	0.50564	0.00105503
TRUB1	Probable tRNA pseudouridine synthase 1	4	4	0.240517	0.202004	0.52806	0.00950032	-0.264629	0.202004	-0.552173	0.00950032
PTPN3	Tyrosine-protein phosphatase non-receptor type 3	7	7	0.289369	0.448135	-0.826678	0.0214149	0.139403	0.72091	1.25545	0.00572363
NDUFS3	NADH dehydrogenase [ubiquinone] iron-sulfur protein 3, mitochondrial	11	11	-0.124505	0.488623	-0.340885	0.0559421	0.108436	0.503384	0.324816	0.0559421
ACSL1	Long-chain-fatty-acid--CoA ligase 1	17	17	-0.293543	0.297992	-1.27141	0.000475926	-0.00520266	0.989177	0.972664	0.00121974
SUPT5H	Transcription elongation factor SPT5	32	32	0.174523	0.325119	-0.213639	0.18596	-0.131931	0.387398	0.25623	0.18596
RBM42	RNA-binding protein 42	6	6	0.0810909	0.620649	-0.314813	0.0631763	0.0784595	0.620649	0.474363	0.026394
WNK1	Serine/threonine-protein kinase WNK1	10	10	-0.611775	0.0143228	0.39689	0.0620614	0.0647807	0.784069	-0.943885	0.000958492
PSMB1	Proteasome subunit beta type-1	11	11	-0.0940747	0.36887	0.292542	0.00573059	0.0372684	0.6344	-0.349348	0.00307793
MRPL4	39S ribosomal protein L4, mitochondrial	11	11	-0.119877	0.0933828	-0.253566	0.00176565	0.143636	0.0622406	0.277325	0.00140538
KNTC1	Kinetochore-associated protein 1	20	20	-0.106536	0.538207	0.248331	0.130854	0.0488441	0.644453	-0.306022	0.103489
DHPS	Deoxyhypusine synthase	5	5	0.374498	0.149997	0.976292	0.00343279	0.170992	0.452252	-0.430802	0.0828549
SARG	Specifically androgen-regulated gene protein	19	19	0.163876	0.813479	0.846316	0.0125372	-0.0678	0.813479	-0.75024	0.0160336
UBE2T	Ubiquitin-conjugating enzyme E2 T	6	6	0.188304	0.960103	0.797034	0.101204	-0.15275	0.960103	-0.76148	0.101204
AUH	Methylglutaconyl-CoA hydratase, mitochondrial	6	6	0.241289	0.847781	-1.83427	0.00799362	0.0239748	0.983368	2.09954	0.00799362
MICAL3	Protein-methionine sulfoxide oxidase MICAL3	12	12	-0.782959	0.00365872	0.11854	0.54878	-0.14817	0.54878	-1.04967	0.000696548
NDUFB10	NADH dehydrogenase [ubiquinone] 1 beta subcomplex subunit 10	8	8	-0.154697	0.338141	-0.423944	0.0210233	0.352703	0.0584713	0.621949	0.00258762
ARHGDIB	Rho GDP-dissociation inhibitor 2	3	3	-0.52878	0.00726939	0.0309877	0.903659	-0.0840888	0.662743	-0.643856	0.00216557
TRAP1	Heat shock protein 75 kDa, mitochondrial	31	31	0.0692169	0.315802	-0.08975	0.286059	0.0747101	0.315802	0.233677	0.0196043
RBPMS	RNA-binding protein with multiple splicing	10	10	-0.00194827	0.952483	0.48047	0.0442538	-0.0563214	0.903904	-0.538739	0.0442538
GYS1	Glycogen [starch] synthase, muscle	18	18	0.0599934	0.526289	-0.516175	0.000218068	-0.227918	0.0317473	0.34825	0.00293394
NIPSNAP3A	Protein NipSnap homolog 3A	8	8	-0.0918276	0.691673	-0.353669	0.242925	0.280451	0.330992	0.542293	0.0688629
IDE	Insulin-degrading enzyme	32	32	0.152699	0.0744643	0.456434	0.000165118	0.0368552	0.581986	-0.26688	0.00418907
CISD1	CDGSH iron-sulfur domain-containing protein 1	2	2	0.303838	0.091556	-0.466722	0.0146288	-0.0871984	0.549451	0.683361	0.00207326
SEC24A	Protein transport protein Sec24A	18	17	-0.385337	0.0440762	0.249772	0.14336	0.170069	0.264893	-0.46504	0.020553
TEX10	Testis-expressed sequence 10 protein	19	19	-0.14003	0.777078	-0.910259	0.0110815	-0.0071955	0.915252	0.763033	0.0110815
NR0B1	Nuclear receptor subfamily 0 group B member 1	7	7	-0.201722	0.736495	-2.26431	0.00118184	-0.347043	0.602824	1.71554	0.00234592
HSD17B10	3-hydroxyacyl-CoA dehydrogenase type-2	12	12	0.0536175	0.715812	-0.263633	0.164723	0.0955393	0.696457	0.41279	0.082133
CALU	Calumenin	18	18	-0.28477	0.127683	0.0998241	0.478578	-0.224798	0.240534	-0.609393	0.00822177
CD2AP	CD2-associated protein	24	24	0.0736855	0.697051	0.359685	0.0724384	0.0415423	0.760164	-0.244458	0.130438
EPS8L2	Epidermal growth factor receptor kinase substrate 8-like protein 2	25	25	-0.223019	0.10845	0.00231387	0.970242	-0.113163	0.333305	-0.338496	0.0134081
IFIT3	Interferon-induced protein with tetratricopeptide repeats 3	9	9	0.308623	0.259681	0.113099	0.637606	0.315032	0.290789	0.510557	0.053838
EXOSC3	Exosome complex component RRP40	6	6	0.144492	0.401086	-0.723902	0.00158244	-0.383935	0.0520486	0.484459	0.016623
ANP32B	Acidic leucine-rich nuclear phosphoprotein 32 family member B	10	8	0.0456634	0.85177	-0.269702	0.216474	0.0479294	0.85177	0.363295	0.216474
PPP6R3	Serine/threonine-protein phosphatase 6 regulatory subunit 3	13	13	-0.204684	0.0784989	0.16217	0.113924	-0.0673412	0.5096	-0.434196	0.00277503
DLD	Dihydrolipoyl dehydrogenase, mitochondrial	14	14	-0.0234114	0.875549	-0.645467	0.00166898	-0.342106	0.0477104	0.27995	0.0477104
NSFL1C	NSFL1 cofactor p47	18	18	0.000863631	0.942019	0.541019	0.0197617	-0.108149	0.697886	-0.648304	0.0163002
TPM3	Tropomyosin alpha-3 chain	19	9	0.095866	0.619192	0.502752	0.00936268	-0.223344	0.299948	-0.63023	0.00291434
GAPVD1	GTPase-activating protein and VPS9 domain-containing protein 1	31	31	0.116556	0.222863	-0.359765	0.00091021	-0.0989742	0.262561	0.377347	0.00091021
KRT18	Keratin, type I cytoskeletal 18	44	30	0.257026	0.0692427	-0.109707	0.296451	0.188434	0.142274	0.555168	0.00140003
GALK1	Galactokinase	9	9	0.226554	0.147445	0.358454	0.0233694	-0.300211	0.0687236	-0.432111	0.0115656
QPRT	Nicotinate-nucleotide pyrophosphorylase [carboxylating]	5	5	-0.962562	0.000619227	-0.116158	0.532478	-0.385461	0.117935	-1.23186	6.53725e-05
GADD45GIP1	Growth arrest and DNA damage-inducible proteins-interacting protein 1	8	8	-0.0717358	0.743552	-0.380466	0.0174683	0.0814673	0.743552	0.390197	0.0174683
CEP170	Centrosomal protein of 170 kDa	13	13	0.0180339	0.935196	1.45802	0.00478344	-0.0380562	0.935196	-1.47805	0.00478344
RDH13	Retinol dehydrogenase 13	7	7	-0.113123	0.539412	-0.632331	0.0042357	-0.0290478	0.808437	0.49016	0.00936336
ACAA1	3-ketoacyl-CoA thiolase, peroxisomal	10	10	0.0103419	0.97867	-0.546763	0.000789543	-0.17568	0.146228	0.381426	0.00679228
FOXRED1	FAD-dependent oxidoreductase domain-containing protein 1	7	7	0.0542644	0.661976	-0.342857	0.00799702	0.00289159	0.971411	0.400013	0.00557926
NDUFS7	NADH dehydrogenase [ubiquinone] iron-sulfur protein 7, mitochondrial	3	3	0.0615112	0.983305	-1.84106	0.00600779	-0.000442477	0.983305	1.90213	0.00600779
MAPRE2	Microtubule-associated protein RP/EB family member 2	4	4	-0.756563	0.0571514	-0.183887	0.487356	-0.675923	0.117963	-1.2486	0.00532344
PYGB	Glycogen phosphorylase, brain form	43	34	-0.305922	0.660972	0.165426	0.760955	-0.0102776	0.960635	-0.481625	0.660972
MAPK3	Mitogen-activated protein kinase 3	13	9	0.109849	0.477239	0.375013	0.0137893	-0.138686	0.408982	-0.403851	0.0122577
HYOU1	Hypoxia up-regulated protein 1	38	38	0.0824844	0.679242	0.514485	0.0710768	0.130595	0.612888	-0.301406	0.192736
GTPBP4	Nucleolar GTP-binding protein 1	24	24	0.00736504	0.986839	-0.21811	0.175136	0.00968829	0.986839	0.235163	0.175136
MESDC2	LDLR chaperone MESD	7	7	-0.116598	0.610722	0.512018	0.0124311	0.00496901	0.896637	-0.623647	0.00771085
ATP5S	ATP synthase subunit s, mitochondrial	3	3	0.0434055	0.87633	-0.391255	0.178621	0.167355	0.41108	0.602016	0.0598982
NDUFA9	NADH dehydrogenase [ubiquinone] 1 alpha subcomplex subunit 9, mitochondrial	11	11	0.00274364	0.939729	-0.753523	0.0152236	0.0531457	0.939729	0.809412	0.0152236
MRPL44	39S ribosomal protein L44, mitochondrial	8	8	0.116281	0.41249	-0.21347	0.156499	0.149649	0.377497	0.4794	0.0168056
COX7A2	Cytochrome c oxidase subunit 7A2, mitochondrial	4	4	-0.121924	0.778309	-0.451874	0.0666731	0.162271	0.733625	0.492222	0.0621607
NDUFA8	NADH dehydrogenase [ubiquinone] 1 alpha subcomplex subunit 8	5	5	-0.0293375	0.833098	-0.352038	0.0492173	0.139566	0.503865	0.462267	0.0177708
SHC1	SHC-transforming protein 1	6	5	-0.493754	0.205201	0.915863	0.017257	-0.0228012	0.758595	-1.43242	0.00202939
SCAMP3	Secretory carrier-associated membrane protein 3	7	7	0.0988062	0.585571	0.334219	0.0660946	-0.263614	0.160488	-0.499027	0.0100524
PYCR2	Pyrroline-5-carboxylate reductase 2	8	8	-0.214622	0.253229	0.536324	0.00884504	0.0155539	0.946666	-0.735392	0.00188098
CHMP4A	Charged multivesicular body protein 4a	8	8	-0.0667909	0.682444	0.590634	0.00329828	-0.0871077	0.682444	-0.744533	0.00194666
ATP1B3	Sodium/potassium-transporting ATPase subunit beta-3	9	9	0.211594	0.232985	-0.527488	0.00496971	-0.16728	0.341945	0.571802	0.00482527
NAPRT	Nicotinate phosphoribosyltransferase	10	10	0.208483	0.120188	0.294206	0.0471578	-0.193654	0.130012	-0.279377	0.0471578
DPM1	Dolichol-phosphate mannosyltransferase subunit 1	11	11	-0.0598094	0.71538	-0.529204	0.00235839	-0.034373	0.71538	0.435022	0.00337459
CYB5R1	NADH-cytochrome b5 reductase 1	11	11	-0.181489	0.38297	0.1812	0.37841	-0.0919927	0.569509	-0.454682	0.0766658
URB1	Nucleolar pre-ribosomal-associated protein 1	13	13	-0.428123	0.443372	-2.07848	0.00190483	-0.182893	0.757931	1.46746	0.00589164
TRMT10C	Mitochondrial ribonuclease P protein 1	13	13	-0.0486322	0.70926	-0.221773	0.0928334	0.249157	0.0928334	0.422298	0.00723021
COASY	Bifunctional coenzyme A synthase;Phosphopantetheine adenylyltransferase;Dephospho-CoA kinase	15	15	0.200078	0.445187	-0.573281	0.0273753	-0.193576	0.445187	0.579782	0.0273753
TMEM43	Transmembrane protein 43	15	15	0.0262546	0.847747	-0.334694	0.0696448	0.0999631	0.634433	0.460912	0.0408711
CDK1	Cyclin-dependent kinase 1	19	17	0.2726	0.351942	0.421885	0.118828	-0.142729	0.554723	-0.292013	0.225154
SCIN	Adseverin	22	22	1.39069	0.1051	4.08411	0.0011446	-0.522337	0.568263	-3.21577	0.00989633
DDX1	ATP-dependent RNA helicase DDX1	24	24	-0.235838	0.0666111	0.527949	0.00135416	0.43532	0.00527768	-0.328467	0.0119615
PPP2R1A	Serine/threonine-protein phosphatase 2A 65 kDa regulatory subunit A alpha isoform	25	21	0.186343	0.11403	-0.200792	0.0813757	-0.140737	0.202344	0.246398	0.0605993
UACA	Uveal autoantigen with coiled-coil domains and ankyrin repeats	44	44	-0.197106	0.0794565	-0.0284191	0.688726	-0.18028	0.0859797	-0.348967	0.0031891
SVIL	Supervillin	28	28	-0.0754408	0.768681	-0.0401477	0.836615	-0.36105	0.153402	-0.396343	0.102553
UQCR10	Cytochrome b-c1 complex subunit 9	2	2	-0.0513169	0.883591	-0.832855	0.00303369	0.133021	0.856874	0.914559	0.00303369
COPA	Coatomer subunit alpha;Xenin;Proxenin	46	46	-0.0309437	0.644134	0.229304	0.0225901	0.0786404	0.40521	-0.181607	0.0420265
CCS	Copper chaperone for superoxide dismutase	5	5	0.0192619	0.916694	0.167689	0.0856986	-0.288449	0.013379	-0.436875	0.00117577
CNPY3	Protein canopy homolog 3	6	6	0.362076	0.369195	0.649639	0.092901	-0.579021	0.129064	-0.866585	0.0290335
KIAA0391	Mitochondrial ribonuclease P protein 3	5	5	0.495532	0.0639468	-0.437105	0.0710919	-0.0877129	0.550187	0.844925	0.00545927
CAPN1	Calpain-1 catalytic subunit	39	39	0.0489096	0.568391	-0.118582	0.206616	0.0788088	0.393308	0.2463	0.0394148
UQCRB	Cytochrome b-c1 complex subunit 7	6	6	0.1259	0.675452	-0.551225	0.0434222	-0.167107	0.675452	0.510019	0.0434222
MDC1	Mediator of DNA damage checkpoint protein 1	29	29	0.182677	0.780927	0.52937	0.240236	-0.0798399	0.890532	-0.426533	0.341903
SLC35A4		6	6	0.16295	0.557224	-0.850954	0.00310164	-0.162173	0.557224	0.851731	0.00310164
GET4	Golgi to ER traffic protein 4 homolog	8	8	0.411461	0.213468	-0.853762	0.00891511	-0.253572	0.448475	1.01165	0.00540679
PLOD1	Procollagen-lysine,2-oxoglutarate 5-dioxygenase 1	13	13	-0.0896785	0.852657	0.476369	0.0669777	0.0342157	0.852657	-0.531832	0.0669777
URM1	Ubiquitin-related modifier 1	2	2	0.187947	0.608986	-0.611794	0.0375231	0.0303337	0.817819	0.830075	0.0193058
AK3	GTP:AMP phosphotransferase AK3, mitochondrial	6	6	-0.283255	0.241493	-0.949058	0.00193768	-0.121046	0.554501	0.544758	0.02357
NDUFA11	NADH dehydrogenase [ubiquinone] 1 alpha subcomplex subunit 11	4	4	-0.0897967	0.714178	-0.355875	0.275253	0.225265	0.549813	0.491344	0.147013
MAGED2	Melanoma-associated antigen D2	11	11	-0.0259599	0.866684	0.662285	0.627693	-0.311013	0.669691	-0.999258	0.42642
IMPA1	Inositol monophosphatase 1	5	5	-0.658067	0.000220112	0.13045	0.295282	-0.0473535	0.694226	-0.83587	3.98735e-05
STAT1	Signal transducer and activator of transcription 1-alpha/beta	29	29	0.107018	0.640075	0.338597	0.253905	0.027675	0.829569	-0.203903	0.406712
USO1	General vesicular transport factor p115	27	27	-0.122543	0.180393	0.24317	0.0232215	-0.0035202	0.971309	-0.369234	0.00267928
NENF	Neudesin	6	6	0.0858862	0.897027	0.94921	0.00353612	-0.0194801	0.916334	-0.882803	0.00353612
SEC24D	Protein transport protein Sec24D	2	2	0.0842604	0.702768	-0.49516	0.0324451	0.271295	0.259214	0.850715	0.00405501
TUFM	Elongation factor Tu, mitochondrial	25	25	0.00969507	0.95964	-0.229246	0.398416	0.0218651	0.95964	0.260806	0.398416
NPEPPS	Puromycin-sensitive aminopeptidase	39	39	-0.133847	0.0912938	0.168754	0.0349405	0.0939867	0.215108	-0.208614	0.0191908
CDC42BPG	Serine/threonine-protein kinase MRCK gamma	5	5	1.46454	0.00789053	0.116003	0.843676	0.313547	0.686061	1.66208	0.00248132
CHORDC1	Cysteine and histidine-rich domain-containing protein 1	8	8	-0.295253	0.100335	0.0849647	0.47977	-0.11273	0.47977	-0.492947	0.0128559
NUP54	Nucleoporin p54	10	10	-0.134295	0.177476	0.0141495	0.846386	-0.0803405	0.323121	-0.228785	0.02226
UNC13D	Protein unc-13 homolog D	22	22	-0.342367	0.215909	0.297329	0.215909	0.155276	0.472318	-0.48442	0.0909336
EPB41L2	Band 4.1-like protein 2	40	39	0.206322	0.324464	0.471802	0.0228837	-0.236922	0.285865	-0.502402	0.0218665
PDIA5	Protein disulfide-isomerase A5	10	10	-0.316993	0.0759566	0.140996	0.29522	-0.16763	0.283589	-0.625619	0.00320748
MAPKAPK3	MAP kinase-activated protein kinase 3	10	10	-0.0117262	0.854206	0.106836	0.460126	-0.304595	0.0418314	-0.423157	0.0163211
RAD23B	UV excision repair protein RAD23 homolog B	19	16	-0.0286176	0.62698	-0.387661	4.40232e-05	-0.113592	0.0612002	0.245451	0.000808113
PRSS8	Prostasin;Prostasin light chain;Prostasin heavy chain	2	2	-0.578213	0.0621787	0.236268	0.492417	-0.0345202	0.856589	-0.849002	0.0201432
ERGIC1	Endoplasmic reticulum-Golgi intermediate compartment protein 1	9	9	0.162116	0.199591	-0.0151598	0.860816	0.198498	0.135153	0.375774	0.0123343
STAT3	Signal transducer and activator of transcription 3	22	22	0.305308	0.022009	-0.016838	0.83836	-0.0621948	0.760494	0.259952	0.022009
DNM2	Dynamin-2	41	27	-0.0339894	0.770387	-0.0935503	0.48087	0.165952	0.370649	0.225513	0.185991
HEBP2	Heme-binding protein 2	7	7	0.0205361	0.891821	0.609877	0.0132449	0.0702383	0.843635	-0.519102	0.0146315
RABGGTA	Geranylgeranyl transferase type-2 subunit alpha	8	8	0.11343	0.585789	0.674506	0.00224579	0.0550552	0.659037	-0.506021	0.00607646
POGZ	Pogo transposable element with ZNF domain	14	14	-0.363929	0.197816	0.523863	0.145378	0.0377578	0.860513	-0.850034	0.0207589
APPL1	DCC-interacting protein 13-alpha	16	16	0.291544	0.0310541	-0.360736	0.0068733	-0.214582	0.0853355	0.437698	0.00367561
DBN1	Drebrin	24	24	-0.0644824	0.713829	0.451769	0.060821	-0.19527	0.445073	-0.711521	0.0149326
GANAB	Neutral alpha-glucosidase AB	41	41	-0.0838316	0.405832	-0.243669	0.00857497	0.066671	0.456454	0.226509	0.00908929
RAB3D	Ras-related protein Rab-3D	5	4	0.238912	0.478836	-0.607073	0.0897873	-0.272206	0.478836	0.573779	0.0897873
MCM3	DNA replication licensing factor MCM3	38	38	-0.0222464	0.816401	0.364465	0.00897837	0.106102	0.427051	-0.280609	0.0237121
PSMC2	26S protease regulatory subunit 7	30	30	0.0298843	0.666552	0.193371	0.0142189	-0.0831144	0.314531	-0.246601	0.00403971
TOM1L1	TOM1-like protein 1	9	9	-0.0670626	0.524806	0.265816	0.0315952	-0.140258	0.219307	-0.473137	0.00207937
ITPK1	Inositol-tetrakisphosphate 1-kinase	4	4	0.215763	0.726717	-0.844391	0.0857251	0.857962	0.215075	1.91812	0.00853685
PFDN2	Prefoldin subunit 2	7	7	-0.13687	0.372465	0.388391	0.0212495	-0.0873137	0.503445	-0.612575	0.00254193
MRPS27	28S ribosomal protein S27, mitochondrial	14	14	0.0655388	0.725773	-0.37671	0.00550943	-0.0205185	0.846864	0.42173	0.00453371
EXOC2	Exocyst complex component 2	13	13	-0.183753	0.716585	-0.977879	0.0192427	0.316989	0.615681	1.11111	0.0149117
ITGA6	Integrin alpha-6;Integrin alpha-6 heavy chain;Integrin alpha-6 light chain;Processed integrin alpha-6	24	24	0.115477	0.510666	0.583292	0.0104302	0.273018	0.138331	-0.194796	0.233721
GCLM	Glutamate--cysteine ligase regulatory subunit	8	8	-0.436223	0.213215	0.912683	0.0123052	0.247451	0.403151	-1.10146	0.00846725
FKBP8	Peptidyl-prolyl cis-trans isomerase FKBP8	10	10	-0.163206	0.813937	0.157991	0.813937	0.148346	0.813937	-0.172851	0.813937
OTUB1	Ubiquitin thioesterase OTUB1	8	8	0.0683473	0.723859	0.401396	0.125996	0.140149	0.464912	-0.1929	0.316991
DHRS7B	Dehydrogenase/reductase SDR family member 7B	9	9	0.107278	0.65612	-0.527477	0.00925189	-0.0891472	0.657668	0.545608	0.00925189
PKM	Pyruvate kinase PKM	48	48	-0.0298428	0.87709	0.31719	0.0106808	0.0455245	0.87709	-0.301509	0.0106808
EIF4G1	Eukaryotic translation initiation factor 4 gamma 1	49	47	0.0651597	0.731267	0.234465	0.35732	-0.158754	0.570223	-0.32806	0.19707
SPAG7	Sperm-associated antigen 7	4	4	-0.318361	0.44363	0.362075	0.44363	0.149921	0.599378	-0.530515	0.237619
GINS3	DNA replication complex GINS protein PSF3	5	5	0.0962153	0.70277	0.304762	0.4155	-0.35925	0.4155	-0.567797	0.191402
SLC16A3	Monocarboxylate transporter 4	7	7	-0.354177	0.221651	-0.952007	0.00172987	0.0860471	0.798639	0.683878	0.0103845
CAMK2D	Calcium/calmodulin-dependent protein kinase type II subunit delta	9	5	-0.353361	0.370763	1.28584	0.00457537	0.526168	0.126521	-1.11303	0.010417
UPF1	Regulator of nonsense transcripts 1	37	37	0.107398	0.366658	-0.174548	0.19205	-0.00557876	0.945235	0.276368	0.0578019
GOLPH3L	Golgi phosphoprotein 3-like	4	3	-0.127714	0.798114	0.619324	0.0689527	0.177726	0.798114	-0.569312	0.0689527
PODXL	Podocalyxin	4	4	0.421853	0.0630538	-0.233964	0.240643	0.222798	0.229635	0.878616	0.00169104
RHOF	Rho-related GTP-binding protein RhoF	3	3	-0.389606	0.374837	-1.2824	0.00304664	0.392518	0.359291	1.28531	0.00304664
UQCRFS1;UQCRFS1P1	Cytochrome b-c1 complex subunit Rieske, mitochondrial;Cytochrome b-c1 complex subunit 11;Putative cytochrome b-c1 complex subunit Rieske-like protein 1	12	12	-0.0305499	0.765165	-0.515597	0.00185882	-0.0568383	0.746157	0.428209	0.00261298
NHLRC3	NHL repeat-containing protein 3	4	4	-0.752733	0.00115218	0.19893	0.282283	0.0989757	0.577565	-0.852687	0.000496595
NANS	Sialic acid synthase	13	13	0.0494551	0.808606	-0.546509	0.021528	-0.193175	0.427076	0.402789	0.0577601
CGN	Cingulin	21	21	0.105695	0.969648	0.582717	0.205949	-0.360099	0.400817	-0.837121	0.0669451
NKRF	NF-kappa-B-repressing factor	6	6	-0.283943	0.571005	-1.34189	0.00551488	0.304753	0.571005	1.3627	0.00551488
PMPCA	Mitochondrial-processing peptidase subunit alpha	16	16	0.0567425	0.630202	-0.209208	0.107234	0.137607	0.301511	0.403558	0.0124345
PAPOLA	Poly(A) polymerase alpha	17	17	-0.198306	0.195087	0.660825	0.00032686	0.170462	0.214593	-0.688668	0.00032686
EPS8L1	Epidermal growth factor receptor kinase substrate 8-like protein 1	17	17	0.0578984	0.609868	-0.527512	0.00147009	-0.229482	0.0922632	0.355929	0.011703
RAPH1	Ras-associated and pleckstrin homology domains-containing protein 1	8	8	0.0926265	0.703154	0.401004	0.0338029	-0.138691	0.610816	-0.447069	0.0252125
ATAD2	ATPase family AAA domain-containing protein 2	19	19	0.0240312	0.911957	-0.28808	0.408788	0.136509	0.681505	0.44862	0.279661
CBWD1;CBWD2;CBWD5;CBWD3;CBWD6	COBW domain-containing protein 1;COBW domain-containing protein 2;COBW domain-containing protein 5;COBW domain-containing protein 3;COBW domain-containing protein 6	7	7	0.224065	0.460301	-0.853736	0.0126041	-0.295619	0.460301	0.782183	0.0126041
YME1L1	ATP-dependent zinc metalloprotease YME1L1	8	8	0.178525	0.812674	-0.618603	0.104957	-0.0020203	0.987586	0.795108	0.101958
TSSC1	Protein TSSC1	4	4	-0.0769045	0.69479	0.446193	0.0297615	-0.058702	0.781278	-0.581799	0.0174081
PSMA4	Proteasome subunit alpha type-4	12	12	0.0303361	0.714255	0.284793	0.019279	-0.0874628	0.579812	-0.34192	0.0106064
KPNA4	Importin subunit alpha-3	8	5	-0.0350888	0.755241	-0.299005	0.101733	0.14723	0.465314	0.411146	0.0365675
TGM2	Protein-glutamine gamma-glutamyltransferase 2	11	11	-0.165678	0.748417	-1.74683	0.00794715	-0.311377	0.704944	1.26978	0.0139223
SLC25A10	Mitochondrial dicarboxylate carrier	7	7	0.0554871	0.893597	-0.462252	0.0331885	0.0985638	0.709859	0.616303	0.0264974
TPP2	Tripeptidyl-peptidase 2	27	27	0.114527	0.366045	0.478494	0.00546497	0.0637654	0.647075	-0.300202	0.0331476
SLC3A2	4F2 cell-surface antigen heavy chain	29	29	-0.147633	0.788494	-0.498795	0.285629	0.253709	0.788494	0.604872	0.285629
MYO6	Unconventional myosin-VI	10	10	-0.234763	0.154577	0.057436	0.605423	-0.258923	0.154577	-0.551121	0.00893219
SACM1L	Phosphatidylinositide phosphatase SAC1	21	21	-0.00827856	0.998297	-0.288639	0.0192989	0.0353541	0.958851	0.315715	0.0192989
GNL3	Guanine nucleotide-binding protein-like 3	18	18	-0.0614005	0.623651	-0.46967	0.00230837	-0.0612962	0.623651	0.346973	0.00595179
SPCS1	Signal peptidase complex subunit 1	2	2	0.095261	0.799814	-0.70003	0.0129161	-0.158907	0.791761	0.636384	0.0129161
NMNAT1	Nicotinamide/nicotinic acid mononucleotide adenylyltransferase 1	5	5	-0.210919	0.26531	-0.858189	0.000730098	-0.00634153	0.976848	0.640928	0.00231393
AKAP8L	A-kinase anchor protein 8-like	7	7	-0.0691684	0.543935	-0.381429	0.0200544	0.172262	0.348592	0.484523	0.00893703
STMN1	Stathmin	19	14	-0.0352209	0.845521	0.206939	0.239481	-0.213393	0.239481	-0.455553	0.0589362
MRPS34	28S ribosomal protein S34, mitochondrial	10	10	-0.295402	0.0644615	-0.295155	0.059931	0.321634	0.059931	0.321387	0.059931
ATPAF2	ATP synthase mitochondrial F1 complex assembly factor 2	3	3	-0.0741084	0.841202	-0.630195	0.0433711	0.110703	0.841202	0.66679	0.0433711
SRGAP1	SLIT-ROBO Rho GTPase-activating protein 1	6	5	0.100398	0.826068	-1.62529	0.00671149	-0.23845	0.826068	1.48724	0.00671149
SLC1A5	Neutral amino acid transporter B(0)	11	11	-0.161331	0.626948	-0.976251	0.034238	-0.220177	0.564898	0.594744	0.124503
SUB1	Activated RNA polymerase II transcriptional coactivator p15	7	7	-0.243254	0.328622	0.168689	0.406953	-0.175493	0.406953	-0.587437	0.0467479
TMEM165	Transmembrane protein 165	5	5	-0.425935	0.0295265	0.201253	0.219612	0.104736	0.518173	-0.522452	0.0115792
SDHA	Succinate dehydrogenase [ubiquinone] flavoprotein subunit, mitochondrial	19	19	0.235866	0.0441229	0.0137557	0.875619	0.121943	0.335901	0.344053	0.00524186
LSG1	Large subunit GTPase 1 homolog	9	9	-0.103093	0.654859	-0.361011	0.0793223	0.0346138	0.802743	0.292531	0.150079
PDCD2L	Programmed cell death protein 2-like	2	2	-1.45898	0.0165402	-0.287062	0.824043	-0.179776	0.824043	-1.3517	0.0165402
UCK2	Uridine-cytidine kinase 2	5	5	0.0365155	0.973841	0.643266	0.0610327	0.106468	0.744483	-0.500282	0.0760338
TOR1AIP1	Torsin-1A-interacting protein 1	15	15	-0.0481325	0.717726	0.291363	0.185296	-0.141596	0.511048	-0.481092	0.056923
EIF4A3	Eukaryotic initiation factor 4A-III;Eukaryotic initiation factor 4A-III, N-terminally processed	29	23	0.0228207	0.816665	-0.242722	0.00487371	-0.0363418	0.801493	0.229201	0.00487371
DHRS2	Dehydrogenase/reductase SDR family member 2, mitochondrial	11	11	-0.971908	0.12784	-1.902	0.00985579	0.0505982	0.953395	0.980686	0.111719
CHAF1A	Chromatin assembly factor 1 subunit A	4	4	0.155052	0.853402	-1.45069	0.0198217	-0.274622	0.853402	1.33112	0.0198217
DDX6	Probable ATP-dependent RNA helicase DDX6	17	17	0.142326	0.544339	-0.317469	0.0845013	-0.0263252	0.840353	0.43347	0.0422428
SSBP1	Single-stranded DNA-binding protein, mitochondrial	9	9	0.0670726	0.593358	-0.510327	0.0137517	-0.334324	0.0909936	0.243075	0.135739
ATP6V1D	V-type proton ATPase subunit D	9	9	-0.00784896	0.928445	-0.339536	0.020223	0.0157408	0.928445	0.347428	0.020223
RBCK1	RanBP-type and C3HC4-type zinc finger-containing protein 1	10	10	-0.290736	0.736949	0.536011	0.736949	0.133195	0.922765	-0.693552	0.736949
NXN	Nucleoredoxin	11	11	-0.464624	0.0234043	-0.943647	0.000381495	-0.023003	0.885995	0.45602	0.0149004
TIMM50	Mitochondrial import inner membrane translocase subunit TIM50	12	12	0.0742546	0.585081	-0.269448	0.0805652	0.11908	0.441159	0.462783	0.0137188
UBE2H	Ubiquitin-conjugating enzyme E2 H	4	4	0.0710008	0.733208	0.215428	0.353408	-0.249054	0.353408	-0.393481	0.107116
NFKB2	Nuclear factor NF-kappa-B p100 subunit;Nuclear factor NF-kappa-B p52 subunit	11	11	-0.147976	0.178606	0.339576	0.00478788	0.0681227	0.439029	-0.419429	0.00201315
ADAR	Double-stranded RNA-specific adenosine deaminase	32	32	-0.164685	0.18247	0.249569	0.0416073	-0.0413966	0.746488	-0.455651	0.00379857
S100A14	Protein S100-A14	5	5	0.873437	0.000128434	0.604733	0.000966321	0.370349	0.0298275	0.639053	0.000640366
GINS1	DNA replication complex GINS protein PSF1	4	4	-0.225636	0.509703	0.4482	0.278053	0.0470851	0.810831	-0.62675	0.134493
PGM2	Phosphoglucomutase-2	19	19	0.181482	0.117171	0.500822	0.000585042	-0.0249243	0.729914	-0.344264	0.00578953
ST13;ST13P5;ST13P4	Hsc70-interacting protein;Putative protein FAM10A5;Putative protein FAM10A4	12	12	-0.000678118	0.988177	0.436159	0.0208808	0.0294508	0.95489	-0.407387	0.0208808
PLCB3	1-phosphatidylinositol 4,5-bisphosphate phosphodiesterase beta-3	21	21	-0.00471359	0.983246	0.262789	0.166958	-0.0406	0.983246	-0.308103	0.166958
RELA	Transcription factor p65	10	10	0.040642	0.692078	0.128783	0.244882	-0.155091	0.244882	-0.243233	0.0513032
RALA	Ras-related protein Ral-A	7	4	0.042807	0.838173	-0.389798	0.083913	0.0392667	0.838173	0.471872	0.083913
PELP1	Proline-, glutamic acid- and leucine-rich protein 1	15	15	-0.225948	0.259377	-0.491897	0.0153653	0.245463	0.259377	0.511412	0.0153653
OPA1	Dynamin-like 120 kDa protein, mitochondrial;Dynamin-like 120 kDa protein, form S1	36	36	-0.1097	0.217981	-0.592692	4.45545e-05	-0.229986	0.0187758	0.253006	0.00893837
ARCN1	Coatomer subunit delta	25	25	-0.00823758	0.959847	0.259139	0.0808276	0.0119975	0.959847	-0.255379	0.0808276
COL18A1	Collagen alpha-1(XVIII) chain;Endostatin	6	6	0.0128656	0.99302	0.0580056	0.99302	0.48484	0.103463	0.4397	0.103463
FUCA1	Tissue alpha-L-fucosidase	2	2	0.0904116	0.825394	0.909705	0.0208628	0.0377326	0.922875	-0.781561	0.0208628
DBT	Lipoamide acyltransferase component of branched-chain alpha-keto acid dehydrogenase complex, mitochondrial	8	8	-0.267761	0.222636	-0.454479	0.0369535	0.20697	0.308487	0.393688	0.0492525
TBRG4	Protein TBRG4	15	15	-0.00918332	0.895362	-0.311129	0.00326376	0.106352	0.2935	0.408297	0.00101658
GRWD1	Glutamate-rich WD repeat-containing protein 1	6	6	0.348373	0.146071	-0.400947	0.0950418	0.00323761	0.989299	0.752558	0.00861887
NOB1	RNA-binding protein NOB1	7	7	0.303528	0.617278	-0.159954	0.617278	-0.151717	0.617278	0.311764	0.617278
FXR1	Fragile X mental retardation syndrome-related protein 1	23	19	-0.143279	0.413502	0.153395	0.413502	0.02359	0.891066	-0.273084	0.272249
APRT	Adenine phosphoribosyltransferase	8	8	-0.325662	0.00343584	0.176077	0.047291	0.0329146	0.672405	-0.468824	0.000239259
ACAD9	Acyl-CoA dehydrogenase family member 9, mitochondrial	25	25	-0.0260942	0.926284	-0.32171	0.10638	0.0933272	0.851572	0.388943	0.0961668
EML2	Echinoderm microtubule-associated protein-like 2	14	13	-0.24205	0.212154	0.160134	0.294423	0.043659	0.771348	-0.358526	0.0568442
ACTN4	Alpha-actinin-4	72	54	-0.277389	0.011908	-0.501755	0.000169618	0.0950258	0.271374	0.319392	0.0036459
PDCD2	Programmed cell death protein 2	2	2	-0.294232	0.391638	0.908218	0.0783708	0.0549044	0.8669	-1.14755	0.0252101
ADI1	1,2-dihydroxy-3-keto-5-methylthiopentene dioxygenase	5	5	-0.173795	0.615645	0.528468	0.429043	0.215729	0.615645	-0.486533	0.429043
COX15	Cytochrome c oxidase assembly protein COX15 homolog	4	4	-0.0208787	0.916857	-1.15858	0.0130278	0.187915	0.823203	1.32561	0.0127362
MPHOSPH6	M-phase phosphoprotein 6	4	4	0.108261	0.714473	-0.637176	0.0511922	-0.185724	0.683689	0.559713	0.0551295
ELMO2	Engulfment and cell motility protein 2	5	5	0.316231	0.0127128	0.416876	0.00183469	-0.119299	0.222981	-0.219944	0.0440255
ABCC3	Canalicular multispecific organic anion transporter 2	8	7	0.0697511	0.851929	-0.702621	0.0297452	0.0293287	0.851929	0.801701	0.0297452
VASP	Vasodilator-stimulated phosphoprotein	17	17	-0.0838676	0.432981	-0.675273	0.000302823	-0.267243	0.0521638	0.324163	0.0162174
MLLT4	Afadin	21	21	0.0627154	0.621585	0.520213	0.00372524	0.0665676	0.621585	-0.39093	0.00936873
FLII	Protein flightless-1 homolog	28	28	-0.0504454	0.716885	0.268088	0.027135	0.00101206	0.978589	-0.317521	0.0190064
MCM4	DNA replication licensing factor MCM4	36	36	0.0230836	0.809842	0.305764	0.0156834	0.0877603	0.365912	-0.19492	0.0656295
DIS3	Exosome complex exonuclease RRP44	22	22	-0.110466	0.397673	0.189195	0.173497	0.0422577	0.650814	-0.257404	0.0893316
PLEC	Plectin	274	268	0.0181253	0.889269	-0.153262	0.391803	0.0183559	0.889269	0.189743	0.391803
GSS	Glutathione synthetase	22	22	0.178319	0.591736	-0.2006	0.5392	-0.120689	0.671618	0.25823	0.5392
GOLGB1	Golgin subfamily B member 1	49	48	0.105707	0.57414	0.505072	0.0256917	0.0785867	0.623602	-0.320778	0.0922646
CCT6A	T-complex protein 1 subunit zeta	27	21	0.0174625	0.765925	0.250267	0.0043269	0.0355722	0.640846	-0.197232	0.00815072
S100A2	Protein S100-A2	2	2	0.330149	0.135272	-0.435759	0.0556946	-0.0956833	0.548986	0.670224	0.0105862
CHP1	Calcineurin B homologous protein 1	7	7	-0.406331	0.263133	0.336921	0.263133	0.0647457	0.733941	-0.678506	0.082606
AACS	Acetoacetyl-CoA synthetase	14	14	0.0386482	0.77003	-0.437014	0.00873328	-0.236207	0.114224	0.239456	0.114224
ATAD1	ATPase family AAA domain-containing protein 1	9	9	0.207072	0.252535	-0.337119	0.0909787	-0.0902491	0.493138	0.453941	0.0416009
EIF4G2	Eukaryotic translation initiation factor 4 gamma 2	35	35	-0.998546	7.6629e-06	-0.121092	0.238734	0.164663	0.185877	-0.712792	2.97902e-05
LRRC45	Leucine-rich repeat-containing protein 45	3	3	0.928703	0.0288979	1.29891	0.00651462	-0.989266	0.024305	-1.35947	0.00646487
RBFOX2;RBFOX1	RNA binding protein fox-1 homolog 2;RNA binding protein fox-1 homolog 1	4	4	0.273126	0.451754	-0.365995	0.278192	-0.227946	0.539476	0.411175	0.278192
NOSIP	Nitric oxide synthase-interacting protein	10	10	0.165945	0.274754	-0.322821	0.0603315	-0.00238265	0.968348	0.486384	0.0115502
UCHL5	Ubiquitin carboxyl-terminal hydrolase isozyme L5	14	14	0.0166787	0.87617	0.372826	0.0154098	0.0322309	0.87617	-0.323917	0.0154098
AIP	AH receptor-interacting protein	7	7	-0.0390249	0.707277	0.354715	0.0667608	0.122834	0.532836	-0.270907	0.102048
TIMM23;TIMM23B	Mitochondrial import inner membrane translocase subunit Tim23;Putative mitochondrial import inner membrane translocase subunit Tim23B	4	4	-0.0603108	0.77317	-0.344437	0.0146847	0.0297172	0.77317	0.313844	0.016515
PRMT1	Protein arginine N-methyltransferase 1	14	14	-0.036791	0.859145	-0.341067	0.0133337	0.0545748	0.859145	0.358851	0.0133337
SMC5	Structural maintenance of chromosomes protein 5	3	3	1.29682	0.130984	-0.228056	0.61024	-0.0487114	0.945699	1.47616	0.0796291
RPS17	40S ribosomal protein S17	9	9	0.0577988	0.73569	-0.369847	0.0280508	-0.082069	0.688868	0.345577	0.0280508
SNX30	Sorting nexin-30	4	4	0.406795	0.235632	-1.19405	0.00398772	-0.472775	0.199464	1.12807	0.00398772
SEPHS2	Selenide, water dikinase 2	2	2	1.00636	0.126182	1.27364	0.0198708	-0.878785	0.124195	-1.14606	0.0198708
SBNO1	Protein strawberry notch homolog 1	10	10	0.0425725	0.910001	0.0991263	0.860886	0.425524	0.408154	0.36897	0.408154
SLC25A13	Calcium-binding mitochondrial carrier protein Aralar2	27	22	-0.0522371	0.555261	-0.505056	0.000664663	-0.158827	0.14738	0.293991	0.0121081
ARL6IP5	PRA1 family protein 3	5	5	0.492734	0.0125036	0.100085	0.627551	0.129188	0.548418	0.521837	0.00626369
XRCC4	DNA repair protein XRCC4	7	7	0.260833	0.0174114	0.403036	0.00121326	-0.114748	0.216314	-0.25695	0.0174114
HCCS	Cytochrome c-type heme lyase	8	8	-0.0875609	0.658985	-0.745917	0.00318722	-0.176783	0.371709	0.481573	0.0173537
TBC1D22A	TBC1 domain family member 22A	4	4	-0.0142927	0.724265	0.157064	0.630306	-0.566642	0.0737873	-0.737999	0.033476
TESC	Calcineurin B homologous protein 3	6	6	0.449643	0.548528	0.685793	0.292398	-0.710493	0.292398	-0.946643	0.124366
PPP5C	Serine/threonine-protein phosphatase 5	9	9	0.0179219	0.88975	-0.207673	0.311545	0.186259	0.355052	0.411854	0.0893642
DCXR	L-xylulose reductase	9	9	0.1793	0.354846	-0.425758	0.0345215	-0.150787	0.354846	0.454271	0.0345215
SDCBP	Syntenin-1	6	6	0.123435	0.424623	0.597394	0.00461616	0.109803	0.424623	-0.364156	0.0400344
GPX1	Glutathione peroxidase 1	8	8	0.216374	0.414556	0.822589	0.0176527	0.29922	0.240981	-0.306996	0.240981
COLGALT1	Procollagen galactosyltransferase 1	18	18	0.00356662	0.971874	0.222962	0.268098	-0.104669	0.656475	-0.324064	0.17305
MYH10	Myosin-10	111	91	0.00318828	0.961221	0.30441	0.0130874	-0.037802	0.846645	-0.339024	0.0130874
ATP5F1	ATP synthase F(0) complex subunit B1, mitochondrial	12	12	0.087566	0.584874	-0.293523	0.0369188	-0.0282082	0.723987	0.352881	0.0266
FERMT2	Fermitin family homolog 2	15	15	0.065095	0.649365	0.581802	0.00312958	0.186317	0.200767	-0.33039	0.0388075
SQSTM1	Sequestosome-1	11	11	0.103005	0.69096	0.565748	0.0152397	-0.134063	0.680956	-0.596805	0.0152397
SMARCA1	Probable global transcription activator SNF2L1	33	20	-0.267152	0.276571	0.101604	0.665572	-0.0545516	0.798973	-0.423307	0.143595
SIGMAR1	Sigma non-opioid intracellular receptor 1	4	4	-0.0332135	0.857163	-1.49886	0.00498143	-0.369072	0.425904	1.09657	0.0155627
ISOC2	Isochorismatase domain-containing protein 2, mitochondrial	4	4	0.0028614	0.853377	-0.547543	0.158688	0.120692	0.853377	0.671096	0.154178
IFIT2	Interferon-induced protein with tetratricopeptide repeats 2	8	8	0.0476244	0.937677	-0.609261	0.368025	0.00941807	0.937677	0.666303	0.368025
ARHGAP1	Rho GTPase-activating protein 1	20	20	0.2458	0.41739	-0.0600998	0.625289	-0.11703	0.52109	0.18887	0.41739
NCAPD2	Condensin complex subunit 1	44	44	0.0947821	0.901429	-0.0406126	0.901429	0.0139655	0.901429	0.14936	0.901429
KIAA0020	Pumilio domain-containing protein KIAA0020	12	12	0.100001	0.735455	-0.78381	0.0108965	0.079215	0.735455	0.963026	0.00888904
PITRM1	Presequence protease, mitochondrial	27	27	-0.0991153	0.387385	0.113154	0.309396	-0.0892245	0.387385	-0.301493	0.0357611
RAB4A	Ras-related protein Rab-4A	6	6	0.15181	0.367212	1.06871	0.000140333	0.381988	0.0451262	-0.534915	0.00875683
ARIH2	E3 ubiquitin-protein ligase ARIH2	7	7	-0.234758	0.190092	0.00674683	0.969565	0.00998409	0.969565	-0.231521	0.190092
CLYBL	Citrate lyase subunit beta-like protein, mitochondrial	7	7	-0.559946	0.0701181	0.112059	0.696607	0.172389	0.569553	-0.499615	0.0701181
OGDHL	2-oxoglutarate dehydrogenase-like, mitochondrial	11	4	0.0177213	0.984648	-0.862616	0.0619867	-0.0475096	0.984648	0.832827	0.0619867
GMPPA	Mannose-1-phosphate guanyltransferase alpha	7	7	-0.364443	0.038337	0.236404	0.126775	0.195875	0.184739	-0.404972	0.0252136
AHCY	Adenosylhomocysteinase	22	22	0.236688	0.00103488	0.353016	3.20793e-05	-0.0220703	0.665098	-0.138398	0.0130778
HNRNPU	Heterogeneous nuclear ribonucleoprotein U	36	36	-0.0436138	0.682611	0.169925	0.250049	-0.100335	0.476781	-0.313874	0.0644952
ITGA5	Integrin alpha-5;Integrin alpha-5 heavy chain;Integrin alpha-5 light chain	4	4	0.0509512	0.891695	0.440224	0.036339	-0.0935513	0.891695	-0.482824	0.036339
PEA15	Astrocytic phosphoprotein PEA-15	6	6	-0.205366	0.713364	0.650835	0.111602	0.0820829	0.713364	-0.774119	0.111602
PCBD1	Pterin-4-alpha-carbinolamine dehydratase	7	7	-0.0321941	0.676396	0.0590355	0.552911	-0.207633	0.0413805	-0.298862	0.0132093
SEC11A	Signal peptidase complex catalytic subunit SEC11A	4	4	0.0302424	0.879713	-0.72286	0.0287435	0.170158	0.681755	0.923261	0.0208012
CTPS2	CTP synthase 2	16	14	-0.0839161	0.595796	0.258514	0.15468	-0.0049323	0.972724	-0.347362	0.0924286
MARCKS	Myristoylated alanine-rich C-kinase substrate	9	9	-0.191095	0.590032	0.571064	0.330294	-0.109811	0.853095	-0.871971	0.190097
SUGT1	Suppressor of G2 allele of SKP1 homolog	16	16	-0.0296065	0.830934	0.156249	0.6062	-0.154818	0.6062	-0.340674	0.534532
UBE2V1	Ubiquitin-conjugating enzyme E2 variant 1	7	3	-0.246324	0.0552306	0.17594	0.0891357	-0.160811	0.154811	-0.583075	0.000410136
PSMB6	Proteasome subunit beta type-6	6	6	0.0748954	0.707289	0.385726	0.0151319	-0.104582	0.707289	-0.415412	0.0151319
TIPRL	TIP41-like protein	9	9	0.0761967	0.903033	0.571241	0.0271059	-0.0802261	0.903033	-0.57527	0.0271059
GALT	Galactose-1-phosphate uridylyltransferase	2	2	0.395063	0.205401	-0.876451	0.0216753	-0.5025	0.17685	0.769013	0.0216753
LMCD1	LIM and cysteine-rich domains protein 1	3	3	0.0153363	0.979375	0.73562	0.0386506	0.0255548	0.979375	-0.694729	0.0386506
RNASEH2B	Ribonuclease H2 subunit B	8	8	0.314492	0.0141806	0.615544	0.00021712	-0.0284601	0.837281	-0.329513	0.0121568
RUFY1	RUN and FYVE domain-containing protein 1	18	17	0.253236	0.23911	0.532814	0.024387	-0.328705	0.135273	-0.608284	0.0142477
ASCC3	Activating signal cointegrator 1 complex subunit 3	21	21	0.140126	0.426754	-0.0257808	0.807987	0.0926179	0.468184	0.258525	0.125229
MYOF	Myoferlin	93	93	-0.0490168	0.772095	-0.234465	0.0954439	-0.00310591	0.913609	0.182343	0.111134
C9orf142	Protein PAXX	4	4	-0.078582	0.64477	0.429723	0.0212896	-0.0224213	0.91171	-0.530726	0.0124188
DTD1	D-tyrosyl-tRNA(Tyr) deacylase 1	6	6	0.105824	0.458963	0.235178	0.23564	-0.230059	0.248839	-0.359413	0.0932486
GPX4	Phospholipid hydroperoxide glutathione peroxidase, mitochondrial	7	7	0.340179	0.145786	0.967135	0.00185333	0.226472	0.267892	-0.400485	0.0899889
AKR1A1	Alcohol dehydrogenase [NADP(+)]	14	14	0.143273	0.518218	-0.147391	0.518218	-0.0222395	0.846729	0.268424	0.469928
OGFR	Opioid growth factor receptor	14	14	-0.0734757	0.631456	0.00208256	0.982179	-0.384394	0.023145	-0.459952	0.00883722
GGH	Gamma-glutamyl hydrolase	9	9	-0.17668	0.588585	1.10737	0.0119487	0.497321	0.145872	-0.786733	0.0652457
SPRY1	Protein sprouty homolog 1	3	3	0.246314	0.556144	-1.01683	0.0221198	0.140963	0.745593	1.40411	0.00848532
PSMA7	Proteasome subunit alpha type-7	12	12	-0.00646066	0.928541	0.260943	0.0160852	-0.0226194	0.928541	-0.290023	0.0160852
FMNL2	Formin-like protein 2	9	9	0.0819003	0.937022	-0.738376	0.035218	0.00506506	0.937022	0.825341	0.035218
ACP1	Low molecular weight phosphotyrosine protein phosphatase	5	5	-0.151646	0.10072	0.195111	0.0529939	0.0352092	0.644198	-0.311548	0.00569757
RPL36	60S ribosomal protein L36	6	6	0.0362111	0.892296	-0.360817	0.111303	-0.0973448	0.699526	0.299683	0.151724
USP24	Ubiquitin carboxyl-terminal hydrolase 24	22	22	-0.0828321	0.646774	0.322115	0.127361	-0.0128352	0.958797	-0.417782	0.0848646
DPCD	Protein DPCD	7	7	0.351583	0.147855	-0.440916	0.0862961	-0.121935	0.530336	0.670564	0.0136954
MPRIP	Myosin phosphatase Rho-interacting protein	36	36	-0.515342	0.0027749	0.112295	0.38933	0.153799	0.289967	-0.473839	0.0027749
NDUFB5	NADH dehydrogenase [ubiquinone] 1 beta subcomplex subunit 5, mitochondrial	5	5	-0.123575	0.494989	-0.469485	0.00460012	0.0427129	0.75767	0.388623	0.0114056
NUCB1	Nucleobindin-1	19	19	0.466318	0.0397764	-0.15788	0.348557	-0.171025	0.348557	0.453173	0.0397764
DNMT1	DNA (cytosine-5)-methyltransferase 1	26	26	0.122172	0.841717	0.507989	0.461532	0.00588341	0.97971	-0.379934	0.489212
AP3S1	AP-3 complex subunit sigma-1	5	5	-0.0886772	0.658684	-0.374396	0.0201553	0.138197	0.505276	0.423916	0.0144408
MT-ND1	NADH-ubiquinone oxidoreductase chain 1	3	3	0.240037	0.750231	-0.636037	0.307411	0.219241	0.750231	1.09531	0.23277
NSUN2	tRNA (cytosine(34)-C(5))-methyltransferase	29	29	-0.0225142	0.931905	0.236973	0.0932456	0.0137573	0.931905	-0.24573	0.0932456
MTX1	Metaxin-1	6	6	0.209453	0.238034	-0.355048	0.0701763	-0.0132592	0.99518	0.551242	0.0110466
PGM1	Phosphoglucomutase-1	31	31	0.327103	0.0739133	-0.0802596	0.461655	-0.178852	0.257981	0.228511	0.14415
SDHB	Succinate dehydrogenase [ubiquinone] iron-sulfur subunit, mitochondrial	11	11	-0.193344	0.745518	-0.853643	0.038255	0.0346461	0.890669	0.694946	0.054241
CHDH	Choline dehydrogenase, mitochondrial	7	7	0.721048	0.00630215	1.53365	3.57556e-05	-0.0648819	0.821985	-0.877488	0.00227183
EEF1A2	Elongation factor 1-alpha 2	16	2	-0.18108	0.890564	1.3641	0.0458977	-0.142575	0.890564	-1.68776	0.0458977
GSTZ1	Maleylacetoacetate isomerase	2	2	-0.269261	0.438455	-1.37538	0.00449368	-0.263277	0.440678	0.842846	0.0392179
GPAA1	Glycosylphosphatidylinositol anchor attachment 1 protein	4	4	-0.0692627	0.795266	-0.411144	0.0210664	0.112475	0.768439	0.454356	0.0203482
MAPK14	Mitogen-activated protein kinase 14	12	12	-0.0750987	0.540277	0.112883	0.452079	-0.122651	0.446549	-0.310633	0.106555
PEX14	Peroxisomal membrane protein PEX14	11	11	-0.0483609	0.704816	-0.374026	0.0788044	-0.153298	0.362652	0.172367	0.299728
MRPS9	28S ribosomal protein S9, mitochondrial	11	11	0.0166552	0.881896	-0.49871	0.0619689	-0.0664769	0.881896	0.448888	0.0619689
IFIT1	Interferon-induced protein with tetratricopeptide repeats 1	13	12	0.339436	0.193634	0.0747955	0.763084	0.153647	0.736262	0.418288	0.101742
MT-CO2	Cytochrome c oxidase subunit 2	7	7	0.0291154	0.947621	-0.30695	0.272234	0.237564	0.29052	0.573629	0.0592535
STMN2	Stathmin-2	6	1	0.153304	0.716428	0.39205	0.344266	-0.405712	0.344266	-0.644458	0.111371
PUS1	tRNA pseudouridine synthase A, mitochondrial	8	8	-0.0698531	0.735477	-0.227609	0.491828	0.241287	0.491828	0.399043	0.288918
PMM2	Phosphomannomutase 2	12	12	-0.453141	0.00701273	-0.0643675	0.601117	-0.131996	0.434042	-0.520769	0.00238267
CDV3	Protein CDV3 homolog	14	14	-0.0679712	0.615797	0.104147	0.615797	-0.334892	0.171105	-0.50701	0.072834
IPO4	Importin-4	18	18	-0.0879042	0.668764	0.269921	0.274582	0.0827178	0.668764	-0.275107	0.274582
KIF4A	Chromosome-associated kinesin KIF4A	22	21	0.279132	0.741791	-0.00176333	0.980552	-0.0117964	0.980552	0.269099	0.741791
HEATR1	HEAT repeat-containing protein 1;HEAT repeat-containing protein 1, N-terminally processed	37	37	-0.0678878	0.804634	-0.337581	0.0279174	0.0321601	0.804634	0.301854	0.0330059
UBA1	Ubiquitin-like modifier-activating enzyme 1	46	46	-0.157952	0.585052	0.0755688	0.764573	-0.0308374	0.812625	-0.264359	0.469507
CHMP5	Charged multivesicular body protein 5	5	5	-0.055203	0.874887	0.0499659	0.874887	-0.246383	0.520704	-0.351552	0.520704
MRPL22	39S ribosomal protein L22, mitochondrial	6	6	0.00336013	0.960145	-0.321582	0.0378231	-0.0604691	0.641563	0.264474	0.059333
YLPM1	YLP motif-containing protein 1	23	23	0.0961056	0.753733	0.198667	0.434311	-0.309674	0.387199	-0.412236	0.178994
NCKAP1	Nck-associated protein 1	28	28	-0.460361	0.0136141	-0.0888361	0.445859	0.084213	0.445859	-0.287312	0.0475519
PSMD5	26S proteasome non-ATPase regulatory subunit 5	15	15	0.0478007	0.898894	-0.341202	0.0355179	-0.0502732	0.898894	0.338729	0.0355179
CTTN	Src substrate cortactin	29	29	0.120792	0.574697	0.465439	0.0183821	-0.108305	0.574697	-0.452952	0.0183821
PECR	Peroxisomal trans-2-enoyl-CoA reductase	6	6	-0.50649	0.624316	0.399407	0.624316	0.245112	0.646829	-0.660784	0.479237
SIRT3	NAD-dependent protein deacetylase sirtuin-3, mitochondrial	3	3	-0.104899	0.72415	-0.790256	0.0519703	0.287746	0.617892	0.973103	0.0302316
ARL8A	ADP-ribosylation factor-like protein 8A	6	3	0.0110478	0.880951	-0.0815111	0.719468	0.161032	0.711146	0.253591	0.709457
MBOAT7	Lysophospholipid acyltransferase 7	7	7	-0.0654531	0.728939	-0.810552	0.0148979	-0.106008	0.705486	0.639091	0.0282962
PLIN3	Perilipin-3	26	26	-0.172538	0.0479915	-0.0692627	0.272074	-0.16711	0.0479915	-0.270385	0.00387447
CCDC97	Coiled-coil domain-containing protein 97	3	3	0.485579	0.631569	-1.22122	0.0296537	-0.34899	0.674625	1.35781	0.0296537
SH2D3A	SH2 domain-containing protein 3A	6	6	-0.204898	0.27584	0.517592	0.0220207	0.218934	0.27584	-0.503556	0.0220207
PDIA6	Protein disulfide-isomerase A6	20	20	0.00724974	0.966761	0.15277	0.139394	-0.0915187	0.351121	-0.237039	0.0385453
ATP5A1	ATP synthase subunit alpha, mitochondrial	38	38	-0.048527	0.584869	-0.218705	0.0186508	0.0904484	0.411486	0.260626	0.00914432
SLC25A18;SLC25A22	Mitochondrial glutamate carrier 2;Mitochondrial glutamate carrier 1	3	3	-0.0305407	0.955508	-1.07989	0.192705	0.307674	0.406699	1.35703	0.0638798
TNPO3	Transportin-3	14	14	0.0687939	0.938168	-0.3583	0.271321	-0.0687939	0.938168	0.3583	0.271321
NOL6	Nucleolar protein 6	13	13	-0.179623	0.153994	-0.635167	0.000476997	-0.134911	0.259296	0.320632	0.0174847
LCLAT1	Lysocardiolipin acyltransferase 1	5	5	-0.299196	0.115536	-0.449777	0.0275637	0.259373	0.145638	0.409954	0.0310628
GMPPB	Mannose-1-phosphate guanyltransferase beta	7	7	-0.0643388	0.550225	0.179923	0.117286	-0.133763	0.218914	-0.378025	0.00978497
PPCS	Phosphopantothenate--cysteine ligase	9	9	-0.0673421	0.585607	0.355611	0.00767098	0.0774045	0.585607	-0.345549	0.00767098
PPP2R4	Serine/threonine-protein phosphatase 2A activator	10	10	0.129751	0.613632	-0.203294	0.443946	0.0399981	0.70789	0.373043	0.277415
SH3GLB2	Endophilin-B2	15	14	0.0242231	0.803456	-0.459955	0.000983272	-0.18628	0.0944413	0.297898	0.0115183
DNAJA1	DnaJ homolog subfamily A member 1	12	12	0.216399	0.771141	-0.1711	0.771141	-0.0397024	0.880205	0.347797	0.771141
USP10	Ubiquitin carboxyl-terminal hydrolase 10	13	13	-0.0550888	0.61045	0.23988	0.0799271	-0.0558018	0.61045	-0.35077	0.0306802
PSMC5	26S protease regulatory subunit 8	24	23	-0.0421499	0.778254	0.133306	0.424503	0.0401146	0.778254	-0.135342	0.424503
HDDC2	HD domain-containing protein 2	6	6	-0.205584	0.247112	0.469055	0.00742576	0.153772	0.326186	-0.520867	0.00742576
ARL8B	ADP-ribosylation factor-like protein 8B	7	4	0.292512	0.354988	-0.245922	0.354988	-0.142565	0.528647	0.395868	0.21948
TFAM	Transcription factor A, mitochondrial	12	12	0.0295206	0.905637	-0.324088	0.11093	-0.0102272	0.905637	0.343381	0.11093
ANXA1	Annexin A1	35	35	0.175896	0.113401	-0.361152	0.00644981	-0.278773	0.0201597	0.258275	0.0201597
VAV2	Guanine nucleotide exchange factor VAV2	11	11	-0.252119	0.150907	-0.66461	0.0031413	-0.111257	0.462134	0.301234	0.0723056
DPP4	Dipeptidyl peptidase 4;Dipeptidyl peptidase 4 membrane form;Dipeptidyl peptidase 4 soluble form	29	29	0.484851	0.00176019	0.0641303	0.623991	-0.02001	0.784754	0.400711	0.00308187
DDX46	Probable ATP-dependent RNA helicase DDX46	38	38	0.0676509	0.610885	0.223415	0.062124	-0.0974915	0.517799	-0.253255	0.0518951
SIRT5	NAD-dependent protein deacylase sirtuin-5, mitochondrial	2	2	-0.0565109	0.893466	0.580174	0.00861765	0.0736181	0.893466	-0.563067	0.00861765
DUS3L	tRNA-dihydrouridine(47) synthase [NAD(P)(+)]-like	3	3	-0.419537	0.65383	-0.984882	0.032154	0.365903	0.65383	0.931248	0.032154
NEK7	Serine/threonine-protein kinase Nek7	5	4	-0.107567	0.524331	0.396713	0.124542	-0.146308	0.524331	-0.650588	0.0268403
FMR1	Fragile X mental retardation protein 1	7	4	0.101259	0.560209	0.660467	0.00413072	0.0669089	0.68799	-0.4923	0.0117506
URB2	Unhealthy ribosome biogenesis protein 2 homolog	7	7	-0.26826	0.21105	-0.801386	0.00423715	-0.0494872	0.802519	0.483639	0.0339549
TOMM70A	Mitochondrial import receptor subunit TOM70	18	18	0.0756857	0.415284	-0.186515	0.0820983	0.0162185	0.882156	0.27842	0.0267389
SYMPK	Symplekin	31	31	0.0233898	0.899929	-0.252364	0.070683	-0.0297036	0.899929	0.24605	0.070683
CMC1	COX assembly mitochondrial protein homolog	2	2	-0.0389426	0.956377	-0.58522	0.0415832	0.0674412	0.956377	0.613718	0.0415832
EIF3H	Eukaryotic translation initiation factor 3 subunit H	14	14	0.0645992	0.763142	0.294388	0.064445	-0.0742365	0.763142	-0.304026	0.064445
SCCPDH	Saccharopine dehydrogenase-like oxidoreductase	6	6	0.239116	0.0922548	0.735024	0.000264906	0.178345	0.181538	-0.317563	0.0235562
MYADM	Myeloid-associated differentiation marker	3	3	-0.113019	0.558475	-0.724311	0.00829843	-0.135338	0.542703	0.475954	0.0378479
GLS	Glutaminase kidney isoform, mitochondrial	19	19	0.352094	0.0488123	0.547593	0.0045301	-0.182945	0.260909	-0.378443	0.0327592
SPTBN2	Spectrin beta chain, non-erythrocytic 2	27	20	-0.148507	0.686282	-1.26562	0.00529051	-0.372491	0.321747	0.744625	0.0342167
PRPF40A	Pre-mRNA-processing factor 40 homolog A	19	19	0.0144271	0.931113	-0.369223	0.0597821	-0.0827642	0.710474	0.300886	0.0801303
PCYOX1	Prenylcysteine oxidase 1	12	12	-0.0766631	0.682929	-0.245398	0.344402	0.162764	0.624481	0.331499	0.260647
HEXB	Beta-hexosaminidase subunit beta;Beta-hexosaminidase subunit beta chain B;Beta-hexosaminidase subunit beta chain A	16	16	-0.160308	0.261254	0.30411	0.0582794	-0.0315931	0.821202	-0.496012	0.00938732
CHCHD2;CHCHD2P9	Coiled-coil-helix-coiled-coil-helix domain-containing protein 2;Putative coiled-coil-helix-coiled-coil-helix domain-containing protein CHCHD2P9, mitochondrial	2	2	0.0202203	0.950316	0.776167	0.0219149	0.178029	0.525968	-0.577918	0.0455954
PCNP	PEST proteolytic signal-containing nuclear protein	7	7	0.151867	0.957949	0.600353	0.12556	-0.124466	0.957949	-0.572952	0.12556
MTMR6	Myotubularin-related protein 6	3	3	-0.587483	0.151062	0.253924	0.542505	-0.220088	0.542505	-1.0615	0.0295179
MTX2	Metaxin-2	4	4	-0.151031	0.455264	-0.69169	0.00445009	-0.0616132	0.764956	0.479045	0.0141902
AIF1L	Allograft inflammatory factor 1-like	4	4	-0.0712026	0.769468	-0.673434	0.0303178	-0.195967	0.449238	0.406264	0.10628
HDLBP	Vigilin	42	42	-0.0739379	0.853583	0.246811	0.321522	0.0450737	0.853583	-0.275675	0.321522
NIT1	Nitrilase homolog 1	6	6	-0.16419	0.634125	0.484625	0.143936	0.0145744	0.968888	-0.634241	0.0942601
TACC3	Transforming acidic coiled-coil-containing protein 3	7	7	-0.171673	0.914573	0.735231	0.835083	-0.004694	0.914573	-0.911598	0.835083
ATP6V0A1	V-type proton ATPase 116 kDa subunit a isoform 1	16	14	0.111532	0.358861	-0.282157	0.0296834	-0.0288088	0.683404	0.364881	0.0124447
AGPAT2	1-acyl-sn-glycerol-3-phosphate acyltransferase beta	3	3	0.05692	0.79893	-0.607401	0.0102685	-0.192894	0.391387	0.471427	0.0293515
EIF2AK2	Interferon-induced, double-stranded RNA-activated protein kinase	19	19	-0.282934	0.154461	0.0459363	0.93368	0.00282604	0.973165	-0.326044	0.154461
MRPS5	28S ribosomal protein S5, mitochondrial	8	8	0.0325991	0.909589	-0.330473	0.199806	0.114853	0.725149	0.477925	0.151122
SWAP70	Switch-associated protein 70	18	18	-0.635202	0.0321787	0.046068	0.882372	0.0949412	0.862899	-0.586329	0.0321787
UTRN	Utrophin	75	73	0.23097	0.127612	0.0191088	0.962041	0.0752824	0.64398	0.287143	0.0422221
NDUFA4	Cytochrome c oxidase subunit NDUFA4	3	3	0.0319001	0.68582	-0.203887	0.197195	0.185958	0.273746	0.421745	0.0321737
NDUFAF2	Mimitin, mitochondrial	6	6	0.0588937	0.949527	-0.773646	0.0472939	0.00602379	0.949527	0.838564	0.0472939
SLC27A4	Long-chain fatty acid transport protein 4	7	7	0.0363418	0.90234	-1.10811	0.00870509	-0.468104	0.227718	0.67635	0.050327
IMPA2	Inositol monophosphatase 2	2	2	0.667687	0.161878	1.32044	0.0149959	-0.249669	0.603168	-0.902417	0.102901
NDUFA10	NADH dehydrogenase [ubiquinone] 1 alpha subcomplex subunit 10, mitochondrial	8	8	0.000981759	0.953153	-0.208038	0.167845	0.135161	0.332833	0.344181	0.0431727
YPEL5	Protein yippee-like 5	2	2	-0.156708	0.68164	0.294096	0.437857	-0.176868	0.67003	-0.627672	0.208891
LRRFIP1	Leucine-rich repeat flightless-interacting protein 1	22	21	0.261647	0.398403	0.601969	0.0331944	-0.22366	0.398403	-0.563983	0.0331944
GNAQ	Guanine nucleotide-binding protein G(q) subunit alpha	9	5	0.0452556	0.680634	-0.40412	0.00993859	-0.112558	0.512804	0.336817	0.014416
NUP210	Nuclear pore membrane glycoprotein 210	38	38	0.00782435	0.922901	0.305582	0.0238284	0.0467006	0.727319	-0.251057	0.032865
PBK	Lymphokine-activated killer T-cell-originated protein kinase	7	7	0.0232779	0.963353	0.410444	0.681082	-0.0604437	0.963353	-0.44761	0.681082
F11R	Junctional adhesion molecule A	5	5	-0.448672	0.0954903	0.53881	0.0601463	0.314265	0.237351	-0.673217	0.0304947
IRS2	Insulin receptor substrate 2	8	8	-0.463834	0.0876324	-0.285017	0.272272	-0.486365	0.0888612	-0.665182	0.0162609
GBF1	Golgi-specific brefeldin A-resistance guanine nucleotide exchange factor 1	19	19	-0.111453	0.461418	0.125872	0.461418	-0.0309741	0.864008	-0.268299	0.281914
HNRNPUL1	Heterogeneous nuclear ribonucleoprotein U-like protein 1	20	20	-0.0115123	0.954648	-0.448718	0.0225208	-0.0761359	0.638029	0.36107	0.0353164
NUP88	Nuclear pore complex protein Nup88	10	10	-0.0683105	0.534945	-0.495636	0.00147121	-0.161035	0.154702	0.266291	0.0313747
PRKDC	DNA-dependent protein kinase catalytic subunit	131	131	0.343835	0.0188149	0.108376	0.478784	0.0542204	0.651	0.289679	0.0203143
NFATC2IP	NFATC2-interacting protein	2	2	-0.704544	0.242919	0.330635	0.621443	0.270431	0.694059	-0.764749	0.242919
GBE1	1,4-alpha-glucan-branching enzyme	16	16	-0.236119	0.1517	0.305096	0.0675406	0.114502	0.340942	-0.426714	0.0212519
PGRMC1	Membrane-associated progesterone receptor component 1	8	8	-0.370813	0.0536575	-0.0206803	0.851103	0.038038	0.850304	-0.312095	0.0536575
RHOT2	Mitochondrial Rho GTPase 2	6	5	-0.404149	0.0736713	-0.0754522	0.651039	-0.157117	0.456371	-0.485814	0.022628
TBC1D5	TBC1 domain family member 5	13	13	-0.180237	0.455975	0.169125	0.468811	-0.291069	0.246801	-0.640431	0.0390867
MANF	Mesencephalic astrocyte-derived neurotrophic factor	6	6	0.0158347	0.887134	0.241077	0.125725	-0.172158	0.293469	-0.3974	0.0254011
RAB29	Ras-related protein Rab-7L1	5	4	-0.068822	0.866553	0.347448	0.0855292	-0.013379	0.904751	-0.429649	0.0855292
MTCH1	Mitochondrial carrier homolog 1	6	6	-0.140192	0.610241	-0.404808	0.0444632	0.17876	0.577093	0.443376	0.0434461
ECE1	Endothelin-converting enzyme 1	9	9	-0.324446	0.195771	-0.658963	0.0118665	0.377862	0.169954	0.712379	0.0115899
UGGT1	UDP-glucose:glycoprotein glucosyltransferase 1	42	42	-0.0844011	0.631981	0.310773	0.149154	0.137152	0.454037	-0.258022	0.168409
PDS5B	Sister chromatid cohesion protein PDS5 homolog B	17	16	0.237039	0.0696682	0.0710831	0.539023	-0.000971839	0.987339	0.164984	0.142114
PDCD6IP	Programmed cell death 6-interacting protein	48	48	-0.0168531	0.850605	0.120196	0.281502	-0.106222	0.328911	-0.243271	0.0936868
GMPS	GMP synthase [glutamine-hydrolyzing]	34	34	-0.00743659	0.931235	0.16655	0.166456	-0.0120033	0.931235	-0.185989	0.166456
NUCB2	Nucleobindin-2;Nesfatin-1	12	12	0.0604739	0.788563	0.342116	0.015923	-0.0231277	0.788563	-0.30477	0.0206052
TARS2	Threonine--tRNA ligase, mitochondrial	9	9	0.00708942	0.99814	0.618536	0.029582	0.00891105	0.99814	-0.602535	0.029582
AK2	Adenylate kinase 2, mitochondrial;Adenylate kinase 2, mitochondrial, N-terminally processed	14	14	-0.0300488	0.840993	-0.380594	0.0121417	-0.138782	0.215137	0.211763	0.0923199
BACH1	Transcription regulator protein BACH1	6	6	0.0168402	0.977386	-0.775599	0.0342813	0.135481	0.848185	0.92792	0.0342813
CFL2	Cofilin-2	9	5	-0.2461	0.105537	-0.0637695	0.650815	-0.0945215	0.605129	-0.276852	0.0672985
MON2	Protein MON2 homolog	15	15	0.0254707	0.944356	-0.390745	0.193229	0.133563	0.473606	0.549779	0.0784904
SCAF1	Splicing factor, arginine/serine-rich 19	3	3	-0.161335	0.470396	-0.324904	0.173182	0.332669	0.219426	0.496237	0.055397
TCP1	T-complex protein 1 subunit alpha	27	27	-0.0388741	0.590468	0.101506	0.262118	-0.0551558	0.536213	-0.195536	0.0779868
GPI	Glucose-6-phosphate isomerase	30	25	0.0880646	0.525297	-0.220465	0.0894325	0.00769439	0.915314	0.316224	0.0412813
SRI	Sorcin	9	9	-0.0302914	0.783773	0.0401471	0.772109	-0.189136	0.0991331	-0.259574	0.0610632
ABHD10	Mycophenolic acid acyl-glucuronide esterase, mitochondrial	11	11	-0.0931094	0.609355	-0.143591	0.57087	0.227652	0.563905	0.278133	0.435947
CYB5B	Cytochrome b5 type B	6	6	0.269385	0.176557	-0.347061	0.0824007	-0.101571	0.533466	0.514875	0.0217844
EPS8	Epidermal growth factor receptor kinase substrate 8	9	9	0.36529	0.220481	0.933693	0.00456211	-0.0903932	0.84012	-0.658796	0.0299491
YARS2	Tyrosine--tRNA ligase, mitochondrial	10	10	-0.0881955	0.696293	-0.340512	0.0855144	0.163968	0.569683	0.416284	0.0629747
PFKP	ATP-dependent 6-phosphofructokinase, platelet type	32	27	-0.325421	0.0587154	0.0846624	0.623333	-0.0933208	0.589022	-0.503404	0.0129862
AUP1	Ancient ubiquitous protein 1	6	6	0.366782	0.390211	-0.253312	0.405751	-0.0791439	0.813511	0.540951	0.164914
COPB2	Coatomer subunit beta	30	30	-0.0299352	0.713169	0.170959	0.0397424	0.0458037	0.627551	-0.15509	0.0397424
HN1	Hematological and neurological expressed 1 protein;Hematological and neurological expressed 1 protein, N-terminally processed	8	8	-0.244503	0.759165	-0.0662179	0.852442	-0.220824	0.759165	-0.399109	0.537395
ETF1	Eukaryotic peptide chain release factor subunit 1	17	17	0.142041	0.276261	0.0956651	0.368914	0.0857007	0.392383	0.132077	0.276261
LSR	Lipolysis-stimulated lipoprotein receptor	11	11	0.0640761	0.94993	-0.347344	0.771247	-0.107584	0.94993	0.303837	0.771247
CUL4B	Cullin-4B	22	13	-0.0821905	0.571859	-0.027938	0.828772	-0.24491	0.115994	-0.299163	0.0465648
XRCC6	X-ray repair cross-complementing protein 6	41	41	0.0425457	0.476188	0.187086	0.0101195	0.0278436	0.575619	-0.116696	0.0540383
TOP3A	DNA topoisomerase 3-alpha	2	2	-0.200837	0.80231	1.32608	0.0295682	-0.152223	0.802976	-1.67914	0.0234036
CRYZ	Quinone oxidoreductase	15	15	-0.0717358	0.268071	0.0140447	0.767269	-0.0913449	0.210085	-0.177125	0.0296944
UBQLN4	Ubiquilin-4	13	9	0.016472	0.975666	0.394268	0.029202	0.027235	0.975666	-0.350561	0.029202
ARF6	ADP-ribosylation factor 6	4	4	0.0429832	0.72842	-0.254128	0.0998656	0.0533295	0.72842	0.350441	0.0700484
SH3BGRL	SH3 domain-binding glutamic acid-rich-like protein	9	9	0.202596	0.154602	0.571638	0.00248522	0.0296571	0.811843	-0.339385	0.0266604
STX3	Syntaxin-3	4	4	-0.115477	0.81315	-0.68203	0.0620726	0.0831939	0.81315	0.649747	0.064601
STX17	Syntaxin-17	7	7	0.0497348	0.981599	-0.890365	0.0779741	-0.0403429	0.981599	0.899757	0.0779741
LRPAP1	Alpha-2-macroglobulin receptor-associated protein	15	15	0.132402	0.636787	0.544341	0.0937675	0.092381	0.636787	-0.319558	0.244486
TOP2A	DNA topoisomerase 2-alpha	67	53	0.361829	0.875592	0.195499	0.875592	0.15225	0.875592	0.31858	0.875592
SNX5	Sorting nexin-5	15	14	0.117695	0.131819	0.317272	0.00140553	0.103147	0.131819	-0.0964298	0.131819
LARP4B	La-related protein 4B	10	10	-0.31081	0.190352	0.0974527	0.589154	-0.115983	0.589154	-0.524246	0.0431859
AXL	Tyrosine-protein kinase receptor UFO	10	10	-0.844971	1.41562e-06	-0.629261	9.157e-06	-0.301738	0.00381289	-0.517447	3.70093e-05
CD9	CD9 antigen	2	2	-0.0342661	0.957379	-1.06082	0.00264022	-0.298428	0.260937	0.728122	0.0149668
PRCC	Proline-rich protein PRCC	5	5	0.391663	0.472375	0.870594	0.047717	-0.294743	0.597631	-0.773675	0.0836709
MRPL38	39S ribosomal protein L38, mitochondrial	8	8	0.0736844	0.689362	-0.184464	0.360706	0.05577	0.689362	0.313918	0.233896
FAM134C	Protein FAM134C	3	3	0.0583983	0.802638	-0.446256	0.0141603	-0.0739232	0.802638	0.430731	0.0141603
FN3KRP	Ketosamine-3-kinase	4	4	-0.135483	0.618106	0.405402	0.157121	0.0122783	0.998421	-0.528606	0.0998349
CRLF3	Cytokine receptor-like factor 3	5	5	-0.010003	0.963336	0.389186	0.0753361	-0.0490002	0.963336	-0.448189	0.0753361
ZC3H11A	Zinc finger CCCH domain-containing protein 11A	11	11	-0.0685531	0.877948	0.030724	0.999547	-0.222968	0.695406	-0.322245	0.695406
MAN2A1	Alpha-mannosidase 2	11	11	-0.198918	0.302568	-0.283335	0.128739	0.358273	0.10615	0.442691	0.0383359
PSMA1	Proteasome subunit alpha type-1	18	18	0.0125271	0.936986	0.303742	0.170453	-0.185375	0.397234	-0.47659	0.0543701
ZNF185	Zinc finger protein 185	19	19	-0.220086	0.46593	0.632169	0.185238	0.53608	0.208434	-0.316175	0.381956
LAMTOR5	Ragulator complex protein LAMTOR5	2	2	-0.0589464	0.958179	-0.476993	0.179083	0.0862118	0.958179	0.504258	0.179083
QSOX2	Sulfhydryl oxidase 2	9	9	0.175707	0.531986	-0.446839	0.0282279	-0.0599678	0.711306	0.562579	0.0184924
SLC25A12	Calcium-binding mitochondrial carrier protein Aralar1	21	16	-0.213278	0.05693	-0.32667	0.00977499	0.168899	0.107814	0.282291	0.0168086
NUDT6	Nucleoside diphosphate-linked moiety X motif 6	5	5	-1.63362	0.012574	0.465538	0.657699	0.305461	0.76161	-1.7937	0.00951358
NUCKS1	Nuclear ubiquitous casein and cyclin-dependent kinase substrate 1	7	7	-0.215335	0.570289	0.599309	0.0562323	-0.124837	0.622775	-0.939481	0.0155867
TNIK	TRAF2 and NCK-interacting protein kinase	14	4	0.141951	0.845871	0.741625	0.0375505	-0.169633	0.776476	-0.769308	0.0260982
MACF1	Microtubule-actin cross-linking factor 1, isoforms 1/2/3/5	112	106	0.0421844	0.633341	0.0394225	0.633341	-0.216917	0.0447283	-0.214155	0.0447283
PLAA	Phospholipase A-2-activating protein	17	17	0.0489096	0.702455	-0.420085	0.0353039	-0.120525	0.587422	0.34847	0.046163
AKR7A2	Aflatoxin B1 aldehyde reductase member 2	7	7	0.0389505	0.791663	-0.0238527	0.791663	0.131572	0.600367	0.194375	0.568554
ATAD3A	ATPase family AAA domain-containing protein 3A	26	12	0.0124694	0.922426	-0.368208	0.0343859	-0.0248319	0.922426	0.355846	0.0343859
ASMTL	N-acetylserotonin O-methyltransferase-like protein	9	9	0.392994	0.283163	-0.598994	0.0668652	-0.248842	0.479327	0.743146	0.0486162
HP1BP3	Heterochromatin protein 1-binding protein 3	21	21	-0.0300621	0.94105	0.176397	0.347819	0.0174986	0.94105	-0.18896	0.347819
SLC25A24	Calcium-binding mitochondrial carrier protein SCaMC-1	24	24	-0.14448	0.326985	-0.400538	0.00810316	0.0520104	0.663968	0.308068	0.0278505
PROSC	Proline synthase co-transcribed bacterial homolog protein	6	6	0.174974	0.273281	0.331806	0.0469735	-0.258206	0.106348	-0.415037	0.0175482
RNASEH2C	Ribonuclease H2 subunit C	7	7	0.0757426	0.683497	0.596814	0.0280563	0.0623336	0.683497	-0.458738	0.054124
BRI3BP	BRI3-binding protein	2	2	0.258462	0.345509	-0.0787036	0.553861	0.161523	0.498645	0.498689	0.0872795
TMOD1	Tropomodulin-1	6	5	2.27122	0.073565	-0.149805	0.956214	-0.124856	0.956214	2.29617	0.073565
LAP3	Cytosol aminopeptidase	24	24	0.182114	0.0629225	0.372494	0.001194	-0.0295332	0.732081	-0.219913	0.0277325
CCT8	T-complex protein 1 subunit theta	37	37	-0.0443941	0.643921	0.112561	0.457619	-0.0814498	0.551715	-0.238405	0.205321
SNX2	Sorting nexin-2	21	19	-0.00605267	0.934637	0.159021	0.168361	-0.118395	0.241197	-0.283468	0.0293685
DENND6A	Protein DENND6A	4	4	-0.0326801	0.915324	0.474312	0.0526012	-0.103807	0.722961	-0.6108	0.0425191
METTL13	Methyltransferase-like protein 13	10	10	-0.0853321	0.580767	0.372629	0.0375042	-0.271539	0.113035	-0.7295	0.00164951
ATG9A	Autophagy-related protein 9A	4	4	0.0886664	0.816287	-0.393089	0.323116	0.639633	0.323116	1.12139	0.114646
SLC25A4	ADP/ATP translocase 1	14	4	-0.0776951	0.768167	-0.30542	0.321319	0.336938	0.321319	0.564663	0.0978852
MYH14	Myosin-14	71	62	0.172181	0.155987	-0.111691	0.244018	0.0543501	0.573112	0.338222	0.0150081
PSMC1	26S protease regulatory subunit 4	27	27	0.000865184	0.987458	0.159403	0.046433	0.00368283	0.987458	-0.154855	0.046433
C9orf78	Uncharacterized protein C9orf78	4	4	-0.128503	0.742245	-0.724876	0.0949614	0.0507881	0.938352	0.647161	0.127782
ASB9	Ankyrin repeat and SOCS box protein 9	2	2	-1.56296	0.0380405	0.474994	0.373307	0.411886	0.445924	-1.62606	0.0341878
ELAVL1	ELAV-like protein 1	15	15	-0.159108	0.100918	-0.282961	0.00755258	0.0367652	0.634259	0.160618	0.0956268
CHAF1B	Chromatin assembly factor 1 subunit B	4	4	-0.244261	0.50952	-0.755184	0.164421	0.342533	0.450787	0.853455	0.152862
FUBP3	Far upstream element-binding protein 3	22	20	-0.0116173	0.921167	-0.201634	0.0299436	0.0287146	0.921167	0.218731	0.0299436
		9	9	-0.136601	0.723875	-1.14713	0.0168258	-0.403702	0.341586	0.606832	0.096456
GSN	Gelsolin	28	28	0.478047	0.0110378	-0.222207	0.0944852	-0.410098	0.0155701	0.290156	0.0402739
MRPS21	28S ribosomal protein S21, mitochondrial	2	2	-0.00934651	0.951078	-0.436692	0.026959	0.0133708	0.951078	0.440716	0.026959
HMBS	Porphobilinogen deaminase	9	9	-0.127294	0.542823	0.284625	0.342471	0.166381	0.542823	-0.245538	0.342471
RANBP1	Ran-specific GTPase-activating protein	9	9	0.0131354	0.959144	0.544036	0.179636	-0.041904	0.959144	-0.572804	0.179636
NCAPG	Condensin complex subunit 3	23	23	0.344508	0.114928	-0.073849	0.729364	-0.0819541	0.729364	0.336403	0.114928
TJP2	Tight junction protein ZO-2	43	43	-0.0113895	0.893682	-0.30187	0.507212	-0.154142	0.507212	0.136339	0.507212
EIF3G	Eukaryotic translation initiation factor 3 subunit G	13	13	0.0218467	0.932728	0.400588	0.200237	-0.0433675	0.932728	-0.422109	0.200237
S100A16	Protein S100-A16	7	7	0.59749	0.0103612	0.329512	0.0595862	0.347447	0.0595862	0.615425	0.00749094
ATP5O	ATP synthase subunit O, mitochondrial	9	9	-0.134629	0.543531	-0.418093	0.0192616	0.0323343	0.84709	0.315798	0.0466065
RPL10	60S ribosomal protein L10	8	8	0.0539012	0.809775	-0.372366	0.105916	-0.126282	0.617739	0.299986	0.168902
TCF25	Transcription factor 25	8	8	0.281883	0.770142	-0.812208	0.180195	-0.255467	0.770142	0.838624	0.180195
SKA1	Spindle and kinetochore-associated protein 1	2	2	0.456623	0.506659	-0.800886	0.155163	-0.157874	0.811282	1.09964	0.0724866
CDC34	Ubiquitin-conjugating enzyme E2 R1	5	4	0.1945	0.488026	0.583286	0.0609437	-0.0122599	0.905197	-0.401046	0.159023
RAP1B;RAP1A	Ras-related protein Rap-1b;Ras-related protein Rap-1A;Ras-related protein Rap-1b-like protein	7	7	0.0245763	0.844781	-0.294183	0.0291639	0.0363702	0.844781	0.35513	0.0291639
NCS1	Neuronal calcium sensor 1	3	3	-0.612222	0.0416723	-1.34075	0.000729145	-0.0535663	0.924329	0.674958	0.0208963
PSMB8	Proteasome subunit beta type-8	7	7	-0.206543	0.366962	0.142735	0.45202	0.0867965	0.620132	-0.262481	0.268288
LAS1L	Ribosomal biogenesis protein LAS1L	9	9	-0.249631	0.134014	-0.416147	0.0158223	0.127624	0.364041	0.29414	0.0615127
TMED10	Transmembrane emp24 domain-containing protein 10	10	10	-0.0627045	0.67447	-0.257566	0.127045	0.115009	0.609771	0.309871	0.0840195
GCN1L1	Translational activator GCN1	109	109	0.162693	0.198167	0.0972972	0.322848	0.0476664	0.566601	0.113063	0.29139
S100A13	Protein S100-A13	5	5	0.710758	0.000731593	0.585555	0.00118143	0.161931	0.243807	0.287134	0.0487135
PDZK1;PDZK1P1	Na(+)/H(+) exchange regulatory cofactor NHE-RF3;Putative PDZ domain-containing protein 1P	9	9	-0.234956	0.469811	-0.174053	0.469811	-0.449542	0.269923	-0.510445	0.269923
FXN	Frataxin, mitochondrial;Frataxin intermediate form;Frataxin(56-210);Frataxin(78-210);Frataxin mature form	4	4	-0.0714227	0.999568	-0.500716	0.146543	0.027932	0.999568	0.457226	0.146543
RTN2	Reticulon-2	3	3	-0.912496	0.0242964	-0.0734852	0.897347	-0.0363629	0.897347	-0.875373	0.0242964
ERP29	Endoplasmic reticulum resident protein 29	14	14	0.0720777	0.648186	0.339536	0.0415502	-0.13928	0.503549	-0.406739	0.0269538
NUP37	Nucleoporin Nup37	6	6	0.00997457	0.942596	0.219067	0.301565	-0.0344449	0.942596	-0.243537	0.301565
BOLA1	BolA-like protein 1	2	2	0.242804	0.0781935	0.269167	0.0483479	-0.300389	0.0483479	-0.326753	0.037328
PLEKHA6	Pleckstrin homology domain-containing family A member 6	4	4	0.278835	0.484612	1.31929	0.0312057	-0.20949	0.657309	-1.24995	0.0469991
C11orf68	UPF0696 protein C11orf68	7	7	-0.138404	0.631306	-0.223944	0.4712	-0.305128	0.4712	-0.219589	0.4712
TCOF1	Treacle protein	35	35	-0.124169	0.796952	0.513683	0.105315	0.0779505	0.796952	-0.559901	0.105315
CPOX	Oxygen-dependent coproporphyrinogen-III oxidase, mitochondrial	11	11	0.432254	0.0120343	-0.0131754	0.842987	-0.122619	0.431225	0.32281	0.0188828
PIK3R1	Phosphatidylinositol 3-kinase regulatory subunit alpha	4	4	0.0841786	0.878878	-0.696046	0.137897	0.104958	0.967674	0.885183	0.137897
GPRC5A	Retinoic acid-induced protein 3	4	4	-0.0923402	0.871715	-1.3359	0.00990257	-0.363339	0.405065	0.880223	0.0328572
GABARAPL2	Gamma-aminobutyric acid receptor-associated protein-like 2	5	5	-0.134274	0.781715	-0.712202	0.128243	0.419504	0.781715	0.997433	0.0968602
MGME1	Mitochondrial genome maintenance exonuclease 1	11	11	0.0511388	0.618767	0.381225	0.00640399	-0.144921	0.344166	-0.475007	0.00239903
GTF3C4	General transcription factor 3C polypeptide 4	18	18	0.0847509	0.244473	-0.301985	0.00221131	-0.209172	0.0237038	0.177563	0.0295826
UBA6	Ubiquitin-like modifier-activating enzyme 6	21	21	0.0329773	0.811694	0.37773	0.0206557	0.114956	0.355621	-0.229796	0.089871
RRS1	Ribosome biogenesis regulatory protein homolog	11	11	-0.00030261	0.94184	-0.185763	0.267043	0.0190362	0.94184	0.204497	0.267043
TBC1D2	TBC1 domain family member 2A	11	11	-0.782614	0.0125902	-1.67423	0.000123427	-0.290219	0.297938	0.601397	0.0397595
NCBP2	Nuclear cap-binding protein subunit 2	3	3	0.0542747	0.58736	-0.503176	0.00645601	-0.204814	0.168405	0.352637	0.0286213
HDAC2	Histone deacetylase 2	10	6	0.0440552	0.726588	-0.209821	0.255537	0.11036	0.61516	0.364237	0.110259
STIP1	Stress-induced-phosphoprotein 1	50	50	0.0605415	0.642243	0.217831	0.0235089	-0.0486348	0.644344	-0.205924	0.0235089
XIAP	E3 ubiquitin-protein ligase XIAP	2	2	-1.43313	0.0336766	0.882612	0.0637324	1.11305	0.0592517	-1.20269	0.0336766
CHTF18	Chromosome transmission fidelity protein 18 homolog	10	9	0.388983	0.148447	-0.590296	0.144203	-0.452469	0.144203	0.526811	0.144203
NOA1	Nitric oxide-associated protein 1	7	7	0.319288	0.187074	-0.541494	0.0381457	-0.220885	0.359367	0.639898	0.0250024
RAB7A	Ras-related protein Rab-7a	15	15	-0.118686	0.388209	-0.183893	0.202943	0.0947782	0.432726	0.159985	0.208535
AAK1	AP2-associated protein kinase 1	4	4	0.160872	0.547092	0.253024	0.322291	-0.491079	0.116557	-0.583232	0.0540553
TMEM106B	Transmembrane protein 106B	5	5	0.115769	0.68372	0.608491	0.11391	0.183993	0.567213	-0.308729	0.327583
SOAT1	Sterol O-acyltransferase 1	2	2	0.724255	0.646712	2.21546	0.0261797	0.198684	0.662453	-1.29252	0.0698891
IRF2BP2	Interferon regulatory factor 2-binding protein 2	2	2	-0.561327	0.0195719	0.357085	0.0971539	0.268196	0.167863	-0.650215	0.010327
C8orf33	UPF0488 protein C8orf33	4	4	0.806836	0.0105442	-0.308799	0.135045	-0.425673	0.11119	0.689961	0.0105442
PGP	Phosphoglycolate phosphatase	7	7	-0.0773493	0.894237	0.678537	0.0618186	0.00165163	0.974573	-0.754234	0.0618186
EMC3	ER membrane protein complex subunit 3	7	7	-0.24852	0.269715	-0.39752	0.0886516	0.202473	0.278347	0.351472	0.0886516
LAMP1	Lysosome-associated membrane glycoprotein 1	8	8	0.185484	0.568783	0.0335526	0.989324	0.317016	0.55509	0.468948	0.292879
CCBL2	Kynurenine--oxoglutarate transaminase 3	10	10	-0.0824452	0.557453	0.0730827	0.570794	-0.144575	0.352839	-0.300103	0.111513
KIAA1279	KIF1-binding protein	11	11	-0.0364373	0.672628	0.0435163	0.672628	-0.217862	0.126237	-0.297816	0.0719698
VPRBP	Protein VPRBP	12	12	-0.0541737	0.606892	0.358135	0.020858	0.10721	0.465196	-0.305098	0.0288882
NEK9	Serine/threonine-protein kinase Nek9	13	13	-0.061918	0.826478	0.233869	0.0699417	0.0262657	0.841894	-0.269521	0.0670509
OSBPL8	Oxysterol-binding protein-related protein 8	16	16	-0.109624	0.801368	-1.11942	0.0474268	-0.161523	0.801368	0.848268	0.0498784
TNS3	Tensin-3	17	17	-0.55977	0.0250715	0.157526	0.626347	0.0448698	0.836372	-0.672425	0.0167133
SFXN1	Sideroflexin-1	17	17	0.0461739	0.821563	-0.21207	0.224997	-0.0202371	0.821563	0.238007	0.224997
CEBPZ	CCAAT/enhancer-binding protein zeta	18	18	-0.0890916	0.52833	-0.486234	0.00939994	-0.0947139	0.506468	0.302429	0.052618
CORO1C	Coronin-1C	18	18	-0.112198	0.657388	0.331789	0.201353	0.0422536	0.789061	-0.401733	0.147163
RPA1	Replication protein A 70 kDa DNA-binding subunit;Replication protein A 70 kDa DNA-binding subunit, N-terminally processed	29	29	0.114536	0.676516	0.0430244	0.676516	-0.0212388	0.800347	0.0502732	0.676516
CPNE1	Copine-1	10	10	-0.3224	0.0643877	0.400538	0.0274912	0.233133	0.154081	-0.489805	0.0153883
CTH	Cystathionine gamma-lyase	11	11	-1.91205	0.124236	0.340233	0.736307	0.531432	0.607956	-1.72085	0.124236
FECH	Ferrochelatase, mitochondrial	5	5	-0.155241	0.503521	-0.228797	0.442302	0.227253	0.448992	0.300808	0.435586
RANGAP1	Ran GTPase-activating protein 1	20	20	-0.0945674	0.741854	0.0793021	0.776465	-0.14543	0.741854	-0.3193	0.717562
ARHGEF28	Rho guanine nucleotide exchange factor 28	3	3	-0.353337	0.338733	0.552195	0.075656	0.323449	0.338733	-0.582083	0.075656
ETFDH	Electron transfer flavoprotein-ubiquinone oxidoreductase, mitochondrial	2	2	-0.222489	0.452181	-1.04324	0.0105465	-0.202102	0.515144	0.618646	0.0730799
CPSF6	Cleavage and polyadenylation specificity factor subunit 6	8	8	-0.0869525	0.504649	0.201394	0.0989039	0.0164255	0.884816	-0.271921	0.0444536
SNAP29	Synaptosomal-associated protein 29	7	7	0.0885078	0.948967	0.321695	0.649003	-0.0550759	0.948967	-0.288263	0.649003
TIMM44	Mitochondrial import inner membrane translocase subunit TIM44	15	15	0.0550852	0.751627	-0.403442	0.128147	-0.194309	0.393873	0.264218	0.320338
TMEM205	Transmembrane protein 205	5	5	0.19017	0.320447	-0.363922	0.0661678	-0.19017	0.320447	0.363922	0.0661678
CPD	Carboxypeptidase D	29	29	-0.366539	0.0602021	0.00918917	0.994768	-0.00461663	0.994768	-0.380345	0.0531437
MRPL19	39S ribosomal protein L19, mitochondrial	9	9	-0.0447421	0.975897	-0.366763	0.0981492	0.0128867	0.975897	0.334908	0.0981492
MSI2	RNA-binding protein Musashi homolog 2	7	7	-0.217249	0.554639	-0.183654	0.61013	0.356379	0.554639	0.322784	0.554639
ACY1	Aminoacylase-1	11	11	0.634756	0.00529992	0.235155	0.135205	-0.06832	0.70104	0.331281	0.073827
GLMN	Glomulin	7	7	0.0733068	0.756125	-0.383218	0.155042	0.213658	0.39443	0.670183	0.0358994
PDZD11	PDZ domain-containing protein 11	2	2	-0.103093	0.617824	0.696262	0.00918801	0.305199	0.188287	-0.494156	0.0399356
EIF3C;EIF3CL	Eukaryotic translation initiation factor 3 subunit C;Eukaryotic translation initiation factor 3 subunit C-like protein	24	24	0.0729371	0.796314	0.175862	0.377678	-0.0624174	0.796314	-0.165343	0.377678
ZCCHC6	Terminal uridylyltransferase 7	4	4	-0.00495738	0.938999	-0.953541	0.0307799	-0.0268681	0.938999	0.921715	0.0307799
MT-ND5	NADH-ubiquinone oxidoreductase chain 5	4	4	0.0495052	0.940241	-0.960977	0.120792	-0.083635	0.940241	0.926847	0.120792
SLC4A1AP	Kanadaptin	7	7	-0.0513358	0.908029	0.429251	0.257238	0.0545066	0.908029	-0.426081	0.257238
MAT2B	Methionine adenosyltransferase 2 subunit beta	14	14	0.065631	0.689451	0.283517	0.146859	0.011557	0.962447	-0.206329	0.210369
SAE1	SUMO-activating enzyme subunit 1;SUMO-activating enzyme subunit 1, N-terminally processed	16	16	0.0446753	0.815892	-0.343097	0.114238	0.149256	0.537679	0.537028	0.0479314
TMEM11	Transmembrane protein 11, mitochondrial	2	2	-0.345745	0.154641	-0.212472	0.337481	0.675006	0.0223048	0.541732	0.0478858
CARM1	Histone-arginine methyltransferase CARM1	11	11	-0.0456122	0.860374	0.24163	0.126657	0.0536773	0.860374	-0.233565	0.126657
INPPL1	Phosphatidylinositol 3,4,5-trisphosphate 5-phosphatase 2	12	12	-0.391811	0.0251806	0.225919	0.129039	-0.0543477	0.712031	-0.672078	0.00134683
RNASEH2A	Ribonuclease H2 subunit A	5	5	0.0624292	0.727938	0.382451	0.197573	-0.155446	0.663502	-0.475468	0.130941
PRKAG1	5-AMP-activated protein kinase subunit gamma-1	7	7	0.306886	0.331083	-0.106238	0.623656	-0.147523	0.623656	0.265601	0.331083
EPHA2	Ephrin type-A receptor 2	22	21	0.0340735	0.966524	0.00925231	0.966524	0.190212	0.261997	0.215033	0.261997
SHCBP1	SHC SH2 domain-binding protein 1	7	7	-0.505613	0.463837	-0.310604	0.657436	-0.5813	0.598258	-0.776309	0.269934
XPNPEP1	Xaa-Pro aminopeptidase 1	18	18	0.252039	0.0330713	0.21989	0.0330713	0.0912329	0.287166	0.123382	0.195221
TBC1D10B	TBC1 domain family member 10B	2	2	-0.678779	0.202875	0.621264	0.202875	0.0786211	0.952447	-1.22142	0.0393557
MVK	Mevalonate kinase	5	5	-0.204738	0.758618	-1.01386	0.0251449	0.0849436	0.915572	0.894067	0.03147
PITPNA	Phosphatidylinositol transfer protein alpha isoform	7	6	-0.123707	0.648976	-0.428932	0.222238	-0.00770261	0.987039	0.297523	0.349967
FOXK2	Forkhead box protein K2	4	4	-0.750148	0.226719	0.397697	0.481279	0.439539	0.481279	-0.708306	0.226719
KDM3B	Lysine-specific demethylase 3B	25	25	-0.102447	0.542398	0.320647	0.136	0.137853	0.478519	-0.285242	0.136
SDSL	Serine dehydratase-like	8	8	0.377265	0.32997	-0.226181	0.497345	-0.180684	0.497345	0.422761	0.314662
CDS2	Phosphatidate cytidylyltransferase 2	3	3	-0.252429	0.419523	0.0909563	0.660559	-0.118436	0.660559	-0.461821	0.201075
NAGA	Alpha-N-acetylgalactosaminidase	4	4	-0.017848	0.817303	0.475502	0.0551655	-0.0748872	0.817303	-0.568237	0.0551655
CTSB	Cathepsin B;Cathepsin B light chain;Cathepsin B heavy chain	5	5	-0.212545	0.333818	0.0034272	0.979803	-0.248447	0.311525	-0.464419	0.0644374
MRPL21	39S ribosomal protein L21, mitochondrial	6	6	0.104911	0.816839	-0.502969	0.196856	0.0864148	0.816839	0.694295	0.18161
MRPL17	39S ribosomal protein L17, mitochondrial	7	7	0.0098369	0.906142	-0.719051	0.00656608	-0.364614	0.0897785	0.364274	0.0897785
ATP5C1	ATP synthase subunit gamma, mitochondrial	11	11	-0.0582931	0.687462	-0.300425	0.0265824	0.00267215	0.994254	0.244804	0.0345328
PTK2	Focal adhesion kinase 1	12	12	-0.148189	0.41457	0.328637	0.0495532	0.0936824	0.595669	-0.383143	0.0422928
ERAP1	Endoplasmic reticulum aminopeptidase 1	17	17	-0.21968	0.475727	0.540485	0.22007	0.289627	0.475727	-0.470539	0.22007
STK10	Serine/threonine-protein kinase 10	4	3	-0.617181	0.266607	0.589118	0.266607	-0.16709	0.852602	-1.37339	0.0709317
SYNRG	Synergin gamma	5	5	0.0934668	0.883325	0.571354	0.039637	-0.0725026	0.883325	-0.550389	0.039637
PSMD1	26S proteasome non-ATPase regulatory subunit 1	34	34	-0.0332118	0.660858	0.134322	0.114463	-0.0315199	0.660858	-0.199054	0.0556415
CTU2	Cytoplasmic tRNA 2-thiolation protein 2	2	2	-0.0250743	0.897702	-0.431204	0.0597278	0.142325	0.680838	0.548455	0.0371766
FAM49A	Protein FAM49A	6	4	-0.594762	0.193017	-0.412396	0.333012	-0.628806	0.195424	-0.811172	0.0758947
SNX27	Sorting nexin-27	10	10	0.325341	0.0079366	0.481143	0.000360328	-0.070833	0.415978	-0.226636	0.0211316
PRRC1	Protein PRRC1	10	10	0.280194	0.128807	-0.0678413	0.757966	0.0195986	0.855803	0.367634	0.0845513
STT3B	Dolichyl-diphosphooligosaccharide--protein glycosyltransferase subunit STT3B	11	10	0.0492953	0.806827	-0.199758	0.195913	0.0311946	0.806827	0.280248	0.181647
RAD23A	UV excision repair protein RAD23 homolog A	13	10	0.0421695	0.805954	0.633461	0.00774526	0.164281	0.345882	-0.42701	0.0341524
ZYX	Zyxin	14	14	-0.096508	0.614075	0.247928	0.367301	-0.106309	0.614075	-0.450744	0.157586
APMAP	Adipocyte plasma membrane-associated protein	17	17	0.0164881	0.841763	-0.238051	0.120769	0.0349677	0.841763	0.289507	0.120769
RPS4X	40S ribosomal protein S4, X isoform	19	19	0.0527415	0.69107	-0.259119	0.169051	-0.094504	0.652042	0.217357	0.181614
LTA4H	Leukotriene A-4 hydrolase	24	24	0.0620097	0.533451	0.343157	0.0095424	0.109667	0.273772	-0.17148	0.0936776
LYPLA1	Acyl-protein thioesterase 1	4	4	0.051574	0.792305	0.414125	0.0385235	0.0368541	0.792305	-0.325697	0.0473726
SUMO1	Small ubiquitin-related modifier 1;Small ubiquitin-related modifier	4	4	0.129053	0.254875	0.179494	0.12208	-0.207055	0.109058	-0.257496	0.0507272
HSD17B8	Estradiol 17-beta-dehydrogenase 8	3	3	-0.206591	0.725175	0.254946	0.725175	0.079215	0.77307	-0.382321	0.725175
PUM2	Pumilio homolog 2	5	2	-0.147575	0.674181	-0.521312	0.14417	0.421415	0.417562	0.795152	0.0561935
UGDH	UDP-glucose 6-dehydrogenase	22	22	0.0744782	0.587102	0.159341	0.309005	0.301031	0.106862	0.216168	0.142682
SERPINB1	Leukocyte elastase inhibitor	21	20	0.132889	0.359646	0.0967851	0.397433	0.177451	0.229751	0.213555	0.127557
PSMD4	26S proteasome non-ATPase regulatory subunit 4	11	7	-0.0925933	0.516709	0.267841	0.143832	-0.10031	0.516709	-0.460744	0.0331727
GNA13	Guanine nucleotide-binding protein subunit alpha-13	12	11	-0.121707	0.452882	-0.657249	0.0037609	-0.181824	0.339675	0.353718	0.0441366
PSMD13	26S proteasome non-ATPase regulatory subunit 13	18	18	-0.0874932	0.405433	0.209411	0.12607	0.0999169	0.405433	-0.196987	0.12607
ALCAM	CD166 antigen	20	20	0.0372848	0.881611	0.460109	0.034781	0.162077	0.345751	-0.260747	0.131642
FLOT2	Flotillin-2	20	20	0.0221926	0.866866	-0.164827	0.227631	0.0657207	0.607646	0.252741	0.131236
CCDC47	Coiled-coil domain-containing protein 47	16	16	-0.112223	0.409337	-0.306285	0.0202374	0.0343795	0.697237	0.228441	0.0577801
TPD52L1	Tumor protein D53	6	6	0.146118	0.541988	0.183384	0.49975	-0.186861	0.499882	-0.224128	0.49975
TXNL1	Thioredoxin-like protein 1	12	12	0.0153752	0.897702	0.311944	0.0648138	0.0618487	0.684326	-0.23472	0.0917375
TRAF6	TNF receptor-associated factor 6	2	2	-0.798847	0.142557	0.168135	0.86058	0.0649736	0.86058	-0.902008	0.142557
SBDS	Ribosome maturation protein SBDS	17	17	0.185596	0.109705	0.187659	0.109195	-0.0955595	0.289111	-0.0976225	0.289111
NUP153	Nuclear pore complex protein Nup153	22	22	-0.140408	0.599371	0.270875	0.520391	-0.0358205	0.868908	-0.447104	0.343128
AARS	Alanine--tRNA ligase, cytoplasmic	39	39	-0.239981	0.848757	-0.0120392	0.978542	0.00292771	0.978542	-0.225014	0.848757
UTP15	U3 small nucleolar RNA-associated protein 15 homolog	12	11	0.0726903	0.526307	-0.101669	0.337392	0.133982	0.325289	0.308341	0.0459801
DHX40	Probable ATP-dependent RNA helicase DHX40	2	2	0.0890806	0.636054	-0.0934866	0.636054	0.355358	0.0964904	0.537925	0.0407387
ERMP1	Endoplasmic reticulum metallopeptidase 1	10	10	0.13465	0.601357	-0.391901	0.0522283	-0.119184	0.60609	0.407366	0.0522283
SAMM50	Sorting and assembly machinery component 50 homolog	13	13	-0.144029	0.504771	-0.323621	0.0536337	0.0747222	0.640793	0.254314	0.0978292
NASP	Nuclear autoantigenic sperm protein	27	27	0.17654	0.654107	0.593395	0.114597	-0.0043811	0.956392	-0.421236	0.177091
NBN	Nibrin	4	4	-0.192883	0.608627	2.06925	0.0042461	1.09078	0.0657402	-1.17135	0.0657402
ZNF622	Zinc finger protein 622	7	7	-0.309018	0.0690535	-0.71222	0.00142499	0.0139933	0.931459	0.417196	0.0242623
SMC2	Structural maintenance of chromosomes protein 2	46	46	0.28703	0.643048	-0.0209826	0.916973	-0.170261	0.643048	0.137751	0.643048
HIP1	Huntingtin-interacting protein 1	11	10	-0.0898314	0.63081	0.136307	0.63081	-0.110225	0.63081	-0.336363	0.524812
CHERP	Calcium homeostasis endoplasmic reticulum protein	13	13	0.0627185	0.763367	-0.17686	0.339584	0.0257887	0.783825	0.265367	0.252919
EBP	3-beta-hydroxysteroid-Delta(8),Delta(7)-isomerase	3	3	0.0237346	0.981505	-1.3132	0.00990648	-0.501696	0.273396	0.835241	0.0533715
BAK1	Bcl-2 homologous antagonist/killer	3	3	0.774291	0.307102	-1.3607	0.071453	-0.764051	0.281921	1.37094	0.0740258
CLTC	Clathrin heavy chain 1	76	76	-0.132347	0.630349	-0.336256	0.100851	0.0787819	0.712766	0.282691	0.130242
CD151	CD151 antigen	2	2	0.362402	0.600862	-0.394113	0.429509	0.267872	0.619099	1.02439	0.202202
CTSC	Dipeptidyl peptidase 1;Dipeptidyl peptidase 1 exclusion domain chain;Dipeptidyl peptidase 1 heavy chain;Dipeptidyl peptidase 1 light chain	4	4	0.169237	0.881117	0.675427	0.108002	-0.228571	0.713121	-0.734761	0.0668249
PFDN1	Prefoldin subunit 1	6	6	-0.271521	0.205354	0.154382	0.409171	-0.0515983	0.798416	-0.477502	0.0506754
TSNAX	Translin-associated protein X	10	10	0.0917792	0.727081	0.759275	0.0424059	0.25382	0.313201	-0.413676	0.195734
KPNA2	Importin subunit alpha-1	16	16	0.0880895	0.996134	0.587312	0.996134	-0.0282244	0.996134	-0.527446	0.996134
TCEA1	Transcription elongation factor A protein 1	20	20	-0.0909737	0.750356	0.323401	0.47466	-0.121384	0.732248	-0.535759	0.317287
TARS	Threonine--tRNA ligase, cytoplasmic	29	29	-0.191744	0.443682	0.018643	0.982642	-0.0127073	0.982642	-0.223094	0.443682
SPAG9	C-Jun-amino-terminal kinase-interacting protein 4	31	31	-0.197906	0.108175	0.251613	0.03273	0.0986335	0.330649	-0.350885	0.00770994
AMIGO2	Amphoterin-induced protein 2	2	2	-1.13056	0.175292	0.240517	0.762261	0.303598	0.762261	-1.06747	0.175292
ENSA	Alpha-endosulfine	7	7	-0.163458	0.822693	0.832325	0.0757391	0.0218095	0.822693	-0.973974	0.0757391
TRAPPC8	Trafficking protein particle complex subunit 8	3	3	-1.37538	0.00266094	0.0539869	0.898804	0.307669	0.416317	-1.12169	0.00327159
NSMCE1	Non-structural maintenance of chromosomes element 1 homolog	2	2	-0.196985	0.498006	-0.506638	0.0847349	0.307698	0.371045	0.617352	0.0619584
RASA1	Ras GTPase-activating protein 1	16	16	-0.60586	0.0794953	0.0899878	0.846951	0.118353	0.846951	-0.577495	0.0794953
PPP1R13L	RelA-associated inhibitor	27	27	-0.139838	0.376349	-0.572771	0.00802798	-0.179886	0.306403	0.253047	0.111747
UCHL3	Ubiquitin carboxyl-terminal hydrolase isozyme L3	7	7	-0.0635651	0.428875	0.0198604	0.756502	-0.122159	0.141614	-0.205584	0.0353123
RECQL	ATP-dependent DNA helicase Q1	14	14	-0.0440552	0.873601	0.0219653	0.873601	0.306419	0.154786	0.240398	0.154786
ATAD3B	ATPase family AAA domain-containing protein 3B	16	3	-0.131296	0.505966	-0.326612	0.103608	0.116017	0.505966	0.311333	0.103608
TCAF1	TRPM8 channel-associated factor 1	11	11	0.650947	0.744504	0.775861	0.765245	-1.7502	0.744504	-1.87511	0.742192
MRPS22	28S ribosomal protein S22, mitochondrial	16	16	-0.0697703	0.694428	-0.331206	0.0379303	-0.00617857	0.920445	0.255257	0.049851
FAM84B	Protein FAM84B	4	4	0.0592608	0.956124	-0.417808	0.587112	0.0292911	0.956124	0.506359	0.587112
UBA3	NEDD8-activating enzyme E1 catalytic subunit	10	10	-0.150825	0.447406	0.221568	0.206003	0.121679	0.480978	-0.250714	0.206003
NELFB	Negative elongation factor B	11	11	0.0840307	0.549677	-0.173913	0.260141	0.0939625	0.526981	0.351906	0.0738791
CLUH	Clustered mitochondria protein homolog	25	25	0.136573	0.689025	-0.2511	0.58819	-0.150467	0.689025	0.237205	0.58819
EEF1G	Elongation factor 1-gamma	25	25	-0.00299874	0.945907	0.140312	0.222299	0.0174801	0.945907	-0.125831	0.222299
ME2	NAD-dependent malic enzyme, mitochondrial	20	19	-0.0370494	0.843267	0.286251	0.163135	0.0723897	0.843267	-0.25091	0.163135
CAPN2	Calpain-2 catalytic subunit	15	15	0.0152668	0.931409	0.31053	0.226926	0.029068	0.931409	-0.266195	0.226926
TIMM17A	Mitochondrial import inner membrane translocase subunit Tim17-A	2	2	-0.0957137	0.959109	-0.666946	0.27721	0.0782593	0.959109	0.649492	0.27721
PIK3R2	Phosphatidylinositol 3-kinase regulatory subunit beta	3	3	0.9053	0.0892189	-1.0367	0.0315702	-0.659509	0.163706	1.28249	0.0232465
TRAPPC4	Trafficking protein particle complex subunit 4	6	6	-0.0857299	0.494876	-0.419312	0.0194103	-0.115477	0.470435	0.218105	0.136686
UBE2K	Ubiquitin-conjugating enzyme E2 K	9	9	0.0310746	0.832355	0.347679	0.110282	0.0226132	0.832355	-0.293991	0.110282
HSPA5	78 kDa glucose-regulated protein	57	56	-0.0304006	0.923237	0.0527415	0.891101	-0.155924	0.480394	-0.239066	0.480394
CTSZ	Cathepsin Z	2	2	0.146841	0.717904	0.188114	0.454528	-0.46068	0.289561	-0.501953	0.147099
TPMT	Thiopurine S-methyltransferase	7	7	0.406381	0.0831409	0.111092	0.719373	0.0734583	0.740222	0.368748	0.0831409
BAX	Apoptosis regulator BAX	7	7	0.1891	0.272944	-0.61224	0.00664635	-0.399493	0.0552234	0.401847	0.0448183
FASTKD2	FAST kinase domain-containing protein 2	7	7	0.327769	0.475543	-0.668329	0.0778149	-0.155219	0.645267	0.84088	0.0513263
TBCA	Tubulin-specific chaperone A	11	11	-0.0101798	0.847957	0.101771	0.632228	-0.23362	0.261599	-0.34557	0.192555
WDR3	WD repeat-containing protein 3	15	15	-0.115869	0.705216	-0.276194	0.327127	0.174834	0.62994	0.335158	0.300618
NUP205	Nuclear pore complex protein Nup205	40	40	-0.105709	0.168783	-0.327144	0.00168738	-0.0977188	0.181169	0.123715	0.111263
STARD3NL	MLN64 N-terminal domain homolog	4	4	0.232902	0.170212	-0.0709807	0.775791	-0.012442	0.928685	0.291441	0.161168
TBC1D9B	TBC1 domain family member 9B	15	15	0.332742	0.0159687	0.0570901	0.478888	-0.0942962	0.361212	0.181356	0.0898488
PDCD5	Programmed cell death protein 5	8	8	0.279292	0.195381	-0.38256	0.0598957	-0.234515	0.217457	0.427337	0.0598957
SURF1	Surfeit locus protein 1	4	4	-0.0677321	0.930402	-0.542173	0.0610296	0.0650152	0.930402	0.539456	0.0610296
RRM1	Ribonucleoside-diphosphate reductase large subunit	22	22	0.243454	0.895194	-0.0401471	0.895194	-0.0998892	0.895194	0.183712	0.895194
HNRNPR	Heterogeneous nuclear ribonucleoprotein R	32	23	-0.0600551	0.749963	-0.167208	0.318607	0.080954	0.749963	0.188107	0.318607
PAFAH1B3	Platelet-activating factor acetylhydrolase IB subunit gamma	9	9	-0.0991909	0.73555	-0.438519	0.110247	-0.00962258	0.955859	0.329705	0.145343
EXOC3	Exocyst complex component 3	7	7	0.0189229	0.933218	-0.763869	0.178662	-0.130897	0.933218	0.651895	0.178662
MRTO4	mRNA turnover protein 4 homolog	15	15	0.0797898	0.448778	-0.294246	0.0252405	-0.129893	0.244785	0.244143	0.0374412
PDXDC1	Pyridoxal-dependent decarboxylase domain-containing protein 1	18	18	0.162642	0.400069	0.208587	0.381758	-0.16556	0.400069	-0.211504	0.381758
COX19	Cytochrome c oxidase assembly protein COX19	2	2	-0.11405	0.976407	0.73346	0.299904	-0.290752	0.383794	-1.13826	0.0925687
SEC14L1	SEC14-like protein 1	15	15	-0.339545	0.880493	-1.44579	0.0781339	0.135789	0.880493	1.24204	0.0781339
COX4I1	Cytochrome c oxidase subunit 4 isoform 1, mitochondrial	9	9	0.0726278	0.550366	-0.20656	0.0953418	0.0324162	0.773188	0.311604	0.0370577
MIA2	Melanoma inhibitory activity protein 2	14	14	-0.0459524	0.93647	0.259867	0.162164	-0.00230279	0.969376	-0.308122	0.162164
SMAP2	Stromal membrane-associated protein 2	3	3	-0.320739	0.000908004	0.3419	0.000445354	0.291334	0.00143942	-0.371306	0.000432012
COTL1	Coactosin-like protein	12	12	-0.284315	0.265981	0.374978	0.183495	-0.0833621	0.710441	-0.742655	0.0306328
MOV10	Putative helicase MOV-10	33	33	-0.00373755	0.962565	0.200169	0.144622	0.00373755	0.962565	-0.200169	0.144622
SH2D4A	SH2 domain-containing protein 4A	13	13	0.261503	0.332812	-0.66166	0.0535612	-0.345206	0.278483	0.577958	0.0557238
FKBP9	Peptidyl-prolyl cis-trans isomerase FKBP9	6	6	0.547399	0.480882	1.47982	0.0718382	0.0855785	0.725732	-0.846843	0.245364
PEX16	Peroxisomal membrane protein PEX16	4	4	-0.0171529	0.858223	-0.614992	0.273694	-0.225672	0.580572	0.372167	0.458388
CIAPIN1	Anamorsin	7	7	0.204524	0.505376	0.332575	0.37787	-0.129083	0.625687	-0.257135	0.449188
C9orf64	UPF0553 protein C9orf64	14	14	-0.128022	0.618457	-0.437209	0.400094	-0.122619	0.618457	0.186568	0.618457
TSG101	Tumor susceptibility gene 101 protein	14	14	-0.0702431	0.505868	0.172181	0.0869686	0.0597062	0.51193	-0.182718	0.0869686
PSMD7	26S proteasome non-ATPase regulatory subunit 7	14	14	-0.0790092	0.601677	0.185117	0.297924	-0.0641653	0.601677	-0.328292	0.108118
PKN2	Serine/threonine-protein kinase N2	20	20	-0.237808	0.126365	0.132599	0.214861	0.212071	0.126365	-0.158337	0.171133
TMX2	Thioredoxin-related transmembrane protein 2	5	5	0.208285	0.805454	-0.594361	0.387784	-0.2754	0.787466	0.527247	0.387784
NUDT1	7,8-dihydro-8-oxoguanine triphosphatase	3	3	0.120411	0.759071	0.275901	0.508848	-0.102162	0.759071	-0.257651	0.508848
NDUFS8	NADH dehydrogenase [ubiquinone] iron-sulfur protein 8, mitochondrial	4	4	-0.140415	0.639332	-0.440858	0.0837487	0.25269	0.505425	0.553133	0.0533269
HSD17B7	3-keto-steroid reductase	4	4	0.0330741	0.836474	0.596935	0.115212	0.073657	0.836474	-0.490204	0.115212
UBE2L3	Ubiquitin-conjugating enzyme E2 L3	7	7	-0.196143	0.393766	0.193574	0.393766	0.0603378	0.647919	-0.329379	0.17781
VPS4B	Vacuolar protein sorting-associated protein 4B	9	7	-0.49806	0.0172471	0.085275	0.74919	0.0187023	0.979989	-0.564633	0.0127639
ATP1A1	Sodium/potassium-transporting ATPase subunit alpha-1	33	23	-0.104672	0.393963	-0.311503	0.0319694	-0.00582437	0.985647	0.201006	0.0982201
TMEM214	Transmembrane protein 214	14	14	0.117914	0.797554	-0.512117	0.0809564	-0.129736	0.797554	0.500295	0.0809564
ADRM1	Proteasomal ubiquitin receptor ADRM1	4	4	0.281558	0.23398	0.484005	0.0378186	-0.18051	0.404982	-0.382958	0.0686968
TOMM34	Mitochondrial import receptor subunit TOM34	9	9	0.33241	0.131997	0.5205	0.0181373	-0.039833	0.751151	-0.227923	0.183417
NRD1	Nardilysin	12	12	0.418495	0.667863	1.66016	0.0517578	0.26154	0.543246	-0.980127	0.176127
CLASP2	CLIP-associating protein 2	20	17	0.0597764	0.778575	0.423297	0.176443	0.0438363	0.778575	-0.319684	0.178677
PYCR1	Pyrroline-5-carboxylate reductase 1, mitochondrial	12	12	-0.135437	0.80427	-0.0827325	0.80427	-0.170499	0.80427	-0.223204	0.80427
LGALSL	Galectin-related protein	3	3	-0.730511	0.134961	0.307615	0.656815	0.12054	0.809565	-0.917585	0.0977053
CNDP2	Cytosolic non-specific dipeptidase	23	23	-0.0578809	0.673053	0.0740863	0.673053	-0.0184078	0.912363	-0.150375	0.673053
OSBPL10	Oxysterol-binding protein-related protein 10	11	9	0.0765745	0.754695	0.209655	0.495057	-0.127876	0.723451	-0.260956	0.4543
PAICS	Multifunctional protein ADE2;Phosphoribosylaminoimidazole-succinocarboxamide synthase;Phosphoribosylaminoimidazole carboxylase	22	22	-0.015481	0.76858	0.105889	0.133645	-0.101193	0.153525	-0.222563	0.0132042
RFT1	Protein RFT1 homolog	5	5	0.0109779	0.976006	0.283163	0.430712	0.0552499	0.832891	-0.216935	0.430712
LAMTOR1	Ragulator complex protein LAMTOR1	9	9	-0.0227201	0.843452	-0.340885	0.0514419	-0.188304	0.25554	0.129861	0.308823
PRDX6	Peroxiredoxin-6	19	19	-0.0165723	0.899152	0.422379	0.11393	0.100451	0.698664	-0.3385	0.155514
QTRT1	Queuine tRNA-ribosyltransferase	5	5	0.119034	0.68035	-0.348814	0.308799	-0.181607	0.523225	0.286242	0.317768
IPO11	Importin-11	9	9	0.00561205	0.961483	0.307667	0.105032	0.0724794	0.637658	-0.229576	0.157096
NDUFB9	NADH dehydrogenase [ubiquinone] 1 beta subcomplex subunit 9	6	6	-0.123693	0.522944	-0.430313	0.0245056	0.0216031	0.992664	0.328223	0.0490619
RARS2	Probable arginine--tRNA ligase, mitochondrial	7	7	0.15248	0.72579	0.0497776	0.72579	0.154028	0.72579	0.25673	0.670331
MPP6	MAGUK p55 subfamily member 6	8	6	0.164428	0.505894	-0.440204	0.0699006	-0.17057	0.505894	0.434061	0.0699006
PLCD3	1-phosphatidylinositol 4,5-bisphosphate phosphodiesterase delta-3	15	15	0.269764	0.335538	-0.191546	0.409886	0.112811	0.76841	0.574121	0.0843455
SLC7A5	Large neutral amino acids transporter small subunit 1	7	7	-0.0580222	0.889591	-0.481189	0.247836	0.170257	0.87805	0.593423	0.20879
MYEF2	Myelin expression factor 2	13	13	-0.247118	0.370501	0.339118	0.118113	0.121888	0.440244	-0.464348	0.0954582
MSH2	DNA mismatch repair protein Msh2	9	9	0.478959	0.0708386	-0.122812	0.713677	-0.155036	0.713677	0.446735	0.0708386
CDC27	Cell division cycle protein 27 homolog	11	11	0.236631	0.372546	0.39237	0.164954	-0.0314245	0.849213	-0.187163	0.372546
CYC1	Cytochrome c1, heme protein, mitochondrial	4	4	-0.109915	0.950798	-0.92447	0.0593986	0.00263506	0.950798	0.81719	0.0593986
NUDT2	Bis(5-nucleosyl)-tetraphosphatase [asymmetrical]	3	3	0.0925502	0.887148	-0.866326	0.204269	-0.191114	0.887148	0.767762	0.204269
ITGB3	Integrin beta-3	7	7	-0.47969	0.10562	0.120993	0.570139	-0.150637	0.578404	-0.751321	0.0209564
PSMA5	Proteasome subunit alpha type-5	10	10	-0.0851353	0.64482	0.177169	0.496062	0.0878335	0.64482	-0.17447	0.496062
TMOD3	Tropomodulin-3	16	15	-0.134342	0.270383	0.102791	0.316595	0.0045886	0.981519	-0.232544	0.0707661
RHOT1	Mitochondrial Rho GTPase 1	5	4	0.0525826	0.827596	-0.389441	0.233452	0.113382	0.574312	0.555406	0.116294
NDUFV1	NADH dehydrogenase [ubiquinone] flavoprotein 1, mitochondrial	13	13	-0.228072	0.392909	-0.350709	0.200357	0.123695	0.567923	0.246332	0.352514
TXN	Thioredoxin	8	8	-0.00729808	0.940646	-0.430392	0.12098	0.0560013	0.940646	0.479095	0.12098
AP3D1	AP-3 complex subunit delta-1	22	22	0.0569438	0.718995	-0.104127	0.673355	-0.0102683	0.908791	0.150803	0.644425
AFG3L2	AFG3-like protein 2	24	23	0.00737199	0.839247	-0.355636	0.086774	-0.0678531	0.75142	0.295155	0.106027
AASS	Alpha-aminoadipic semialdehyde synthase, mitochondrial;Lysine ketoglutarate reductase;Saccharopine dehydrogenase	3	3	-0.0642577	0.76701	1.18026	0.00366334	0.82103	0.02169	-0.423488	0.182096
FGFR1OP	FGFR1 oncogene partner	6	6	0.323068	0.19338	0.252946	0.19338	-0.351838	0.19338	-0.281716	0.19338
GOLM1	Golgi membrane protein 1	6	6	0.276143	0.767769	0.341585	0.701793	-0.338223	0.701793	-0.403665	0.701793
BABAM1	BRISC and BRCA1-A complex member 1	7	7	-0.422891	0.314069	0.430678	0.314069	0.203427	0.505696	-0.650142	0.217634
AKR1C2	Aldo-keto reductase family 1 member C2	12	2	0.684682	0.315283	0.573892	0.434664	0.95761	0.159282	1.0684	0.075172
GLUD1;GLUD2	Glutamate dehydrogenase 1, mitochondrial;Glutamate dehydrogenase 2, mitochondrial	23	23	0.0152399	0.836705	-0.168697	0.13548	0.0375083	0.836705	0.221445	0.13548
SNTB1	Beta-1-syntrophin	13	13	-0.872793	0.172089	-0.590032	0.36051	-0.655975	0.36051	-0.938736	0.172089
RPS9	40S ribosomal protein S9	19	19	0.00875318	0.972331	-0.190455	0.34178	0.02301	0.972331	0.222218	0.34178
KIF13B	Kinesin-like protein KIF13B	15	13	0.146841	0.232928	0.367986	0.0123101	0.0101384	0.922463	-0.211006	0.0698925
GRIPAP1	GRIP1-associated protein 1	13	13	0.257521	0.270603	0.428315	0.0884265	-0.307634	0.264235	-0.478429	0.0884265
TPBG	Trophoblast glycoprotein	4	4	-0.434666	0.22489	-0.348225	0.22489	0.649503	0.0725394	0.563061	0.0725394
VDAC2	Voltage-dependent anion-selective channel protein 2	12	12	-0.147612	0.300459	-0.203911	0.138465	0.221145	0.138465	0.277444	0.0696215
VAPA	Vesicle-associated membrane protein-associated protein A	13	12	-0.100903	0.434313	-0.418165	0.0124639	-0.0960096	0.460897	0.221253	0.109338
LRRFIP2	Leucine-rich repeat flightless-interacting protein 2	7	6	0.0557673	0.882284	0.267174	0.247297	-0.0335526	0.882284	-0.244959	0.247297
HSPBP1	Hsp70-binding protein 1	10	10	0.176589	0.629967	-0.311751	0.4215	0.0602809	0.651469	0.548621	0.233202
NAA25	N-alpha-acetyltransferase 25, NatB auxiliary subunit	20	20	-0.180228	0.118877	0.13295	0.136434	0.140436	0.136434	-0.172742	0.118877
PSPC1	Paraspeckle component 1	15	15	-0.221603	0.176868	0.255595	0.176868	0.231308	0.176868	-0.24589	0.176868
IKBKG	NF-kappa-B essential modulator	5	5	-0.128545	0.698264	0.375838	0.158883	-0.0887525	0.785241	-0.593136	0.0953004
NOC3L	Nucleolar complex protein 3 homolog	12	12	-0.34853	0.200609	-0.58335	0.0364184	0.104095	0.669335	0.338914	0.200609
MST1R	Macrophage-stimulating protein receptor;Macrophage-stimulating protein receptor alpha chain;Macrophage-stimulating protein receptor beta chain	7	6	-0.590835	0.142815	-0.910601	0.0184879	0.227559	0.484144	0.547325	0.102162
STRAP	Serine-threonine kinase receptor-associated protein	15	15	0.13112	0.740526	0.222152	0.740526	-0.0318087	0.931227	-0.122841	0.740526
COX6C	Cytochrome c oxidase subunit 6C	5	5	0.0452212	0.923392	-0.469314	0.146735	-0.0328837	0.962709	0.481652	0.146735
TP53I3	Quinone oxidoreductase PIG3	7	7	-0.12251	0.95463	-0.946763	0.0605542	0.156862	0.95463	0.981115	0.0605542
SCRN2	Secernin-2	7	7	0.309249	0.297202	-0.374045	0.279365	-0.389739	0.279365	0.293555	0.279365
NLE1	Notchless protein homolog 1	12	12	-0.0449616	0.863852	0.249922	0.0824442	0.0224093	0.863852	-0.272474	0.0824442
FASN	Fatty acid synthase;[Acyl-carrier-protein] S-acetyltransferase;[Acyl-carrier-protein] S-malonyltransferase;3-oxoacyl-[acyl-carrier-protein] synthase;3-oxoacyl-[acyl-carrier-protein] reductase;3-hydroxyacyl-[acyl-carrier-protein] dehydratase;Enoyl-[acyl-carrier-protein] reductase;Oleoyl-[acyl-carrier-protein] hydrolase	95	95	-0.0657032	0.978389	0.000752776	0.978389	-0.0510923	0.978389	-0.117548	0.978389
MANBA	Beta-mannosidase	4	4	-0.666512	0.0897949	0.466332	0.0897949	0.559712	0.0897949	-0.573133	0.0897949
MAP7	Ensconsin	8	8	0.465957	0.226062	0.441602	0.226062	-0.274193	0.404238	-0.249838	0.404238
UXS1	UDP-glucuronic acid decarboxylase 1	7	7	-0.104697	0.561937	-0.0701261	0.663388	-0.338699	0.103566	-0.37327	0.0598111
TCERG1	Transcription elongation regulator 1	24	24	0.000614305	0.955262	0.17722	0.435719	-0.0513039	0.910753	-0.227909	0.435719
AGL	Glycogen debranching enzyme;4-alpha-glucanotransferase;Amylo-alpha-1,6-glucosidase	34	34	-0.0135784	0.844796	-0.207658	0.0217516	0.0446053	0.786027	0.238685	0.0160713
NFAT5	Nuclear factor of activated T-cells 5	3	3	0.332531	0.649222	-0.5435	0.362573	0.127004	0.652982	1.00303	0.146121
EIF2D	Eukaryotic translation initiation factor 2D	6	6	0.377242	0.115675	0.618657	0.0139149	-0.0479345	0.858472	-0.289349	0.146345
NOP14	Nucleolar protein 14	11	11	-0.174295	0.951865	-1.42122	0.0805742	-0.161281	0.829318	1.08564	0.0819273
MYBBP1A	Myb-binding protein 1A	37	37	-0.19514	0.117103	-0.363595	0.0122968	-0.0195011	0.821485	0.148954	0.149579
EPDR1	Mammalian ependymin-related protein 1	5	5	-0.605793	0.0236878	0.235458	0.423864	0.000827471	0.980925	-0.840424	0.00754501
PRRC2B	Protein PRRC2B	14	13	0.252329	0.614381	-0.224465	0.614381	-0.0690343	0.888132	0.407759	0.614381
MLEC	Malectin	8	8	0.027959	0.827248	-0.296049	0.343783	-0.0828462	0.827248	0.241162	0.343783
MRPS18A	28S ribosomal protein S18a, mitochondrial	2	2	-0.043966	0.804744	-0.498104	0.00830796	-0.164066	0.251512	0.290072	0.0560627
LAMTOR2	Ragulator complex protein LAMTOR2	5	5	-0.0766989	0.664469	-0.490117	0.0417589	-0.129527	0.52248	0.283891	0.153251
MTOR	Serine/threonine-protein kinase mTOR	12	12	-0.159875	0.441067	0.129428	0.501222	-0.0480371	0.753291	-0.337339	0.203319
ACTBL2	Beta-actin-like protein 2	13	4	12.0017	0.101521	-9.10004	0.797958	-10.2854	0.797958	10.8163	0.101521
TMEM238	Transmembrane protein 238	2	2	0.409653	0.413901	-0.306377	0.466256	0.288796	0.649482	1.00483	0.13779
C16orf58	RUS1 family protein C16orf58	4	4	0.375686	0.0895217	-0.238939	0.233877	-0.157639	0.351056	0.456986	0.0506597
PFDN5	Prefoldin subunit 5	7	7	-0.160064	0.241731	0.216994	0.241571	-0.00104809	0.987455	-0.378106	0.0436972
C12orf10	UPF0160 protein MYG1, mitochondrial	10	10	0.244586	0.14546	0.0327561	0.948402	0.0189503	0.948402	0.23078	0.14546
NUDT5	ADP-sugar pyrophosphatase	11	11	-0.0925072	0.48994	0.142501	0.369428	-0.0364318	0.804761	-0.27144	0.143673
RNF213	E3 ubiquitin-protein ligase RNF213	100	100	-0.0461989	0.846767	0.124933	0.620493	0.0208815	0.846767	-0.150251	0.620493
HTATIP2	Oxidoreductase HTATIP2	8	8	-0.171845	0.52904	0.356418	0.279834	-0.130906	0.590815	-0.65917	0.0913649
RAB5A	Ras-related protein Rab-5A	11	8	0.0678737	0.891239	-0.439057	0.132107	0.0257393	0.891239	0.53267	0.132107
MICU1	Calcium uptake protein 1, mitochondrial	4	4	-0.156435	0.279084	-0.788212	0.000551536	-0.349977	0.0538306	0.2818	0.0634716
UROD	Uroporphyrinogen decarboxylase	5	5	0.565075	0.13185	0.0298276	0.965216	0.0246843	0.965216	0.559932	0.13185
VPS52	Vacuolar protein sorting-associated protein 52 homolog	11	11	-0.0129391	0.829727	-0.0130483	0.829727	-0.122228	0.137345	-0.122119	0.137345
TRMT1	tRNA (guanine(26)-N(2))-dimethyltransferase	7	7	0.480458	0.0458255	-0.346014	0.0629834	-0.49245	0.0458255	0.334021	0.0629834
COX5A	Cytochrome c oxidase subunit 5A, mitochondrial	7	7	-0.0399981	0.801308	-0.2818	0.349158	-0.0547893	0.801308	0.187013	0.349158
MAP1LC3B2;MAP1LC3B;MAP1LC3A	Microtubule-associated proteins 1A/1B light chain 3 beta 2;Microtubule-associated proteins 1A/1B light chain 3B;Microtubule-associated proteins 1A/1B light chain 3A	2	2	-0.417687	0.645996	-0.733747	0.195236	0.283563	0.738339	0.599623	0.23192
NUB1	NEDD8 ultimate buster 1	5	5	-0.500556	0.00893803	-0.0705981	0.570045	0.101437	0.462039	-0.328521	0.0253933
SORBS3	Vinexin	6	6	0.0748872	0.89436	0.249831	0.430801	-0.086999	0.89436	-0.261942	0.430801
TECR	Very-long-chain enoyl-CoA reductase	10	10	-0.0210674	0.909491	-0.293569	0.182022	0.0886965	0.866039	0.361198	0.158493
HMMR	Hyaluronan mediated motility receptor	14	14	-0.21721	0.735395	0.282041	0.735395	0.0780329	0.980949	-0.421218	0.735395
RABGGTB	Geranylgeranyl transferase type-2 subunit beta	3	3	0.331015	0.63236	1.04056	0.0878225	-0.399096	0.529863	-1.10864	0.0719503
EXOSC5	Exosome complex component RRP46	3	3	0.0614005	0.83997	-0.500385	0.0800524	-0.17265	0.575623	0.389136	0.146942
HSPH1	Heat shock protein 105 kDa	20	17	-0.157359	0.528257	0.108164	0.528257	-0.174578	0.528257	-0.440102	0.220497
SND1	Staphylococcal nuclease domain-containing protein 1	40	40	-0.133984	0.081595	-0.304196	0.000715398	-0.266578	0.00239447	-0.096366	0.149292
SPTBN1	Spectrin beta chain, non-erythrocytic 1	131	122	-0.101164	0.629543	0.115845	0.600281	0.0439115	0.679959	-0.173097	0.419229
PCYT1A	Choline-phosphate cytidylyltransferase A	9	9	0.218571	0.19586	0.0376143	0.723451	0.120076	0.51809	0.301033	0.0671439
ROCK1	Rho-associated protein kinase 1	26	21	-0.185018	0.364028	0.147048	0.364028	-0.096268	0.496138	-0.428334	0.057494
RNPS1	RNA-binding protein with serine-rich domain 1	4	4	-0.020901	0.994706	-0.2251	0.61711	0.0604986	0.994706	0.264697	0.61711
ASAH1	Acid ceramidase;Acid ceramidase subunit alpha;Acid ceramidase subunit beta	12	12	-0.262364	0.703237	0.305724	0.703237	0.0939149	0.730481	-0.474173	0.703237
VMA21	Vacuolar ATPase assembly integral membrane protein VMA21	3	3	0.447868	0.494715	-0.375973	0.494715	0.22321	0.494715	1.04705	0.231066
AGK	Acylglycerol kinase, mitochondrial	11	11	-0.257713	0.0915797	-0.468769	0.00408737	0.0458037	0.773574	0.256861	0.0785038
HMOX2	Heme oxygenase 2	14	14	-0.181275	0.242683	-0.425217	0.0181614	0.0223678	0.930077	0.26631	0.101069
TGFBRAP1	Transforming growth factor-beta receptor-associated protein 1	8	8	0.229916	0.674401	-0.267717	0.567836	0.228121	0.613341	0.725753	0.347141
CBX1	Chromobox protein homolog 1	4	3	-0.200308	0.436306	0.479453	0.0949571	0.159556	0.533766	-0.520206	0.0949571
SRBD1	S1 RNA-binding domain-containing protein 1	8	8	0.0608209	0.919712	-0.303643	0.275911	-0.0554776	0.919712	0.308986	0.275911
NT5DC3	5-nucleotidase domain-containing protein 3	4	4	-0.586529	0.122056	-0.0279746	0.866469	0.202466	0.525727	-0.356089	0.172381
GLUL	Glutamine synthetase	2	2	-1.01446	0.295322	1.57962	0.295322	-0.252709	0.822539	-2.84679	0.0720375
STX4	Syntaxin-4	7	7	0.114062	0.525632	-0.231024	0.442154	-0.161856	0.442154	0.18323	0.442154
COX7C	Cytochrome c oxidase subunit 7C, mitochondrial	2	2	0.0407608	0.895774	-0.427359	0.103602	0.069805	0.726452	0.537925	0.0808645
HK2	Hexokinase-2	18	15	0.135579	0.644	-0.579207	0.140883	-0.26749	0.491147	0.447295	0.163049
WDR48	WD repeat-containing protein 48	3	3	0.313774	0.368169	0.12583	0.612277	0.281115	0.368169	0.469059	0.158985
DERL1	Derlin-1	3	3	-0.0102186	0.980048	-0.73552	0.120018	0.110796	0.980048	0.836097	0.120018
ATP6V0A2	V-type proton ATPase 116 kDa subunit a isoform 2	7	5	0.569254	0.411958	-0.0172093	0.977596	0.234022	0.489136	0.820485	0.109158
SCAMP2	Secretory carrier-associated membrane protein 2	3	3	-0.066967	0.762121	-0.506768	0.151743	-0.0813883	0.762121	0.358412	0.164358
HSPA13	Heat shock 70 kDa protein 13	6	6	0.327418	0.253965	0.446454	0.188997	0.440648	0.188997	0.321612	0.223912
HACD3	Very-long-chain (3R)-3-hydroxyacyl-CoA dehydratase 3	9	9	-0.102893	0.531251	-0.368571	0.0124571	0.0941932	0.531251	0.359872	0.0124571
UBQLN2	Ubiquilin-2	10	6	-0.048842	0.889892	0.852764	0.0953781	0.325117	0.462083	-0.576489	0.234565
WDR75	WD repeat-containing protein 75	12	12	-0.102781	0.85151	-0.400211	0.180201	0.0638474	0.85151	0.361277	0.180201
BOP1	Ribosome biogenesis protein BOP1	15	15	0.0154631	0.948985	-0.181229	0.710013	-0.0918457	0.710013	0.104846	0.710013
MAP2K2	Dual specificity mitogen-activated protein kinase kinase 2	13	9	-0.0274843	0.821457	0.460109	0.0427431	0.140285	0.57188	-0.347308	0.079444
ARPIN	Arpin	4	4	0.067667	0.824502	0.390891	0.0434526	-0.0842239	0.824502	-0.407448	0.0434526
TAPBP	Tapasin	3	3	-0.115263	0.952703	-0.963769	0.133446	0.0246843	0.952703	0.873191	0.133446
CTDSPL	CTD small phosphatase-like protein	4	4	-0.474885	0.153615	-0.720267	0.0198394	0.111239	0.760767	0.356621	0.153615
GINS4	DNA replication complex GINS protein SLD5;DNA replication complex GINS protein SLD5, N-terminally processed	5	5	0.0924274	0.811601	0.142284	0.750297	-0.267459	0.750297	-0.317316	0.750297
MRPL14	39S ribosomal protein L14, mitochondrial	6	6	0.105047	0.400224	-0.336098	0.0395725	-0.24768	0.145865	0.193465	0.147664
SIN3A	Paired amphipathic helix protein Sin3a	22	22	-0.0343101	0.829822	-0.294896	0.205	-0.105616	0.494763	0.154969	0.406989
CSNK1D;CSNK1E	Casein kinase I isoform delta;Casein kinase I isoform epsilon	6	6	-0.0275557	0.93781	-0.27937	0.325951	0.0142042	0.93781	0.266018	0.325951
IL18	Interleukin-18	2	2	-0.713385	0.159921	0.0737596	0.832956	-0.174325	0.783554	-0.961469	0.0764348
ATL3	Atlastin-3	14	14	0.261555	0.454405	-0.257754	0.454405	-0.123867	0.570834	0.395442	0.258317
F3	Tissue factor	3	3	-0.86344	0.0145372	-0.603405	0.033119	1.36072	0.00134816	1.10068	0.00183426
SLC12A2	Solute carrier family 12 member 2	10	10	0.237699	0.523049	0.13647	0.523049	0.323593	0.385535	0.424822	0.317384
AATF	Protein AATF	10	10	-0.0951007	0.632918	-0.383724	0.118945	-0.0057923	0.96814	0.282831	0.193643
SEPTIN10	Septin-10	12	12	-0.00627845	0.976388	-0.062097	0.58333	0.116932	0.374336	0.172751	0.259222
GAA	Lysosomal alpha-glucosidase;76 kDa lysosomal alpha-glucosidase;70 kDa lysosomal alpha-glucosidase	20	20	-0.144853	0.538285	0.227043	0.446372	-0.110054	0.569598	-0.481949	0.154829
NCLN	Nicalin	12	12	-0.0541167	0.765799	-0.205328	0.110426	0.029168	0.765799	0.18038	0.125567
NOC2L	Nucleolar complex protein 2 homolog	10	10	-0.181217	0.283859	-0.605739	0.00645746	-0.106203	0.518648	0.318318	0.0811323
SRSF4	Serine/arginine-rich splicing factor 4	7	4	0.484814	0.34465	-0.499491	0.34465	-0.655468	0.34465	0.328836	0.418568
SUZ12	Polycomb protein SUZ12	7	7	-0.29262	0.375968	0.420558	0.182911	0.231618	0.375968	-0.48156	0.182911
GORASP1	Golgi reassembly-stacking protein 1	2	2	0.255418	0.3161	-0.540092	0.0959458	-0.334556	0.248187	0.460954	0.0959458
IKBKAP	Elongator complex protein 1	23	23	0.0392213	0.794745	-0.108934	0.726593	0.0374	0.794745	0.185556	0.701612
DRG1	Developmentally-regulated GTP-binding protein 1	13	13	-0.0233745	0.849581	-0.213595	0.125398	0.0391706	0.849581	0.229392	0.125398
CLIP2	CAP-Gly domain-containing linker protein 2	29	25	-0.264733	0.187921	-0.123889	0.342225	-0.231887	0.214191	-0.37273	0.0793563
SFN	14-3-3 protein sigma	17	14	0.318497	0.0518225	0.542943	0.00350606	-0.0195709	0.847924	-0.244017	0.0755927
ARMC10	Armadillo repeat-containing protein 10	4	4	0.0410872	0.977684	-0.777608	0.0214375	-0.415037	0.150983	0.403657	0.150983
GCHFR	GTP cyclohydrolase 1 feedback regulatory protein	2	2	-0.191942	0.819707	-0.722202	0.081367	0.0680524	0.990641	0.598312	0.0842714
CLIC1	Chloride intracellular channel protein 1	14	14	0.0264437	0.802025	0.345214	0.0519392	0.0543874	0.761164	-0.264382	0.0728865
UBQLN1	Ubiquilin-1	14	8	0.0206103	0.896909	-0.330193	0.186403	0.0119856	0.896909	0.362789	0.186403
FLNB	Filamin-B	153	139	0.121464	0.144934	0.112917	0.144934	0.110579	0.144934	0.119126	0.144934
PDPR	Pyruvate dehydrogenase phosphatase regulatory subunit, mitochondrial	22	22	0.0730292	0.728315	0.209011	0.520861	0.268483	0.520861	0.132501	0.641627
N6AMT1	HemK methyltransferase family member 2	3	3	-0.64565	0.40101	0.464225	0.649255	0.399199	0.649255	-0.710677	0.40101
DDX31	Probable ATP-dependent RNA helicase DDX31	6	6	0.094303	0.667509	-1.01968	0.00653033	-0.520882	0.107721	0.593097	0.0607315
MRPL16	39S ribosomal protein L16, mitochondrial	9	9	-0.0934798	0.389864	-0.31853	0.0477532	-0.0997209	0.389864	0.125329	0.372661
EGFR	Epidermal growth factor receptor	22	22	0.0482184	0.796906	0.20347	0.408362	0.290275	0.227546	0.135023	0.473248
RBM26	RNA-binding protein 26	22	21	0.194542	0.153525	0.182158	0.153525	-0.15765	0.183134	-0.145266	0.183134
WDR26	WD repeat-containing protein 26	9	9	0.109085	0.680118	0.705715	0.0266032	0.176157	0.375051	-0.420473	0.150509
STRN3	Striatin-3	10	9	-0.387088	0.0615849	0.210251	0.221796	0.21704	0.221796	-0.380299	0.0615849
PARP4	Poly [ADP-ribose] polymerase 4	15	15	-0.530597	0.0049927	0.124152	0.26932	0.239445	0.0802432	-0.415304	0.00789486
RTN4	Reticulon-4	9	9	-0.128791	0.509094	0.180736	0.394719	-0.208098	0.394719	-0.517625	0.0810551
DAK	Bifunctional ATP-dependent dihydroxyacetone kinase/FAD-AMP lyase (cyclizing);ATP-dependent dihydroxyacetone kinase;FAD-AMP lyase (cyclizing)	14	14	0.215257	0.0452738	0.247255	0.0228152	-0.0899919	0.276562	-0.121991	0.159095
XRCC5	X-ray repair cross-complementing protein 5	38	38	-0.073645	0.525949	0.21926	0.21117	0.111471	0.481702	-0.181435	0.215763
ACOX1	Peroxisomal acyl-coenzyme A oxidase 1	12	12	0.407482	0.300068	-0.158002	0.589329	-0.05906	0.698539	0.506424	0.211597
GCLC	Glutamate--cysteine ligase catalytic subunit	12	12	-0.0351313	0.904822	-0.320398	0.428936	-0.151672	0.516487	0.133595	0.516487
RAB13	Ras-related protein Rab-13	7	4	0.28474	0.406428	0.524432	0.200533	0.0473774	0.790192	-0.192314	0.475143
C4orf27	UPF0609 protein C4orf27	8	8	0.158943	0.329155	0.415583	0.0332038	0.02919	0.805284	-0.22745	0.161347
WASF2	Wiskott-Aldrich syndrome protein family member 2	7	7	-0.40685	0.128846	0.151197	0.775903	0.0257393	0.919284	-0.532308	0.117733
HNMT	Histamine N-methyltransferase	3	3	-0.209183	0.522775	0.0259562	0.900479	-0.418194	0.233072	-0.653333	0.0852013
UBE2G2	Ubiquitin-conjugating enzyme E2 G2	2	2	0.567089	0.163179	-0.688391	0.141294	-0.3227	0.328058	0.932779	0.0871996
GRAMD3	GRAM domain-containing protein 3	3	3	0.64275	0.183494	-0.482191	0.183494	-0.265078	0.425644	0.859862	0.0769566
FOCAD	Focadhesin	5	5	-0.0495472	0.879705	-0.217659	0.488447	0.451764	0.488447	0.619876	0.285756
MRPL41	39S ribosomal protein L41, mitochondrial	6	6	-0.109583	0.569877	0.0254541	0.91829	0.288457	0.255573	0.15342	0.35916
ARHGEF7	Rho guanine nucleotide exchange factor 7	9	9	0.0992509	0.854545	-0.297552	0.271343	-0.0499059	0.854545	0.346897	0.271343
CDK5RAP3	CDK5 regulatory subunit-associated protein 3	11	11	-0.118665	0.410781	-0.266318	0.0504543	0.0918364	0.411327	0.23949	0.0504543
GDE1	Glycerophosphodiester phosphodiesterase 1	2	2	-0.815723	0.142668	0.309478	0.562946	0.34609	0.562946	-0.779111	0.142668
DIEXF	Digestive organ expansion factor homolog	11	11	0.0780025	0.840151	0.460931	0.179655	-0.0780025	0.840151	-0.460931	0.179655
NAP1L4	Nucleosome assembly protein 1-like 4	13	12	-0.0349842	0.683477	0.103563	0.430448	-0.0660104	0.636744	-0.204557	0.265548
BOLA2	BolA-like protein 2	3	3	-0.0748472	0.700137	0.187188	0.359806	-0.107725	0.559317	-0.369761	0.169637
PPIE	Peptidyl-prolyl cis-trans isomerase E	8	7	0.111479	0.295711	-0.241557	0.0638078	-0.179943	0.116488	0.173093	0.116488
PTPN12	Tyrosine-protein phosphatase non-receptor type 12	10	10	-0.24013	0.564245	0.15561	0.634192	-0.162721	0.634192	-0.558461	0.32925
TBCD	Tubulin-specific chaperone D	23	23	0.156756	0.251536	0.187808	0.15027	-0.0632751	0.563602	-0.0943274	0.377642
DHRS11	Dehydrogenase/reductase SDR family member 11	3	3	0.270173	0.60796	-0.755446	0.172138	-0.360018	0.60796	0.665602	0.172138
WASL	Neural Wiskott-Aldrich syndrome protein	8	8	0.069709	0.687477	0.159245	0.335373	-0.209067	0.335373	-0.298603	0.129415
ALDH16A1	Aldehyde dehydrogenase family 16 member A1	11	11	0.165383	0.191588	0.388028	0.00700787	-0.0242349	0.866662	-0.246881	0.0534835
NDUFA3	NADH dehydrogenase [ubiquinone] 1 alpha subcomplex subunit 3	2	2	-0.19189	0.91713	-0.906133	0.0951453	0.171649	0.91713	0.885892	0.0951453
CPNE3	Copine-3	10	9	0.0631408	0.71402	0.746558	0.000552553	0.466559	0.0100999	-0.216858	0.118899
ATP6V1H	V-type proton ATPase subunit H	13	13	0.150349	0.835955	-0.124494	0.835955	-0.102255	0.835955	0.172588	0.835955
BCHE	Cholinesterase	2	2	0.408628	0.350424	0.638343	0.175104	-0.181625	0.533087	-0.411339	0.360143
GSK3B	Glycogen synthase kinase-3 beta	4	4	-0.155349	0.564456	0.102971	0.694998	-0.0798485	0.696274	-0.338169	0.424659
RFX1	MHC class II regulatory factor RFX1	5	5	-0.00524877	0.984958	0.10257	0.692954	-0.234048	0.215288	-0.341867	0.176755
NUDCD2	NudC domain-containing protein 2	5	5	0.118889	0.469607	0.273276	0.144409	-0.125757	0.469607	-0.280145	0.144409
SMARCA4	Transcription activator BRG1	11	5	-0.125781	0.748932	0.660617	0.196151	0.157599	0.748932	-0.628798	0.196151
GLYR1	Putative oxidoreductase GLYR1	11	11	0.0453145	0.834865	-0.00787929	0.909232	0.186477	0.166252	0.23967	0.124657
NUP50	Nuclear pore complex protein Nup50	13	13	-0.130044	0.648142	0.146128	0.648142	-0.112751	0.648142	-0.388923	0.648142
POLR1A	DNA-directed RNA polymerase I subunit RPA1	14	13	0.349953	0.27865	0.0878675	0.721497	0.209557	0.505443	0.471642	0.098467
PAK2	Serine/threonine-protein kinase PAK 2;PAK-2p27;PAK-2p34	26	26	0.100057	0.70401	0.20225	0.461397	-0.141408	0.59885	-0.243601	0.406318
DCTN1	Dynactin subunit 1	32	32	0.186413	0.0815563	0.176525	0.0815563	-0.15172	0.102742	-0.141833	0.102742
EXOSC7	Exosome complex component RRP42	6	6	-0.0831483	0.892889	-0.415597	0.148359	0.0117089	0.966219	0.344158	0.148359
USP14	Ubiquitin carboxyl-terminal hydrolase 14	20	20	-0.231892	0.00660898	0.0457199	0.635243	0.00920146	0.936571	-0.26841	0.00369275
TPR	Nucleoprotein TPR	82	82	-0.0497708	0.668292	0.11291	0.506135	-0.0664316	0.668292	-0.229112	0.403157
RPS24	40S ribosomal protein S24	6	6	0.0295523	0.923538	-0.278781	0.395342	0.152269	0.476737	0.460602	0.1639
DDI2	Protein DDI1 homolog 2	8	8	0.234606	0.181548	0.349523	0.061928	-0.11591	0.410276	-0.230827	0.181548
MPC2	Mitochondrial pyruvate carrier 2	3	3	0.122315	0.845843	-0.278568	0.457836	0.437138	0.457836	0.83802	0.245985
WAC	WW domain-containing adapter protein with coiled-coil	3	3	-0.228546	0.591203	0.129158	0.602717	0.168471	0.591203	-0.189233	0.591203
MORC2	MORC family CW-type zinc finger protein 2	4	4	-0.147199	0.914819	-0.654331	0.122986	0.089871	0.914819	0.597004	0.122986
BRD4	Bromodomain-containing protein 4	9	5	-0.130194	0.903942	0.658196	0.115959	-0.092326	0.907226	-0.880716	0.115959
CD2BP2	CD2 antigen cytoplasmic tail-binding protein 2	4	4	0.0968615	0.805227	0.331321	0.460542	-0.351395	0.460542	-0.585854	0.231348
STAM2	Signal transducing adapter molecule 2	6	5	0.00946033	0.983281	0.0251941	0.95798	-0.25142	0.270995	-0.267154	0.270995
PDCD4	Programmed cell death protein 4	7	7	-0.363302	0.590668	-0.68249	0.320227	0.051005	0.895888	0.370193	0.590668
IRGQ	Immunity-related GTPase family Q protein	11	11	0.199963	0.129349	-0.0252822	0.761539	0.030192	0.761539	0.255437	0.0805258
KDM1A	Lysine-specific histone demethylase 1A	17	17	-0.210897	0.530322	0.148581	0.530322	0.148401	0.530322	-0.211077	0.530322
LIG3	DNA ligase 3	15	15	0.00138335	0.956248	0.149804	0.345435	-0.029318	0.956248	-0.177739	0.345435
QRICH1	Glutamine-rich protein 1	12	12	-0.0232808	0.861153	0.212634	0.307681	-0.0533405	0.861153	-0.289256	0.307584
SMG9	Protein SMG9	4	4	-0.0333586	0.967794	-0.356254	0.206769	0	0.967794	0.322895	0.206769
MDP1	Magnesium-dependent phosphatase 1	2	2	-0.031951	0.772056	0.459265	0.0836526	0.165505	0.513249	-0.325711	0.158819
C14orf1	Probable ergosterol biosynthetic protein 28	3	3	0.373049	0.627026	-0.723482	0.146149	-0.0822231	0.789327	1.01431	0.0984067
STK26	Serine/threonine-protein kinase 26	13	4	1.47545	0.172369	-0.111092	0.690074	-0.299843	0.690074	1.28669	0.172369
ISG15	Ubiquitin-like protein ISG15	4	4	0.120045	0.573377	-0.205086	0.484643	0.00386386	0.951953	0.328994	0.335907
CNNM3	Metal transporter CNNM3	6	5	1.20975	0.328045	-0.713411	0.328045	-0.424739	0.536996	1.49842	0.139348
BAG3	BAG family molecular chaperone regulator 3	5	5	-0.310381	0.60027	0.682131	0.552843	0.144041	0.756007	-0.848471	0.412029
ENDOD1	Endonuclease domain-containing 1 protein	4	4	0.792493	0.0830688	1.01182	0.074194	-0.795234	0.0862373	-1.01456	0.074194
PAFAH1B1	Platelet-activating factor acetylhydrolase IB subunit alpha	11	11	-0.0729517	0.363521	0.044075	0.451295	-0.04637	0.451295	-0.163397	0.0672663
NAA50	N-alpha-acetyltransferase 50	11	11	0.0811157	0.629952	0.300769	0.110208	0.0381832	0.693063	-0.18147	0.267559
ABCF1	ATP-binding cassette sub-family F member 1	13	13	0.068387	0.683112	0.108215	0.571064	-0.104366	0.571064	-0.144195	0.526073
LARS2	Probable leucine--tRNA ligase, mitochondrial	15	15	0.718564	0.000427713	0.306648	0.0225816	-0.0867937	0.424746	0.325122	0.0206553
ALKBH5	RNA demethylase ALKBH5	2	2	-0.627006	0.0348689	-0.0346808	0.785121	0.156853	0.527788	-0.435472	0.0550024
MBNL2	Muscleblind-like protein 2	4	2	-0.10812	0.816796	-0.345339	0.314767	-0.750331	0.0839798	-0.513112	0.196308
ATP5J	ATP synthase-coupling factor 6, mitochondrial	6	6	-0.328725	0.118534	-0.533716	0.0188822	0.125131	0.470259	0.330122	0.118534
SMEK1	Serine/threonine-protein phosphatase 4 regulatory subunit 3A	7	5	0.275222	0.0852465	0.336803	0.0363008	-0.107655	0.360492	-0.169237	0.211579
LASP1	LIM and SH3 domain protein 1	18	18	0.0157168	0.946134	0.0901291	0.929409	-0.297933	0.225877	-0.372345	0.225877
NARS	Asparagine--tRNA ligase, cytoplasmic	21	21	0.0916305	0.899272	0.232143	0.7359	-0.0630502	0.899272	-0.203563	0.7359
HADHA	Trifunctional enzyme subunit alpha, mitochondrial;Long-chain enoyl-CoA hydratase;Long chain 3-hydroxyacyl-CoA dehydrogenase	32	32	0.106518	0.897727	0.00042252	0.991922	0.0544582	0.897727	0.160554	0.897727
COPE	Coatomer subunit epsilon	11	11	-0.0170931	0.89133	0.164973	0.13907	-0.0495672	0.706733	-0.231634	0.102381
RRP8	Ribosomal RNA-processing protein 8	2	2	-0.0396528	0.85289	-1.46793	0.128446	-0.458345	0.85289	0.969933	0.128446
YIPF4	Protein YIPF4	2	2	0.0924462	0.673314	-0.260301	0.210075	-0.0658358	0.677655	0.286911	0.210075
METAP2	Methionine aminopeptidase 2	6	6	0.161615	0.291228	0.453622	0.016647	0.0624072	0.599518	-0.2296	0.122435
NEDD1	Protein NEDD1	3	3	0.235348	0.439524	0.295231	0.36636	-0.200583	0.439524	-0.260466	0.36636
LLGL2	Lethal(2) giant larvae protein homolog 2	18	18	-0.265999	0.77603	-0.605526	0.177986	0.211912	0.77603	0.551439	0.177986
SURF4	Surfeit locus protein 4	3	3	-0.00145506	0.988794	-0.543851	0.101875	0.0473057	0.988794	0.589702	0.101875
CLPTM1L	Cleft lip and palate transmembrane protein 1-like protein	5	5	-0.403418	0.134128	0.429126	0.134128	0.407941	0.134128	-0.424603	0.134128
WIPF2	WAS/WASL-interacting protein family member 2	5	5	0.156869	0.439455	0.23885	0.224622	-0.267526	0.224622	-0.349508	0.132906
STXBP2	Syntaxin-binding protein 2	23	23	0.159087	0.146307	0.235509	0.0552759	-0.102771	0.311651	-0.179193	0.120938
ANKRD28	Serine/threonine-protein phosphatase 6 regulatory ankyrin repeat subunit A	2	2	-0.766483	0.244695	-0.118377	0.672461	0.174819	0.672461	-0.473286	0.365851
ZPR1	Zinc finger protein ZPR1	7	7	0.134755	0.310335	0.366704	0.0195422	0.105003	0.328327	-0.126946	0.306198
TRADD	Tumor necrosis factor receptor type 1-associated DEATH domain protein	2	2	-0.297734	0.64587	0.397275	0.363878	-0.228683	0.363878	-0.923692	0.0997361
ETHE1	Persulfide dioxygenase ETHE1, mitochondrial	6	6	0.0159687	0.866454	-0.217159	0.385182	0.211114	0.443671	0.444242	0.197025
SETD7	Histone-lysine N-methyltransferase SETD7	4	4	-0.317382	0.294352	0.658927	0.294352	0.0555254	0.880679	-0.920784	0.0761374
LRWD1	Leucine-rich repeat and WD repeat-containing protein 1	7	7	0.176088	0.400707	0.25079	0.247465	-0.222771	0.277226	-0.297472	0.177753
MCMBP	Mini-chromosome maintenance complex-binding protein	12	12	0.225674	0.537183	0.680896	0.129056	0.104372	0.700509	-0.35085	0.341838
ELAC2	Zinc phosphodiesterase ELAC protein 2	14	14	0.439581	0.122812	-0.100746	0.455126	-0.305735	0.242082	0.234592	0.267636
ATP5J2	ATP synthase subunit f, mitochondrial	3	3	-0.233713	0.717517	-0.616855	0.15561	0.331663	0.635521	0.714804	0.13629
TMEM160	Transmembrane protein 160	3	3	0.980723	0.136626	-1.04161	0.136626	-0.819742	0.195946	1.20259	0.136626
ABHD16A	Abhydrolase domain-containing protein 16A	4	4	-0.260678	0.0974	-0.184602	0.137058	0.27617	0.0974	0.200094	0.122724
CRYZL1	Quinone oxidoreductase-like protein 1	3	3	-0.0325959	0.890162	0.344449	0.118815	0.0535479	0.890162	-0.323497	0.118815
SLC27A2	Very long-chain acyl-CoA synthetase	9	9	0.145895	0.475972	-0.0317612	0.847269	0.192121	0.428303	0.369778	0.159674
RHEB	GTP-binding protein Rheb	7	7	0.379734	0.0729256	0.47932	0.0183112	-0.0841056	0.686745	-0.183691	0.28068
FAM21A;FAM21C	WASH complex subunit FAM21A;WASH complex subunit FAM21C	12	12	0.0229818	0.989978	0.287609	0.340348	-0.237687	0.340348	-0.502315	0.125632
LETM1	LETM1 and EF-hand domain-containing protein 1, mitochondrial	18	18	-0.102948	0.565392	-0.349211	0.107068	-0.0290325	0.897096	0.217231	0.205915
PRRC2C	Protein PRRC2C	28	27	0.0213874	0.952693	0.313947	0.508731	-0.0990984	0.952693	-0.391658	0.508731
ACTN1	Alpha-actinin-1	50	29	-0.0529203	0.463805	-0.0259952	0.616213	-0.0946369	0.255854	-0.121562	0.14096
LAMA5	Laminin subunit alpha-5	3	3	-0.350448	0.392661	0.830781	0.177755	0.512027	0.392661	-0.669202	0.177755
HLCS	Biotin--protein ligase;Biotin--[methylmalonyl-CoA-carboxytransferase] ligase;Biotin--[propionyl-CoA-carboxylase [ATP-hydrolyzing]] ligase;Biotin--[methylcrotonoyl-CoA-carboxylase] ligase;Biotin--[acetyl-CoA-carboxylase] ligase	6	6	-0.0228155	0.859346	-1.25199	0.132994	-0.343007	0.771869	0.886167	0.154185
DBNL	Drebrin-like protein	17	17	0.0709875	0.795581	0.0738202	0.795581	-0.385421	0.143712	-0.388254	0.143712
PCBP2	Poly(rC)-binding protein 2	19	13	-0.0715762	0.576221	0.388978	0.0326751	0.223579	0.175852	-0.236974	0.175852
SEC22B	Vesicle-trafficking protein SEC22b	11	11	-0.161177	0.196459	-0.291979	0.0284238	0.029344	0.715439	0.160146	0.196459
TAGLN2	Transgelin-2	15	14	0.360065	0.00177367	0.463947	0.000411166	-0.00553818	0.969894	-0.10942	0.200573
ITGB4	Integrin beta-4	40	40	0.127155	0.575303	0.534436	0.136948	0.233215	0.435587	-0.174066	0.515036
SLC1A4	Neutral amino acid transporter A	3	3	-0.872794	0.323706	-0.563424	0.433811	0.689011	0.323706	0.379641	0.482388
STX5	Syntaxin-5	7	7	-0.0484615	0.753027	-0.178428	0.276679	0.0859067	0.729391	0.215873	0.243182
KLC4	Kinesin light chain 4	7	6	-0.951704	0.15542	-0.127379	0.770912	0.141807	0.794709	-0.682518	0.233143
SDF4	45 kDa calcium-binding protein	9	9	0.193364	0.664083	0.329434	0.307358	-0.136208	0.738167	-0.272278	0.356273
GMDS	GDP-mannose 4,6 dehydratase	10	10	0.583985	0.00159619	0.225457	0.0698108	-0.10495	0.36924	0.253578	0.0396029
SAMHD1	Deoxynucleoside triphosphate triphosphohydrolase SAMHD1	15	15	0.0718784	0.650799	0.232227	0.0978725	-0.0693957	0.650799	-0.229744	0.0978725
PPIB	Peptidyl-prolyl cis-trans isomerase B	18	18	0.153756	0.155073	0.352136	0.0147698	0.0127731	0.916514	-0.185607	0.128631
PYROXD2	Pyridine nucleotide-disulfide oxidoreductase domain-containing protein 2	7	7	1.52411	0.0403475	0.679754	0.137565	0.143452	0.627803	0.987809	0.137565
ARHGAP5	Rho GTPase-activating protein 5	3	3	-0.395396	0.170634	0.713725	0.0221741	0.750685	0.0221741	-0.358435	0.170634
HSPA4	Heat shock 70 kDa protein 4	56	53	0	0.996722	0.150976	0.269043	-0.0540529	0.743628	-0.205029	0.210166
PRCP	Lysosomal Pro-X carboxypeptidase	5	5	-0.0655787	0.542238	0.395476	0.0165386	0.187455	0.162071	-0.2736	0.0705013
LSM6	U6 snRNA-associated Sm-like protein LSm6	6	6	-0.022854	0.951916	0.110653	0.448527	-0.18531	0.420324	-0.318818	0.214593
RSL1D1	Ribosomal L1 domain-containing protein 1	20	20	-0.0969617	0.543196	-0.313749	0.139356	-0.0241423	0.860193	0.192645	0.283986
KIF21A	Kinesin-like protein KIF21A	9	9	-0.0323381	0.922799	0.504504	0.251655	0.267655	0.412256	-0.269187	0.412256
PYGL	Glycogen phosphorylase, liver form	28	20	-0.373458	0.032454	0.0384172	0.850947	0.0363096	0.850947	-0.375566	0.032454
GPHN	Gephyrin;Molybdopterin adenylyltransferase;Molybdopterin molybdenumtransferase	8	8	0.603852	0.18984	-0.205749	0.598411	-0.228153	0.598411	0.581448	0.18984
YES1	Tyrosine-protein kinase Yes	7	5	0.120102	0.661619	-0.0911043	0.661619	0.151602	0.549824	0.362808	0.365546
NUDT19	Nucleoside diphosphate-linked moiety X motif 19, mitochondrial	7	7	-0.2446	0.227778	-0.249602	0.227778	0.309522	0.178975	0.314524	0.178975
ACADSB	Short/branched chain specific acyl-CoA dehydrogenase, mitochondrial	7	7	0.0561201	0.828795	0.793487	0.0312368	0.511564	0.124193	-0.225803	0.411108
CDC37	Hsp90 co-chaperone Cdc37;Hsp90 co-chaperone Cdc37, N-terminally processed	17	17	0.0290354	0.861134	0.119971	0.561266	-0.237039	0.227841	-0.327975	0.127908
EXOSC8	Exosome complex component RRP43	5	5	0.226597	0.601137	-0.440058	0.159495	-0.115744	0.676874	0.550912	0.149798
MRPL10	39S ribosomal protein L10, mitochondrial	2	2	-0.211504	0.517486	0.0868274	0.695553	0.544805	0.173024	0.246474	0.280915
TMEM41A	Transmembrane protein 41A	2	2	-0.0835562	0.858682	-0.49528	0.376953	0.437522	0.501156	0.849245	0.139067
TUBGCP5	Gamma-tubulin complex component 5	3	3	-0.0140634	0.964155	0.528493	0.103931	0.130702	0.606386	-0.411854	0.16726
WBP2	WW domain-binding protein 2	4	4	0.0900348	0.768658	0.467624	0.124322	-0.0174701	0.768658	-0.395059	0.140026
PKN1	Serine/threonine-protein kinase N1	7	7	-0.224144	0.386384	0.356629	0.250824	0.0856606	0.641195	-0.495112	0.129714
DTYMK	Thymidylate kinase	9	9	0.17585	0.09785	0.211582	0.0772002	-0.155434	0.115523	-0.191166	0.0798135
NOC4L	Nucleolar complex protein 4 homolog	10	10	-0.117544	0.978541	-0.864345	0.181314	-0.045241	0.978541	0.70156	0.181314
EIF4A2	Eukaryotic initiation factor 4A-II;Eukaryotic initiation factor 4A-II, N-terminally processed	27	14	0.438227	0.0560826	0.144955	0.353326	-0.0720846	0.652502	0.221188	0.24958
RABGEF1	Rab5 GDP/GTP exchange factor	9	9	-0.069902	0.58646	0.134191	0.281627	0.0262315	0.737484	-0.177861	0.201565
EXOSC1	Exosome complex component CSL4	3	3	-0.0947782	0.791845	-0.328898	0.453355	0.152698	0.751935	0.386818	0.329425
EIF4H	Eukaryotic translation initiation factor 4H	16	16	0.0648511	0.828694	0.245112	0.476812	-0.261903	0.476812	-0.442165	0.258307
CRTAP	Cartilage-associated protein	5	5	-0.11289	0.850473	0.630495	0.0477266	0.328658	0.332753	-0.414726	0.181528
YARS	Tyrosine--tRNA ligase, cytoplasmic;Tyrosine--tRNA ligase, cytoplasmic, N-terminally processed	42	42	-0.115503	0.951209	-0.0107196	0.951209	-0.0379245	0.951209	-0.142708	0.951209
SPP1	Osteopontin	2	2	0.18035	0.472634	0.880646	0.236526	-0.56239	0.250274	-1.26269	0.118571
PARP2	Poly [ADP-ribose] polymerase 2	6	6	-0.237668	0.353445	-0.408758	0.174242	0.189541	0.361586	0.360632	0.174242
APOBEC3B;APOBEC3A	DNA dC->dU-editing enzyme APOBEC-3B;DNA dC->dU-editing enzyme APOBEC-3A	6	4	-0.226834	0.46307	-0.856655	0.0213896	-0.349453	0.259369	0.280367	0.266539
TFRC	Transferrin receptor protein 1;Transferrin receptor protein 1, serum form	31	31	0.475289	0.141538	0.414365	0.141538	0.214693	0.405977	0.275617	0.334591
RNH1	Ribonuclease inhibitor	7	7	-0.091474	0.717083	-0.058025	0.717083	-0.109591	0.717083	-0.14304	0.717083
ESRP1	Epithelial splicing regulatory protein 1	10	10	-0.152384	0.495973	-0.316429	0.354072	-0.0164816	0.925199	0.147563	0.495973
TMED3	Transmembrane emp24 domain-containing protein 3	2	2	0.412949	0.106113	-0.264448	0.125845	-0.339938	0.106408	0.337459	0.106113
TARDBP	TAR DNA-binding protein 43	9	9	-0.0289791	0.932476	-0.162939	0.322232	0.0180436	0.932476	0.152003	0.322232
GALE	UDP-glucose 4-epimerase	12	12	0.000336097	0.977767	0.289995	0.902286	0.0912283	0.902286	-0.19843	0.902286
PLCB4	1-phosphatidylinositol 4,5-bisphosphate phosphodiesterase beta-4	21	21	-0.742518	0.00070936	-0.320688	0.0475883	-0.0275626	0.856755	-0.449393	0.00974751
DDX18	ATP-dependent RNA helicase DDX18	20	20	-0.018534	0.853895	-0.222611	0.347089	-0.0363687	0.853895	0.167709	0.347089
EFHD2	EF-hand domain-containing protein D2	9	9	0.0299276	0.877254	0.0450562	0.877254	-0.305801	0.160976	-0.320929	0.160976
CUL2	Cullin-2	17	17	0.0519121	0.657874	0.109043	0.455086	-0.0608822	0.657874	-0.118013	0.455086
UBL4A	Ubiquitin-like protein 4A	8	8	-0.0947313	0.607423	0.184187	0.45339	-0.0355251	0.861023	-0.314444	0.292029
SYNCRIP	Heterogeneous nuclear ribonucleoprotein Q	39	30	-0.174693	0.0528872	-0.285333	0.00255364	0.0378529	0.590181	0.148493	0.056018
VDAC3	Voltage-dependent anion-selective channel protein 3	6	6	-0.203658	0.320488	-0.28744	0.235149	0.251833	0.30206	0.335614	0.235149
HS2ST1	Heparan sulfate 2-O-sulfotransferase 1	2	2	0.291536	0.236137	-0.33147	0.142249	-0.138948	0.41492	0.484058	0.0556966
MRPS11	28S ribosomal protein S11, mitochondrial	4	4	0	0.979465	-0.642054	0.0363415	-0.265345	0.308768	0.376709	0.156386
TMEM87A	Transmembrane protein 87A	4	4	0.313853	0.106889	-0.440872	0.0184275	-0.264432	0.143624	0.490293	0.0184275
MOB1A	MOB kinase activator 1A	4	1	-0.231915	0.553431	0.339975	0.469868	-0.0521215	0.833795	-0.624011	0.335054
DNAJC1	DnaJ homolog subfamily C member 1	7	7	-0.253763	0.75478	-0.648373	0.143291	0.508886	0.716702	0.903496	0.0983062
LPP	Lipoma-preferred partner	17	17	-0.0826928	0.525305	0.127536	0.495625	-0.0819176	0.525305	-0.292146	0.185339
MCM5	DNA replication licensing factor MCM5	36	36	-0.137213	0.243403	0.243494	0.051992	0.260212	0.051992	-0.120495	0.243403
GNS	N-acetylglucosamine-6-sulfatase	11	11	0.0224821	0.944407	0.308264	0.0956395	-0.0151495	0.944407	-0.300931	0.0956395
WDR62	WD repeat-containing protein 62	2	2	0.228117	0.759186	-0.508455	0.526404	-0.13347	0.759186	0.603102	0.526404
TUBB2A;TUBB2B	Tubulin beta-2A chain;Tubulin beta-2B chain	27	5	-0.082983	0.838103	0.340487	0.285063	0.00675194	0.838103	-0.416718	0.285063
PRR12	Proline-rich protein 12	2	2	0.776282	0.183262	-1.2324	0.140743	-1.08718	0.154786	0.921509	0.140743
CLN5	Ceroid-lipofuscinosis neuronal protein 5	3	3	0.244553	0.22887	0.813587	0.00226776	0.144489	0.405477	-0.424545	0.0491927
DNAJC13	DnaJ homolog subfamily C member 13	55	55	0.10628	0.4961	-0.122301	0.4961	-0.0181196	0.861601	0.210461	0.341666
DCBLD2	Discoidin, CUB and LCCL domain-containing protein 2	9	9	-0.413055	0.359856	-0.290627	0.359856	-0.298868	0.359856	-0.421296	0.359856
R3HDM1	R3H domain-containing protein 1	2	2	0.354338	0.572181	-0.792656	0.572181	-0.1018	0.971267	1.04519	0.432451
NOL11	Nucleolar protein 11	12	12	-0.0715975	0.567882	-0.201229	0.177939	0.140624	0.39748	0.270256	0.0887953
C17orf75	Protein Njmu-R1	6	6	-0.10173	0.540545	0.225067	0.134547	0.0247679	0.801937	-0.302029	0.0703824
LSS	Lanosterol synthase	17	17	-0.0606311	0.701188	-0.411587	0.0719876	-0.141454	0.457647	0.209501	0.278759
UBAP2	Ubiquitin-associated protein 2	8	8	-0.00465318	0.941894	-1.00709	0.208092	-0.444923	0.416265	0.557515	0.416265
FAM96B	Mitotic spindle-associated MMXD complex subunit MIP18	3	3	-0.0447048	0.819319	-0.0442612	0.819319	-0.41752	0.24455	-0.417964	0.24455
NT5DC1	5-nucleotidase domain-containing protein 1	11	11	-0.140495	0.479336	0.0742463	0.728138	-0.193465	0.476523	-0.408206	0.185921
NOL9	Polynucleotide 5-hydroxyl-kinase NOL9	9	9	-0.1899	0.807933	-0.821901	0.168064	-0.0696258	0.886922	0.562375	0.18609
MYD88	Myeloid differentiation primary response protein MyD88	5	5	0.198818	0.287259	0.027123	0.843236	-0.438869	0.0293718	-0.267174	0.0956608
C11orf54	Ester hydrolase C11orf54	3	3	0.430351	0.219969	0.143158	0.69305	0.00352307	0.925163	0.290716	0.314319
RNF181	E3 ubiquitin-protein ligase RNF181	2	2	-0.240603	0.709353	-0.802757	0.379435	0.215172	0.709353	0.777326	0.379435
MFGE8	Lactadherin;Lactadherin short form;Medin	4	4	0.178434	0.824717	-0.702975	0.186022	0.243038	0.67253	1.12445	0.116917
EXOC1	Exocyst complex component 1	8	8	-0.183901	0.752048	-1.29483	0.00884595	-0.0490375	0.893827	1.06189	0.00965485
CCT3	T-complex protein 1 subunit gamma	35	35	-0.0350356	0.640868	0.0949867	0.386749	-0.051676	0.640868	-0.181698	0.201982
SMAD3	Mothers against decapentaplegic homolog 3	6	5	0.411127	0.117106	-0.103299	0.688689	-0.0364549	0.838857	0.477971	0.0902444
ARSE	Arylsulfatase E	3	3	-0.288644	0.339189	-0.506396	0.170248	-0.62267	0.170248	-0.404917	0.243257
NDUFB8	NADH dehydrogenase [ubiquinone] 1 beta subcomplex subunit 8, mitochondrial	4	4	-0.271673	0.374076	-0.49228	0.067177	0.138539	0.579543	0.359146	0.152174
RCL1	RNA 3-terminal phosphate cyclase-like protein	6	6	-0.200807	0.595778	-0.396371	0.195284	0.0545218	0.92664	0.250086	0.373494
TRIM32	E3 ubiquitin-protein ligase TRIM32	5	5	-0.505904	0.495037	-0.543679	0.276169	0.528142	0.495037	0.565917	0.276169
RPL32	60S ribosomal protein L32	7	7	-0.0602448	0.629093	-0.340716	0.0253026	-0.0498235	0.629093	0.230648	0.0701548
ATG7	Ubiquitin-like modifier-activating enzyme ATG7	16	16	0.0345779	0.846541	-0.253586	0.326006	-0.054302	0.846541	0.233862	0.326006
PRKCSH	Glucosidase 2 subunit beta	19	19	-0.0307326	0.78831	-0.399428	0.0839544	-0.141533	0.481635	0.227162	0.243091
OCLN	Occludin	11	11	0.106643	0.783247	0.298133	0.391712	-0.147703	0.783247	-0.339193	0.37597
FAM83H	Protein FAM83H	16	16	-0.0014753	0.936341	-0.488829	0.419485	-0.0583746	0.936341	0.42898	0.419485
ESF1	ESF1 homolog	4	4	-0.0253885	0.810178	0.0868587	0.810178	-0.331372	0.585507	-0.443619	0.571484
BPTF	Nucleosome-remodeling factor subunit BPTF	14	14	-0.2457	0.2755	-0.289055	0.2755	-0.379934	0.2755	-0.336578	0.2755
ARHGEF12	Rho guanine nucleotide exchange factor 12	7	7	-0.46156	0.122067	-0.316776	0.186509	-0.235528	0.253722	-0.380313	0.122067
MSRB2	Methionine-R-sulfoxide reductase B2, mitochondrial	3	3	-0.405992	0.567389	0.98484	0.21582	0.41101	0.445628	-0.979822	0.217845
HEXIM1	Protein HEXIM1	5	5	0.289168	0.631873	0.607833	0.563838	0.00908535	0.877341	-0.30958	0.631873
PREP	Prolyl endopeptidase	20	20	0.2199	0.361176	0.221105	0.361176	0.140787	0.396026	0.139582	0.396026
PPP1R2;PPP1R2P3	Protein phosphatase inhibitor 2;Protein phosphatase inhibitor 2-like protein 3	8	8	0.183512	0.475912	0.326879	0.306058	-0.464846	0.182732	-0.608214	0.0920217
TFIP11	Tuftelin-interacting protein 11	12	12	0.235116	0.380004	-0.631455	0.105805	-0.262831	0.380004	0.60374	0.105805
SLC25A5	ADP/ATP translocase 2;ADP/ATP translocase 2, N-terminally processed	16	5	-0.174311	0.346806	-0.206377	0.241968	0.286547	0.165974	0.318613	0.113837
HNRNPH2	Heterogeneous nuclear ribonucleoprotein H2	9	4	0.00169231	0.921151	-0.594873	0.207202	0.0587526	0.921151	0.655318	0.207202
EIF2A	Eukaryotic translation initiation factor 2A;Eukaryotic translation initiation factor 2A, N-terminally processed	18	18	0.153294	0.483806	0.172198	0.483609	-0.183639	0.483609	-0.202543	0.483609
PTCD3	Pentatricopeptide repeat domain-containing protein 3, mitochondrial	14	14	-0.0667101	0.506752	-0.332467	0.0170441	-0.0788144	0.506752	0.186943	0.103108
THEMIS2	Protein THEMIS2	4	4	0.319995	0.453562	-0.962573	0.130479	-0.542698	0.288845	0.73987	0.165998
AIFM2	Apoptosis-inducing factor 2	4	4	0.295855	0.369893	-0.234465	0.383932	0.0381832	0.793716	0.568503	0.134829
PGRMC2	Membrane-associated progesterone receptor component 2	7	7	-0.290667	0.0834055	-0.047676	0.58491	0.0897116	0.484496	-0.153279	0.252336
LMNB1	Lamin-B1	46	42	0.136372	0.6367	-0.225213	0.422126	-0.142019	0.6367	0.219566	0.422126
TOR1A	Torsin-1A	5	5	-0.133889	0.39735	-0.182446	0.178356	0.219781	0.178356	0.268338	0.0979573
PSMA3	Proteasome subunit alpha type-3	11	11	0.14012	0.60681	0.229734	0.326396	-0.108972	0.717108	-0.198586	0.380544
SNRNP70	U1 small nuclear ribonucleoprotein 70 kDa	15	15	-0.222013	0.520274	-0.298991	0.481753	0.114528	0.612118	0.191507	0.520274
NDUFA12	NADH dehydrogenase [ubiquinone] 1 alpha subcomplex subunit 12	9	9	-0.0304029	0.911207	-0.431563	0.154607	0.0867968	0.78274	0.487957	0.116086
PELO	Protein pelota homolog	8	8	0.703211	0.341501	-0.477848	0.341501	-0.224966	0.65957	0.956093	0.129698
COPG2	Coatomer subunit gamma-2	15	13	0.218004	0.211315	-0.249868	0.13677	-0.296787	0.13677	0.171084	0.245862
MCM7	DNA replication licensing factor MCM7	36	36	-0.0208165	0.810672	0.215933	0.154637	0.0693064	0.675578	-0.167443	0.213958
PKP3	Plakophilin-3	30	30	0.0101501	0.985349	-0.245756	0.355806	-0.161877	0.494918	0.0940292	0.579958
CWF19L1	CWF19-like protein 1	3	3	0.00974392	0.924959	0.416371	0.130961	0.030727	0.924959	-0.3759	0.130961
HIGD1A	HIG1 domain family member 1A, mitochondrial	5	5	-0.400009	0.435308	0.132962	0.751521	-0.12842	0.751521	-0.66139	0.286207
CLPB	Caseinolytic peptidase B protein homolog	11	11	0.323903	0.496112	-0.303524	0.496112	-0.263446	0.546313	0.36398	0.496112
NLN	Neurolysin, mitochondrial	15	15	0.117836	0.199435	0.0881758	0.220633	-0.117836	0.199435	-0.0881758	0.220633
DNAJC11	DnaJ homolog subfamily C member 11	10	10	-0.168707	0.145308	-0.192645	0.123036	0.131451	0.220328	0.155389	0.145308
ANK3	Ankyrin-3	16	13	0.212124	0.095027	0.652264	0.000296353	0.270215	0.0445247	-0.169925	0.130454
RALY	RNA-binding protein Raly	20	20	-0.103151	0.640257	-0.384791	0.0872348	-0.0329773	0.784339	0.248662	0.16813
SNX6	Sorting nexin-6;Sorting nexin-6, N-terminally processed	12	11	0.100291	0.393693	0.0871692	0.393693	-0.182459	0.203441	-0.169338	0.203441
CARS	Cysteine--tRNA ligase, cytoplasmic	20	20	-0.188469	0.95402	-0.0610756	0.95402	-0.0688951	0.95402	-0.196289	0.95402
EMC1	ER membrane protein complex subunit 1	23	23	-0.128535	0.241659	-0.15411	0.214973	0.128535	0.241659	0.15411	0.214973
MAPK1	Mitogen-activated protein kinase 1	18	14	-0.123328	0.529286	0.037104	0.757312	-0.0680782	0.676538	-0.228511	0.246601
ICT1	Peptidyl-tRNA hydrolase ICT1, mitochondrial	5	5	0.0335287	0.786736	-0.375889	0.345943	-0.1476	0.642833	0.261817	0.462197
MCCC2	Methylcrotonoyl-CoA carboxylase beta chain, mitochondrial	17	17	0.105559	0.549118	0.412272	0.113203	0.0946625	0.549118	-0.21205	0.303462
CCDC137	Coiled-coil domain-containing protein 137	3	3	0.269609	0.292066	-0.77021	0.0324956	-0.524726	0.0739678	0.515094	0.0739678
COPZ1	Coatomer subunit zeta-1	8	8	0.0284635	0.849508	0.100164	0.446758	-0.193094	0.170314	-0.264795	0.068115
NQO1	NAD(P)H dehydrogenase [quinone] 1	14	14	0.0170973	0.955674	-0.33914	0.212896	0.164025	0.599991	0.520262	0.120595
MRPL53	39S ribosomal protein L53, mitochondrial	2	2	0.52324	0.255192	-0.382423	0.290271	-0.506412	0.255192	0.399252	0.255192
NCSTN	Nicastrin	9	9	-0.399233	0.0262263	0.192645	0.152908	0.401969	0.0262263	-0.189909	0.152908
CYB5R3	NADH-cytochrome b5 reductase 3;NADH-cytochrome b5 reductase 3 membrane-bound form;NADH-cytochrome b5 reductase 3 soluble form	11	11	-0.18291	0.482871	-0.279143	0.243316	0.175169	0.482871	0.271402	0.243316
MRPS6	28S ribosomal protein S6, mitochondrial	3	3	0.273867	0.44285	-0.229644	0.44285	-0.0696857	0.733289	0.433825	0.216114
SMAP	Small acidic protein	5	5	0.0918745	0.923619	0.362282	0.422649	-0.169925	0.796735	-0.440333	0.329069
PI4KA	Phosphatidylinositol 4-kinase alpha	5	5	0.263412	0.558102	-0.0481365	0.876745	0.138485	0.787737	0.450033	0.338173
MRPS26	28S ribosomal protein S26, mitochondrial	5	5	-0.104242	0.955779	-0.540919	0.202359	0.0282516	0.955779	0.464928	0.202359
ELP2	Elongator complex protein 2	6	6	-0.00524617	0.935324	0.191076	0.508665	-0.131899	0.508665	-0.328221	0.269475
ESD	S-formylglutathione hydrolase	8	8	-0.149273	0.217478	0.0729574	0.525693	-0.00327513	0.994663	-0.225506	0.112456
CLIC4	Chloride intracellular channel protein 4	10	10	-1.21673	0.0175377	-1.01644	0.0194278	-0.303347	0.429824	-0.503636	0.211838
ATP2B1	Plasma membrane calcium-transporting ATPase 1	12	8	-0.00564656	0.995289	-0.590489	0.237377	0.00564656	0.995289	0.590489	0.237377
ALYREF	THO complex subunit 4	13	13	-0.091595	0.76392	-0.186442	0.53154	0.0439545	0.76984	0.138801	0.651048
CLINT1	Clathrin interactor 1	19	19	0.140024	0.572712	0.158926	0.532068	-0.188304	0.532068	-0.207206	0.532068
RARS	Arginine--tRNA ligase, cytoplasmic	32	32	-0.0296266	0.806792	0.053842	0.806792	0.00193285	0.972202	-0.0815358	0.806792
STX18	Syntaxin-18	2	2	0.528075	0.559062	-0.754251	0.375352	-0.579246	0.559062	0.70308	0.375352
MIF4GD	MIF4G domain-containing protein	4	4	0.12875	0.94227	0.796685	0.339412	-0.56392	0.434635	-1.23186	0.123642
AGPAT9	Glycerol-3-phosphate acyltransferase 3	2	2	1.58219	0.139744	0.38468	0.555055	-0.441557	0.555055	0.755951	0.290888
PURA	Transcriptional activator protein Pur-alpha	6	6	-0.421107	0.115104	-0.211901	0.316774	0.0536793	0.694072	-0.155526	0.393341
PPAN	Suppressor of SWI4 1 homolog	6	6	0.295067	0.369615	0.0274481	0.960943	-0.0156722	0.960943	0.251947	0.369615
C14orf159	UPF0317 protein C14orf159, mitochondrial	7	7	0.128105	0.512997	0.173106	0.512997	-0.191584	0.493372	-0.236585	0.493372
S100A4	Protein S100-A4	8	8	0.325023	0.106418	0.916421	0.00133974	0.345913	0.106418	-0.245485	0.228636
SEC23A	Protein transport protein Sec23A	17	15	-0.00188464	0.944963	-0.121819	0.101885	0.0478708	0.528831	0.167805	0.0483307
DDB1	DNA damage-binding protein 1	37	37	0.0734911	0.444446	0.272225	0.0375938	0.0810245	0.428908	-0.11771	0.252551
HN1L	Hematological and neurological expressed 1-like protein	7	7	0.112351	0.774556	0.128376	0.774556	-0.408273	0.336367	-0.424298	0.336367
MAEA	Macrophage erythroblast attacher	4	4	0.0206103	0.946076	0.681793	0.161457	-0.465216	0.946076	-1.1264	0.161457
NUDT9	ADP-ribose pyrophosphatase, mitochondrial	12	12	0.233869	0.165014	0.156351	0.222989	-0.262967	0.163633	-0.18545	0.165014
AGFG1	Arf-GAP domain and FG repeat-containing protein 1	7	7	0.0787677	0.828303	0.154479	0.799579	-0.156939	0.799579	-0.232651	0.799579
CIRH1A	Cirhin	13	13	-0.148991	0.515743	-0.335973	0.0692721	0.0426728	0.802531	0.229655	0.18394
CMPK2	UMP-CMP kinase 2, mitochondrial	2	2	0.0659054	0.989939	-0.299048	0.50883	0.180069	0.794779	0.545022	0.439697
KIAA1524	Protein CIP2A	19	19	-0.0978913	0.744799	0.103191	0.744799	-0.0155507	0.953378	-0.216633	0.744799
CANX	Calnexin	28	28	-0.0139729	0.901791	0.208271	0.773051	0.0676109	0.773051	-0.154633	0.773051
CCAR1	Cell division cycle and apoptosis regulator protein 1	23	23	-0.000888633	0.973928	0	0.973928	-0.227966	0.266643	-0.228854	0.266643
VAMP3	Vesicle-associated membrane protein 3	6	3	0.0228041	0.96011	-0.778081	0.134842	-0.408297	0.327818	0.392588	0.327818
THUMPD1	THUMP domain-containing protein 1	7	7	0.075377	0.636829	0.13745	0.496255	-0.167591	0.496255	-0.229665	0.32158
UTP20	Small subunit processome component 20 homolog	26	26	-0.334013	0.126798	-0.413834	0.0656717	0.259877	0.210749	0.339697	0.103139
DCAF7	DDB1- and CUL4-associated factor 7	4	4	-0.0888093	0.673053	-0.267174	0.0870155	0.0340435	0.78487	0.212408	0.150788
ALG1	Chitobiosyldiphosphodolichol beta-mannosyltransferase	4	4	0.229599	0.611818	-0.364098	0.279864	-0.164592	0.640153	0.429105	0.279864
AAMP	Angio-associated migratory cell protein	6	6	-0.0832594	0.870642	0.203374	0.607886	0.0212785	0.923613	-0.265355	0.607886
EEF1E1	Eukaryotic translation elongation factor 1 epsilon-1	8	8	0.0811704	0.534489	0.0788808	0.534489	-0.114947	0.534489	-0.112658	0.534489
GNA11	Guanine nucleotide-binding protein subunit alpha-11	11	6	-0.120633	0.680438	-0.322906	0.191836	0.106037	0.681339	0.30831	0.191836
KIAA0196	WASH complex subunit strumpellin	22	22	-0.0585838	0.984648	-0.454544	0.321158	0.0747637	0.984648	0.470723	0.321158
RPL4	60S ribosomal protein L4	20	20	-0.0594417	0.836105	-0.233035	0.674327	-0.00562455	0.948242	0.167969	0.718114
POLR2C	DNA-directed RNA polymerase II subunit RPB3	6	6	-0.0531761	0.747886	-0.304704	0.0848057	0.102385	0.747886	0.353913	0.0708998
COX7A2L	Cytochrome c oxidase subunit 7A-related protein, mitochondrial	4	4	0.285088	0.233809	-0.33345	0.137215	-0.224726	0.33596	0.393812	0.124413
NDUFV2	NADH dehydrogenase [ubiquinone] flavoprotein 2, mitochondrial	8	8	-0.116965	0.390935	-0.32428	0.0445726	-0.0435286	0.683501	0.163786	0.219451
POP4	Ribonuclease P protein subunit p29	3	3	0.0880595	0.985195	-1.04381	0.151353	-0.162466	0.985195	0.969402	0.151353
EIF2B5	Translation initiation factor eIF-2B subunit epsilon	8	8	0.276351	0.0746266	-0.229148	0.0746266	-0.322808	0.0746266	0.182692	0.129341
SNX4	Sorting nexin-4	12	12	0.0746519	0.445031	-0.145693	0.185559	-0.0746519	0.445031	0.145693	0.185559
MARK2	Serine/threonine-protein kinase MARK2	15	13	-0.000565652	0.9945	0.209645	0.16522	-0.0242546	0.9945	-0.234465	0.16522
KIAA1143	Uncharacterized protein KIAA1143	5	5	0.3956	0.194647	-0.316259	0.194647	-0.380533	0.194647	0.331327	0.194647
ETNK1	Ethanolamine kinase 1	2	2	-0.350253	0.496255	-0.798533	0.0571494	0.0824267	0.75823	0.530707	0.144722
ETFA	Electron transfer flavoprotein subunit alpha, mitochondrial	15	15	-0.327669	0.183047	-0.048072	0.736192	0.122683	0.44413	-0.156915	0.353533
JMJD7	JmjC domain-containing protein 7	4	4	-0.183139	0.600087	-0.280218	0.600087	-0.234882	0.600087	-0.137803	0.600087
GOLPH3	Golgi phosphoprotein 3	4	3	0.209897	0.36443	0.513409	0.0354787	-0.0830098	0.644102	-0.386522	0.101558
RMDN3	Regulator of microtubule dynamics protein 3	8	8	-0.103649	0.651806	-0.14237	0.635796	0.326154	0.453867	0.364875	0.453867
CRKL	Crk-like protein	10	10	-0.199191	0.101824	-0.0829614	0.365021	-0.115006	0.346693	-0.231235	0.0668624
NAT10	N-acetyltransferase 10	27	27	-0.0963343	0.553571	-0.1997	0.187004	0.027879	0.842584	0.131245	0.433328
USP7	Ubiquitin carboxyl-terminal hydrolase 7	30	30	-0.0305089	0.822376	0.190716	0.700008	0.108872	0.700008	-0.112353	0.700008
ALDOA	Fructose-bisphosphate aldolase A	31	29	0.18786	0.466517	0.356034	0.208701	-0.0248645	0.901372	-0.193038	0.466517
SPCS3	Signal peptidase complex subunit 3	4	4	-0.272941	0.193907	-0.585545	0.0138534	-0.0964628	0.497075	0.216141	0.193907
SCD	Acyl-CoA desaturase	3	3	0.412742	0.449286	-0.638159	0.393444	-0.439532	0.449286	0.611368	0.393444
PSME3	Proteasome activator complex subunit 3	10	10	0.183357	0.639294	-0.223859	0.639294	-0.13516	0.681159	0.272057	0.639294
DPP3	Dipeptidyl peptidase 3	17	17	-0.00363308	0.949837	0.089136	0.361726	0.00800489	0.949837	-0.0847642	0.361726
ANXA4	Annexin A4	16	16	0.136669	0.174103	0.323706	0.0143719	0.0483956	0.614644	-0.138641	0.174103
SFXN3	Sideroflexin-3	16	16	-0.0910179	0.744736	-0.517739	0.0947124	-0.220362	0.311333	0.206359	0.311333
ENOPH1	Enolase-phosphatase E1	3	3	-0.222007	0.317922	0.257937	0.262323	0.138197	0.513102	-0.341746	0.198523
PPP1R14B	Protein phosphatase 1 regulatory subunit 14B	3	3	0.0874628	0.637194	0.238474	0.358241	-0.242164	0.358241	-0.393174	0.181346
TRIM25	E3 ubiquitin/ISG15 ligase TRIM25	25	25	0.0374288	0.859001	0.195563	0.116027	-0.0495962	0.859001	-0.20773	0.116027
IMPACT	Protein IMPACT	6	6	0.0191126	0.939882	0.586756	0.235189	-0.0933965	0.898823	-0.66104	0.235189
DENR	Density-regulated protein	6	6	0.0190289	0.877262	0.036313	0.877262	-0.271342	0.232569	-0.288626	0.232569
MTPN	Myotrophin	6	6	-0.00473481	0.980636	0.120351	0.56058	-0.329942	0.214108	-0.455027	0.131554
LRSAM1	E3 ubiquitin-protein ligase LRSAM1	17	17	0.0923451	0.541547	-0.436342	0.0307686	-0.245093	0.231678	0.283594	0.121974
PPP2R5E	Serine/threonine-protein phosphatase 2A 56 kDa regulatory subunit epsilon isoform	5	4	-0.304257	0.52744	0.212981	0.52744	-0.0732892	0.931586	-0.590527	0.393313
CRYL1	Lambda-crystallin homolog	5	5	0.0229206	0.931109	0.484476	0.240713	-0.0404994	0.931109	-0.502054	0.240713
ACAA2	3-ketoacyl-CoA thiolase, mitochondrial	25	25	0.122682	0.58845	0.0464976	0.766283	0.164331	0.58845	0.240515	0.428595
POLR2H	DNA-directed RNA polymerases I, II, and III subunit RPABC3	8	8	0.0480667	0.979902	0.540746	0.303681	-0.175634	0.783031	-0.668314	0.256806
CHAMP1	Chromosome alignment-maintaining phosphoprotein 1	6	6	-0.254224	0.253559	0.393695	0.181038	0.318893	0.181038	-0.329025	0.181038
PDXP	Pyridoxal phosphate phosphatase	3	2	1.13273	0.074397	-0.477694	0.202746	-1.09152	0.074397	0.518906	0.202746
ATPAF1	ATP synthase mitochondrial F1 complex assembly factor 1	5	5	0.21398	0.182408	0.443686	0.0150923	0.0971412	0.436163	-0.132564	0.303625
MRPL12	39S ribosomal protein L12, mitochondrial	9	9	0.12818	0.640254	-0.31935	0.47983	-0.164773	0.640254	0.282757	0.47983
GDI1	Rab GDP dissociation inhibitor alpha	23	13	-0.107906	0.637338	0.0396642	0.886049	-0.13516	0.54794	-0.28273	0.34109
NDUFS4	NADH dehydrogenase [ubiquinone] iron-sulfur protein 4, mitochondrial	4	4	-0.0640766	0.928137	-0.261319	0.127153	0.0517668	0.928137	0.24901	0.127153
PIGK	GPI-anchor transamidase	6	6	-0.0721847	0.805452	-0.401487	0.166204	-0.0486825	0.805452	0.28062	0.176863
RPN1	Dolichyl-diphosphooligosaccharide--protein glycosyltransferase subunit 1	32	32	0.0136935	0.866761	0.0317089	0.855808	0.120893	0.283892	0.102877	0.283892
PTDSS1	Phosphatidylserine synthase 1	4	4	-0.365038	0.871422	-1.01931	0.16152	0.0923828	0.871422	0.746651	0.175666
GSDMD	Gasdermin-D	5	5	-0.141661	0.398498	0.113901	0.40149	-0.0895372	0.443108	-0.345099	0.0569341
CRK	Adapter molecule crk	12	12	-0.237778	0.107065	0.12993	0.356691	0.0208305	0.843875	-0.346878	0.0349352
KARS	Lysine--tRNA ligase	25	25	0.0556096	0.495404	0.247409	0.0487585	0.0652624	0.495404	-0.126537	0.204323
B4GALT1	Beta-1,4-galactosyltransferase 1;Lactose synthase A protein;N-acetyllactosamine synthase;Beta-N-acetylglucosaminylglycopeptide beta-1,4-galactosyltransferase;Beta-N-acetylglucosaminyl-glycolipid beta-1,4-galactosyltransferase;Processed beta-1,4-galactosyltransferase 1	3	3	0.0105579	0.980517	-0.608218	0.406147	0.410766	0.406147	1.02954	0.235956
ATXN2	Ataxin-2	11	11	0.11988	0.840132	0.230509	0.647679	-0.267752	0.647679	-0.378382	0.647679
NAT14	N-acetyltransferase 14	4	4	-0.481404	0.266168	-1.25771	0.0244245	-0.273325	0.56471	0.502977	0.215827
MRPL48	39S ribosomal protein L48, mitochondrial	4	4	-0.0854835	0.745567	-0.38911	0.41307	-0.0807005	0.745567	0.222926	0.532368
DECR1	2,4-dienoyl-CoA reductase, mitochondrial	11	11	0.0774788	0.549862	-0.177032	0.258784	-0.0739384	0.549862	0.180572	0.258784
PADI3	Protein-arginine deiminase type-3	7	6	-0.663918	0.00355822	-0.69418	0.00224455	-0.250065	0.161031	-0.219803	0.161031
SAP130	Histone deacetylase complex subunit SAP130	8	8	-0.270748	0.351827	0.143991	0.579532	-0.054799	0.804986	-0.469538	0.158621
POLR1E	DNA-directed RNA polymerase I subunit RPA49	9	9	0.124522	0.650783	-0.274195	0.243589	-0.0776431	0.68837	0.321074	0.230022
SET	Protein SET	13	13	0.128528	0.479826	-0.076272	0.57504	0.07798	0.57504	0.28278	0.221125
FAM120A	Constitutive coactivator of PPAR-gamma-like protein 1	28	28	0.0668315	0.462374	-0.154742	0.173392	-0.0968995	0.365919	0.124674	0.208205
TRA2B	Transformer-2 protein homolog beta	8	7	0.0441611	0.696435	-0.184809	0.505038	0.138401	0.696435	0.367371	0.407132
CNOT11	CCR4-NOT transcription complex subunit 11	6	6	0.0456776	0.847671	0.234465	0.391832	0.451822	0.197766	0.263034	0.391832
FTSJ3	pre-rRNA processing protein FTSJ3	14	14	0.0889426	0.735885	-0.302755	0.699812	-0.213376	0.699812	0.178322	0.699812
SNAPIN	SNARE-associated protein Snapin	2	2	-0.00467432	0.981007	0.297851	0.228617	-0.0605461	0.981007	-0.363072	0.228617
RABEP1	Rab GTPase-binding effector protein 1	18	18	0.0224359	0.970407	0.202963	0.182381	-0.0111831	0.970407	-0.191711	0.182381
NF2	Merlin	4	4	-0.632917	0.332872	0.237372	0.775324	-0.272876	0.754955	-1.14316	0.167626
KIF3A	Kinesin-like protein KIF3A	3	2	-0.514159	0.544306	-0.272203	0.544306	0.584237	0.544306	0.342281	0.544306
TFB2M	Dimethyladenosine transferase 2, mitochondrial	4	4	-0.419014	0.252366	0.442812	0.251029	0.287522	0.453848	-0.574304	0.17053
USP48	Ubiquitin carboxyl-terminal hydrolase 48	10	10	-0.038889	0.782887	0.551784	0.0198766	0.321221	0.151049	-0.269451	0.156705
DDX24	ATP-dependent RNA helicase DDX24	11	11	-0.0828714	0.710052	-0.276232	0.134465	0.0147915	0.932049	0.208152	0.199251
POR	NADPH--cytochrome P450 reductase	23	23	-0.302244	0.0171155	-0.149737	0.135742	0.000425135	0.979199	-0.152082	0.135742
SEPTIN8	Septin-8	13	11	0.0995357	0.500353	-0.199808	0.252749	-0.13853	0.354614	0.160813	0.28139
SERINC1	Serine incorporator 1	2	2	0.400184	0.21834	0.510624	0.165121	-0.313191	0.31657	-0.423631	0.21834
NCK1	Cytoplasmic protein NCK1	5	4	-0.153948	0.562436	0.211304	0.459618	-0.117392	0.582135	-0.482644	0.178418
WDR43	WD repeat-containing protein 43	7	7	-0.12877	0.515795	-0.228901	0.305665	0.0887734	0.64306	0.188905	0.374377
RCC1	Regulator of chromosome condensation	12	12	-0.0189857	0.861209	-0.320593	0.052072	-0.111801	0.430546	0.189806	0.152262
DNASE2	Deoxyribonuclease-2-alpha	2	2	-0.213133	0.424709	0.312252	0.358966	-0.0519151	0.88557	-0.5773	0.138426
SLC25A20	Mitochondrial carnitine/acylcarnitine carrier protein	8	8	0.184241	0.395459	-0.186096	0.395459	-0.0558622	0.648627	0.314475	0.175884
XPOT	Exportin-T	19	19	-0.000528944	0.985589	-0.0549665	0.949194	0.0871984	0.949194	0.141636	0.949194
MAK16	Protein MAK16 homolog	4	4	-0.0594079	0.934705	-0.483856	0.240093	0.0719293	0.934705	0.496377	0.240093
SRXN1	Sulfiredoxin-1	7	7	-0.118682	0.542483	0.137862	0.542483	0.417009	0.330375	0.160465	0.542483
DDX41	Probable ATP-dependent RNA helicase DDX41	7	7	0.124601	0.544961	0.447459	0.0970476	0.000929871	0.970231	-0.321928	0.19658
PUS7	Pseudouridylate synthase 7 homolog	14	14	0.112501	0.353999	-0.0165117	0.869139	-0.296669	0.0548766	-0.167656	0.148451
OAS3	2-5-oligoadenylate synthase 3	17	17	-0.189623	0.214124	0.0207113	0.978385	0.000993022	0.978385	-0.209341	0.214124
NDUFA5	NADH dehydrogenase [ubiquinone] 1 alpha subcomplex subunit 5	3	3	0.00310591	0.935509	-0.248076	0.723105	-0.0996487	0.750785	0.151533	0.723105
RTCA	RNA 3-terminal phosphate cyclase	5	5	0.134496	0.555882	0.522692	0.0842085	0.217976	0.381377	-0.17022	0.428836
LAGE3	EKC/KEOPS complex subunit LAGE3	2	2	-1.04068	0.417824	0.627955	0.417824	0.561586	0.417824	-1.10704	0.417824
PIGS	GPI transamidase component PIG-S	9	9	-0.159744	0.359948	-0.322314	0.0654104	0.032246	0.86932	0.194816	0.269645
SORD	Sorbitol dehydrogenase	10	10	0.0617623	0.705171	-0.131329	0.389213	0.0257005	0.81788	0.218792	0.280523
POLDIP3	Polymerase delta-interacting protein 3	15	15	0.148903	0.784364	-0.220489	0.784364	-0.0998986	0.784364	0.269494	0.784364
FAM98B	Protein FAM98B	6	5	-0.280367	0.185462	0.320504	0.185462	0.305444	0.185462	-0.295427	0.185462
TTC1	Tetratricopeptide repeat protein 1	8	8	-0.0889933	0.71422	0.0746746	0.71422	-0.123146	0.71422	-0.286814	0.71422
OXCT1	Succinyl-CoA:3-ketoacid coenzyme A transferase 1, mitochondrial	13	13	0.121181	0.799364	-0.115184	0.799364	-0.0325812	0.8416	0.203784	0.799364
NDUFAF4	NADH dehydrogenase [ubiquinone] 1 alpha subcomplex assembly factor 4	4	4	-0.0695338	0.815151	-0.565102	0.212144	0.295159	0.815151	0.790727	0.170975
ARMCX3	Armadillo repeat-containing X-linked protein 3	5	5	-0.204141	0.532554	-0.391345	0.405018	0.234465	0.532554	0.42167	0.405018
CHEK1	Serine/threonine-protein kinase Chk1	7	7	0.269037	0.765453	0.540246	0.765453	0.0773552	0.961022	-0.193854	0.765453
DDB2	DNA damage-binding protein 2	7	7	-0.156635	0.59445	-0.832627	0.0996977	-0.443709	0.388053	0.232284	0.439096
MYO5C	Unconventional myosin-Vc	12	9	0.518193	0.631461	-0.280077	0.440823	0.246456	0.749412	1.04473	0.22686
GTF2F1	General transcription factor IIF subunit 1	13	13	-0.0272592	0.864935	0.234984	0.486163	-0.195875	0.486163	-0.458119	0.357337
SERPINB3;SERPINB4	Serpin B3;Serpin B4	4	4	1.20247	0.0587447	1.59208	0.0301379	-0.545863	0.231255	-0.93547	0.156892
BICD2	Protein bicaudal D homolog 2	16	13	-0.0923879	0.803662	-0.322577	0.796816	-0.0607689	0.803662	0.16942	0.796816
RPL7L1	60S ribosomal protein L7-like 1	5	5	-0.106593	0.661688	-0.386813	0.0882224	0.0174801	0.877093	0.297701	0.163159
CCDC132	Coiled-coil domain-containing protein 132	10	10	0.206273	0.24177	-0.42429	0.0379062	-0.434937	0.0379062	0.195626	0.221882
ARAP1	Arf-GAP with Rho-GAP domain, ANK repeat and PH domain-containing protein 1	17	17	-0.0262532	0.737079	0.0323964	0.737079	-0.0658774	0.73697	-0.124527	0.599367
SEC23B	Protein transport protein Sec23B	17	15	-0.153747	0.490052	0.0123257	0.954593	-0.126075	0.490052	-0.292148	0.186429
LDHB	L-lactate dehydrogenase B chain	23	21	0.175562	0.347271	0.0607141	0.741609	0.094078	0.711001	0.208926	0.236644
FBXO17	F-box only protein 17	3	3	0.816588	0.406439	-1.12815	0.272801	-0.959242	0.272801	0.9855	0.272801
ANKRD2	Ankyrin repeat domain-containing protein 2	10	10	-0.795322	0.0180841	-0.465425	0.0857057	-0.118819	0.53485	-0.448717	0.0857057
VMP1	Vacuole membrane protein 1	3	3	-0.0579004	0.801297	-0.25757	0.159097	0.0706574	0.801297	0.270327	0.159097
SPINT1	Kunitz-type protease inhibitor 1	4	4	0.481431	0.161758	0.482864	0.161758	-0.331991	0.291006	-0.333424	0.291006
IVD	Isovaleryl-CoA dehydrogenase, mitochondrial	8	8	-0.183478	0.445332	-0.638754	0.0358086	-0.253696	0.315199	0.20158	0.35195
NACA	Nascent polypeptide-associated complex subunit alpha, muscle-specific form;Nascent polypeptide-associated complex subunit alpha	9	9	-0.00512503	0.964948	0.346577	0.329038	0.0729239	0.667424	-0.278778	0.388985
STAM	Signal transducing adapter molecule 1	9	8	0.143501	0.183028	0.153842	0.183028	0.140485	0.183028	0.130144	0.183028
ATP5H	ATP synthase subunit d, mitochondrial	16	16	-0.193895	0.25097	-0.240284	0.184486	0.127917	0.410207	0.174307	0.25097
ARL1	ADP-ribosylation factor-like protein 1	8	8	-0.0375602	0.851558	-0.0603726	0.851558	0.436705	0.313002	0.459518	0.313002
GUK1	Guanylate kinase	4	4	0.132658	0.884221	0.526539	0.164086	-0.114476	0.884221	-0.508358	0.164086
TMEM109	Transmembrane protein 109	5	5	-0.0823545	0.724867	-0.191083	0.587108	-0.464827	0.321289	-0.356098	0.321289
FGD4	FYVE, RhoGEF and PH domain-containing protein 4	6	6	0.37395	0.663345	-0.305873	0.430631	0.233732	0.698522	0.913556	0.209285
NCAPG2	Condensin-2 complex subunit G2	9	9	-0.169684	0.498795	-0.865055	0.0347606	-0.214961	0.498795	0.480409	0.196345
HEXA	Beta-hexosaminidase subunit alpha	11	11	0.0365898	0.942752	0.274933	0.258819	-0.0135137	0.942752	-0.251856	0.258819
CDC73	Parafibromin	21	21	0.188204	0.28454	0.390428	0.0616982	0.045041	0.719643	-0.157183	0.28454
RTCB	tRNA-splicing ligase RtcB homolog	21	21	-0.0853854	0.385516	0.213677	0.11661	0.123006	0.329811	-0.176057	0.137913
NDRG1	Protein NDRG1	7	7	-0.321057	0.446914	-0.388772	0.446914	0.31292	0.446914	0.380635	0.446914
YTHDC2	Probable ATP-dependent RNA helicase YTHDC2	14	14	-0.183547	0.278944	0.183625	0.278944	0.257547	0.278944	-0.109624	0.473775
GPD1L	Glycerol-3-phosphate dehydrogenase 1-like protein	11	11	0.298048	0.0228889	0.131656	0.239263	0.012388	0.917301	0.178781	0.114215
IWS1	Protein IWS1 homolog	11	11	-0.258975	0.00403636	-0.00839164	0.82049	0.0766112	0.231043	-0.173973	0.0136157
TRAF2	TNF receptor-associated factor 2	5	5	-0.163499	0.524621	-0.249194	0.524621	0.335867	0.3257	0.421563	0.3257
RPS28	40S ribosomal protein S28	6	6	0.0689557	0.697627	0.13691	0.393885	-0.204611	0.341933	-0.272565	0.157115
DCAF13	DDB1- and CUL4-associated factor 13	6	6	0.125129	0.686775	-0.287218	0.438632	-0.0405349	0.746219	0.371813	0.399244
PCCB	Propionyl-CoA carboxylase beta chain, mitochondrial	8	8	0.208213	0.374574	0.175572	0.374574	0.222172	0.374574	0.254814	0.374574
STX7	Syntaxin-7	10	10	0.151444	0.556395	0.108091	0.636548	0.152956	0.556395	0.196309	0.531392
SARS2	Serine--tRNA ligase, mitochondrial	12	12	0.0422266	0.826956	-0.0159294	0.861378	0.138281	0.307623	0.196437	0.252457
RPS19	40S ribosomal protein S19	13	13	0.0755366	0.745356	0.113034	0.745356	-0.229946	0.57732	-0.267443	0.57732
TUBA1C	Tubulin alpha-1C chain	26	1	0.193596	0.585324	0.245561	0.585324	-0.489704	0.361408	-0.541668	0.361408
TRMT2A	tRNA (uracil-5-)-methyltransferase homolog A	4	4	-0.0288338	0.977631	-1.08052	0.22382	-0.336339	0.672133	0.715345	0.279742
ARF5	ADP-ribosylation factor 5	9	4	0.177491	0.566108	-0.410414	0.270969	-0.325048	0.380907	0.262857	0.380907
MT-ND4	NADH-ubiquinone oxidoreductase chain 4	5	5	-0.00128411	0.990546	-0.558551	0.199819	-0.208759	0.535315	0.348507	0.34387
PDRG1	p53 and DNA damage-regulated protein 1	3	3	-0.422746	0.167717	-0.125697	0.891828	-0.0755053	0.891828	-0.372554	0.167717
DSCR3	Down syndrome critical region protein 3	4	4	0.245617	0.620781	-0.0576434	0.819299	0.0285576	0.819299	0.331818	0.566085
LRRC57	Leucine-rich repeat-containing protein 57	4	4	-0.292273	0.574216	-1.11115	0.0203608	-0.0514785	0.853373	0.767394	0.0397758
NUP155	Nuclear pore complex protein Nup155	21	21	-0.0733243	0.548875	-0.311488	0.144352	-0.127538	0.463407	0.110626	0.463407
SNX17	Sorting nexin-17	6	6	0.552356	0.126543	0.51471	0.126543	0.36764	0.226498	0.405286	0.226498
CDK7	Cyclin-dependent kinase 7	5	5	0.17184	0.489755	-0.0499475	0.736308	0.140236	0.545821	0.362024	0.232941
RBMS2	RNA-binding motif, single-stranded-interacting protein 2	6	5	-0.503475	0.236406	-0.658897	0.0966226	0.0996749	0.873308	0.255097	0.432531
BRIX1	Ribosome biogenesis protein BRX1 homolog	14	14	-0.10806	0.801825	-0.336817	0.176364	0.0871724	0.801825	0.315929	0.176364
TSR1	Pre-rRNA-processing protein TSR1 homolog	15	15	0.0217788	0.907871	-0.365761	0.0947853	-0.149543	0.435828	0.237997	0.251276
SNX9	Sorting nexin-9	20	20	-0.410484	0.010565	-0.600393	0.0016882	-0.00417458	0.954364	0.185734	0.165799
UGP2	UTP--glucose-1-phosphate uridylyltransferase	23	23	-0.0487407	0.377328	-0.252046	0.00163521	-0.117198	0.0686954	0.0861065	0.114314
CLASP1	CLIP-associating protein 1	30	27	0.0789938	0.681735	0.21041	0.47119	0.0171483	0.923718	-0.114268	0.67327
POLR2B	DNA-directed RNA polymerase II subunit RPB2	31	31	-0.103021	0.375792	0.00388343	0.998099	-0.00389392	0.998099	-0.110799	0.375792
BAIAP2L1	Brain-specific angiogenesis inhibitor 1-associated protein 2-like protein 1	12	12	0.00949081	0.978724	-0.102077	0.569477	-0.529498	0.265376	-0.41793	0.392307
TMEM97	Transmembrane protein 97	3	3	1.44109	0.551805	-0.45381	0.574443	-0.194065	0.844752	1.70084	0.386322
RAP1GDS1	Rap1 GTPase-GDP dissociation stimulator 1	12	12	-0.0181574	0.93213	0.177993	0.269363	-0.00692321	0.93213	-0.203074	0.269363
DYNC1I2	Cytoplasmic dynein 1 intermediate chain 2	10	10	0.208294	0.561601	0.373246	0.434658	-0.193425	0.561601	-0.358376	0.434658
EEF1D	Elongation factor 1-delta	16	16	0.0246054	0.948938	0.247124	0.244929	-0.0781407	0.771023	-0.300659	0.192785
TBK1	Serine/threonine-protein kinase TBK1	10	10	-0.0892195	0.630014	-0.0103494	0.962463	-0.123751	0.630014	-0.202621	0.477767
CAPZA2	F-actin-capping protein subunit alpha-2	9	8	-0.00117531	0.913298	0.0163387	0.913298	-0.100945	0.319761	-0.118459	0.304189
SLC35B2	Adenosine 3-phospho 5-phosphosulfate transporter 1	5	5	0.0872659	0.675124	-0.172199	0.490253	0.0489385	0.730694	0.308404	0.365777
EIF3I	Eukaryotic translation initiation factor 3 subunit I	14	14	0.17375	0.473012	0.372424	0.25452	0.0260847	0.838151	-0.17259	0.449989
DCDC2	Doublecortin domain-containing protein 2	3	3	0.337179	0.703973	1.31005	0.276667	-0.122653	0.703973	-1.09553	0.385872
MRPL3	39S ribosomal protein L3, mitochondrial	4	4	-0.017218	0.997896	-0.489765	0.182231	0.0125018	0.997896	0.485049	0.182231
PLCG1	1-phosphatidylinositol 4,5-bisphosphate phosphodiesterase gamma-1	8	8	0.111183	0.728571	0.333078	0.601674	0.0107599	0.922204	-0.211135	0.728571
EEFSEC	Selenocysteine-specific elongation factor	8	8	0.314352	0.234231	0.349676	0.234231	-0.294275	0.234231	-0.329598	0.234231
UFD1L	Ubiquitin fusion degradation protein 1 homolog	10	10	0.244855	0.0957067	0.32046	0.0259039	-0.0517972	0.650904	-0.127402	0.26977
DLG1	Disks large homolog 1	22	20	-0.163913	0.0967698	-0.269894	0.0232091	-0.0300906	0.744348	0.0758901	0.372683
DDX21	Nucleolar RNA helicase 2	33	31	-0.0111729	0.919265	-0.0588484	0.919265	0.0603726	0.919265	0.108048	0.919265
DR1	Protein Dr1	3	3	-0.507591	0.1292	-0.363609	0.206732	-0.104531	0.674833	-0.248512	0.325283
MGAT2	Alpha-1,6-mannosyl-glycoprotein 2-beta-N-acetylglucosaminyltransferase	3	3	-0.587961	0.151418	-0.161972	0.774384	-0.000149774	0.994741	-0.426139	0.179507
PFKFB2	6-phosphofructo-2-kinase/fructose-2,6-bisphosphatase 2;6-phosphofructo-2-kinase;Fructose-2,6-bisphosphatase	10	8	0.252206	0.492202	0.243557	0.492202	0.178294	0.585557	0.186944	0.492202
CDK2	Cyclin-dependent kinase 2	11	8	-0.0583267	0.879472	0.0218502	0.969468	-0.154111	0.751962	-0.234288	0.751962
CTNND1	Catenin delta-1	27	27	-0.0411432	0.741606	-0.33542	0.191223	-0.192645	0.464133	0.101632	0.580201
GOLGA5	Golgin subfamily A member 5	10	10	-0.336502	0.18895	-0.366657	0.18895	-0.410284	0.18895	-0.380129	0.18895
SUMF2	Sulfatase-modifying factor 2	11	11	-0.0664102	0.595794	-0.224706	0.0966315	-0.31468	0.048306	-0.156384	0.26814
PSMG3	Proteasome assembly chaperone 3	3	3	0.0436358	0.943175	-0.478834	0.259385	-0.183757	0.605435	0.338713	0.376475
HAUS5	HAUS augmin-like complex subunit 5	5	5	-0.300031	0.365551	-0.71788	0.0811654	-0.126459	0.708596	0.291391	0.301893
SMARCC1	SWI/SNF complex subunit SMARCC1	11	3	-0.276109	0.538285	0.366009	0.581581	-0.187244	0.778694	-0.829363	0.329849
ALDH6A1	Methylmalonate-semialdehyde dehydrogenase [acylating], mitochondrial	12	12	-0.126434	0.689621	0.269308	0.689621	0.197264	0.689621	-0.198478	0.689621
PSAT1	Phosphoserine aminotransferase	16	16	-0.164162	0.810076	-0.384271	0.61224	0.0434068	0.956787	0.263515	0.707804
HNRNPA0	Heterogeneous nuclear ribonucleoprotein A0	11	11	-0.113849	0.508762	-0.133176	0.508762	0.203859	0.42125	0.223186	0.376053
MRPS23	28S ribosomal protein S23, mitochondrial	8	8	0.0810352	0.730577	-0.260355	0.27709	-0.0891025	0.730577	0.252288	0.27709
STIM1	Stromal interaction molecule 1	14	14	0.0397705	0.774236	0.182642	0.407145	-0.113063	0.691209	-0.255934	0.269557
METTL15	Probable methyltransferase-like protein 15	3	3	0.216878	0.682691	-1.35337	0.0404325	-0.850008	0.247036	0.720241	0.191152
RABL2B;RABL2A	Rab-like protein 2B;Rab-like protein 2A	3	3	0.428759	0.862492	1.22565	0.233609	0.174652	0.862492	-0.622239	0.233609
TNPO2	Transportin-2	6	3	0.145732	0.808038	-0.151308	0.808038	-0.129252	0.808038	0.167787	0.808038
ARPC4	Actin-related protein 2/3 complex subunit 4	7	7	-0.123543	0.506676	0.224503	0.225208	0.129866	0.506676	-0.21818	0.225208
PHF5A	PHD finger-like domain-containing protein 5A	3	3	-0.00135826	0.97546	0.0127939	0.97546	-0.259788	0.178757	-0.27394	0.178757
OGFOD3	2-oxoglutarate and iron-dependent oxygenase domain-containing protein 3	4	4	0.162608	0.346297	-0.18465	0.312535	-0.144564	0.351599	0.202694	0.312535
CSNK1A1	Casein kinase I isoform alpha	11	11	-0.136437	0.438133	-0.263928	0.175001	0.0654891	0.618113	0.19298	0.338497
PLOD3	Procollagen-lysine,2-oxoglutarate 5-dioxygenase 3	16	16	-0.120873	0.433639	-0.162075	0.360462	-0.191071	0.360462	-0.149869	0.360462
NT5E	5-nucleotidase	18	18	0.397738	0.0388755	0.210618	0.213854	-0.403907	0.0388755	-0.216787	0.213854
IQGAP1	Ras GTPase-activating-like protein IQGAP1	80	78	-0.111317	0.159448	-0.141865	0.0569071	-0.0922164	0.182574	-0.0616684	0.330047
SDHD	Succinate dehydrogenase [ubiquinone] cytochrome b small subunit, mitochondrial	2	2	0.159983	0.57633	-0.375229	0.330944	0.0126301	0.93098	0.547842	0.200111
CDK13	Cyclin-dependent kinase 13	3	1	-0.813723	0.35835	0.169197	0.744177	0.224824	0.744177	-0.758096	0.35835
GRPEL2	GrpE protein homolog 2, mitochondrial	3	3	0.33376	0.383853	0.103853	0.63532	0.206043	0.484595	0.435951	0.202273
TRAPPC11	Trafficking protein particle complex subunit 11	4	4	1.09448	0.224121	0.875878	0.224121	-2.37256	0.13124	-2.15396	0.13124
KRR1	KRR1 small subunit processome component homolog	5	5	-0.260528	0.536377	-0.351317	0.295998	0.263913	0.536377	0.354702	0.295998
RALB	Ras-related protein Ral-B	10	7	0.018521	0.990196	-0.421854	0.191427	-0.153181	0.563427	0.287194	0.311098
EIF3D	Eukaryotic translation initiation factor 3 subunit D	11	11	0.08092	0.723592	0.179324	0.392431	-0.0821685	0.723592	-0.180572	0.392431
PTPN1	Tyrosine-protein phosphatase non-receptor type 1	11	11	-0.134279	0.486824	-0.284709	0.0677211	0.0402204	0.803117	0.190651	0.1946
PATL1	Protein PAT1 homolog 1	12	12	-0.34542	0.101986	0.0537236	0.723834	0.10026	0.623418	-0.298884	0.101986
SEC23IP	SEC23-interacting protein	13	13	0.250145	0.105144	0.317482	0.0391163	-0.157035	0.305114	-0.224373	0.105144
HSD17B12	Very-long-chain 3-oxoacyl-CoA reductase	14	14	-0.187488	0.446606	-0.0897161	0.540697	0.299853	0.300775	0.202081	0.384705
HIST1H4A	Histone H4	20	20	-0.0993762	0.627142	0.0653487	0.717917	0.364565	0.166595	0.199841	0.229936
GPATCH8	G patch domain-containing protein 8	2	2	-1.20922	0.347132	1.26923	0.418494	0.667467	0.486519	-1.81098	0.301103
FLOT1	Flotillin-1	21	21	-0.190365	0.201009	-0.151482	0.256635	0.231962	0.201009	0.193079	0.201009
CYSRT1	Cysteine-rich tail protein 1	2	2	2.14775	0.0361526	-0.730168	0.414904	-1.21204	0.231345	1.66588	0.0365664
EMC7	ER membrane protein complex subunit 7	7	7	-0.202408	0.605483	-0.402173	0.199105	0.173839	0.605483	0.373604	0.199105
CUL5	Cullin-5	9	9	-0.324017	0.52796	0.205749	0.58855	0.164585	0.58855	-0.365181	0.52796
DUT	Deoxyuridine 5-triphosphate nucleotidohydrolase, mitochondrial	10	10	0.291528	0.599463	0.355244	0.599463	-0.163773	0.674899	-0.227489	0.599463
PSMB5	Proteasome subunit beta type-5	11	11	0.0744782	0.645859	0.257262	0.144525	-0.00986171	0.93993	-0.192645	0.241522
MRPL24	39S ribosomal protein L24, mitochondrial	10	10	0.0825371	0.676924	-0.369489	0.165625	-0.140565	0.609594	0.311461	0.165625
MRPS2	28S ribosomal protein S2, mitochondrial	10	10	0.0255351	0.894933	-0.283814	0.251719	0.00377906	0.894933	0.313129	0.251719
EPS15	Epidermal growth factor receptor substrate 15	11	11	0.0852023	0.784071	0.386873	0.314622	0.0496664	0.784071	-0.252004	0.332383
EIF3L	Eukaryotic translation initiation factor 3 subunit L	24	24	0	0.983121	0.169785	0.206796	0.0458824	0.661188	-0.123903	0.267753
PURB	Transcriptional activator protein Pur-beta	6	6	0.0625024	0.996735	0.0582451	0.828431	0.481046	0.468225	0.485303	0.468225
DIDO1	Death-inducer obliterator 1	18	18	0.0693706	0.783041	0.346135	0.222516	-0.13109	0.783041	-0.407854	0.207455
CTSD	Cathepsin D;Cathepsin D light chain;Cathepsin D heavy chain	13	13	-0.00638644	0.977959	0.175	0.428103	-0.0629662	0.781737	-0.244352	0.360182
RFC2	Replication factor C subunit 2	12	12	0.135703	0.707122	0.123058	0.707122	0.0906369	0.707122	0.103281	0.707122
CPT1A	Carnitine O-palmitoyltransferase 1, liver isoform	8	8	-0.364266	0.389793	-0.584469	0.389793	-1.00277	0.214971	-0.782562	0.214971
THNSL1	Threonine synthase-like 1	6	6	-0.352058	0.366135	0.150129	0.588632	0.269221	0.366135	-0.232966	0.366135
STK39	STE20/SPS1-related proline-alanine-rich protein kinase	6	5	0.530674	0.277677	-0.674272	0.277677	-0.544849	0.311452	0.660097	0.277677
PANK4	Pantothenate kinase 4	11	11	0.0850815	0.815713	0.504131	0.19889	0.0410273	0.815713	-0.378023	0.215994
MLH1	DNA mismatch repair protein Mlh1	2	2	-0.10246	0.712137	0.205084	0.712137	-0.154948	0.835251	-0.462491	0.712137
DHX38	Pre-mRNA-splicing factor ATP-dependent RNA helicase PRP16	11	10	0.333822	0.28182	-0.532427	0.162426	-0.321928	0.28182	0.544321	0.162426
DECR2	Peroxisomal 2,4-dienoyl-CoA reductase	7	7	-0.118865	0.809492	0.284347	0.49221	-0.198972	0.535221	-0.602184	0.330384
PGM3	Phosphoacetylglucosamine mutase	10	10	-0.0616684	0.714261	0.433468	0.11173	0.250461	0.334253	-0.244675	0.334253
GTF3C1	General transcription factor 3C polypeptide 1	11	11	-0.0635212	0.578709	0.0186527	0.837464	0.245112	0.144939	0.162939	0.202558
GMFB	Glia maturation factor beta	7	7	-0.0893587	0.674995	-0.0402371	0.73277	-0.18363	0.325979	-0.232752	0.247729
IGF2BP3	Insulin-like growth factor 2 mRNA-binding protein 3	21	20	-0.349011	0.0385052	-0.0873253	0.422512	0.0599937	0.599935	-0.201692	0.142973
SP100	Nuclear autoantigen Sp-100	9	6	-0.799691	0.41892	0.231623	0.587809	0.226872	0.587809	-0.804441	0.41892
GEMIN5	Gem-associated protein 5	26	26	0.264834	0.107893	0.227541	0.107893	0.0243871	0.836907	0.0616798	0.739583
RBBP5	Retinoblastoma-binding protein 5	5	5	-0.131356	0.79617	0.483113	0.226923	0.0896822	0.79617	-0.524787	0.226923
TIGAR	Fructose-2,6-bisphosphatase TIGAR	3	3	0.285689	0.365207	0.390206	0.26208	-0.18353	0.45962	-0.288046	0.310136
RPL18	60S ribosomal protein L18	9	9	-0.0119315	0.877804	-0.241483	0.703905	-0.0713292	0.877804	0.158222	0.703905
CCDC51	Coiled-coil domain-containing protein 51	6	6	-0.14796	0.517326	-0.301351	0.192181	0.0532982	0.752941	0.20669	0.414022
RAB5C	Ras-related protein Rab-5C	12	9	0.0497951	0.742173	-0.00229363	0.969342	0.108497	0.298139	0.160585	0.201557
BYSL	Bystin	13	13	-0.00260143	0.975513	-0.249532	0.237719	-0.0734707	0.643253	0.173459	0.312605
SART3	Squamous cell carcinoma antigen recognized by T-cells 3	25	25	-0.0469392	0.761615	0.139064	0.446856	-0.0347654	0.761615	-0.220769	0.404512
CSNK2B	Casein kinase II subunit beta	3	3	-0.110206	0.874082	-0.294411	0.360283	0.106692	0.874082	0.290897	0.360283
ABHD14B	Alpha/beta hydrolase domain-containing protein 14B	8	8	0.280108	0.584469	-0.249236	0.584469	-0.0519346	0.868255	0.477409	0.522115
PNKP	Bifunctional polynucleotide phosphatase/kinase;Polynucleotide 3-phosphatase;Polynucleotide 5-hydroxyl-kinase	8	8	0.08629	0.801541	0.302742	0.192106	-0.0534253	0.801541	-0.269878	0.198317
SCARB2	Lysosome membrane protein 2	10	10	-0.300033	0.435687	-0.0122367	0.97366	0.0821011	0.858557	-0.205695	0.435687
NDUFS5	NADH dehydrogenase [ubiquinone] iron-sulfur protein 5	4	4	-0.116836	0.724268	-0.229093	0.299617	0.157008	0.642872	0.269265	0.27004
WDR45B	WD repeat domain phosphoinositide-interacting protein 3	4	4	0.11596	0.858275	-0.444824	0.216001	0	0.895391	0.560784	0.216001
HLA-G	HLA class I histocompatibility antigen, alpha chain G	3	1	-0.89028	0.259892	0.609791	0.259892	0.689596	0.259892	-0.810474	0.259892
LIG1	DNA ligase 1	21	21	0.185826	0.730367	0.187094	0.730367	0.133671	0.730367	0.132404	0.730367
BCL9L	B-cell CLL/lymphoma 9-like protein	3	3	0.0747523	0.770498	0.0989015	0.770498	-0.450972	0.241689	-0.475121	0.241689
RTKN	Rhotekin	3	3	-0.124786	0.605398	-1.32518	0.261407	-0.208567	0.4848	0.99183	0.324989
MAP2K4	Dual specificity mitogen-activated protein kinase kinase 4	5	5	0.222971	0.237939	0.417269	0.0356713	-0.0295819	0.825054	-0.22388	0.237939
RBM5	RNA-binding protein 5	5	5	0.323592	0.805683	-0.602624	0.341102	-0.186873	0.805683	0.739344	0.341102
LPCAT3	Lysophospholipid acyltransferase 5	5	5	0.0884269	0.763053	-0.533277	0.121511	-0.378196	0.326219	0.243507	0.373961
P4HA2	Prolyl 4-hydroxylase subunit alpha-2	7	7	-0.427852	0.552539	0.841716	0.552539	0.633426	0.552539	-0.636142	0.552539
CAST	Calpastatin	10	10	-0.437758	0.644149	-0.236122	0.797975	-0.0878708	0.797975	-0.289507	0.644149
PTPRF	Receptor-type tyrosine-protein phosphatase F	14	12	-0.852443	0.0690062	-0.444381	0.305633	-0.24571	0.593661	-0.653772	0.0905338
IPO7	Importin-7	21	21	-0.018707	0.851896	0.216505	0.428531	0.126445	0.525888	-0.108768	0.525888
PFKL	ATP-dependent 6-phosphofructokinase, liver type	26	21	0.00750162	0.984257	-0.240552	0.441728	-0.0327861	0.984257	0.215268	0.441728
NOP56	Nucleolar protein 56	25	25	-0.0837863	0.772286	-0.183838	0.400284	0.0382238	0.772286	0.138275	0.455916
ABI2	Abl interactor 2	5	4	0.0180554	0.68153	0.454105	0.68153	-0.886324	0.285127	-1.32237	0.166711
CDYL	Chromodomain Y-like protein	5	5	0.173095	0.962734	-0.757908	0.201917	-0.0181931	0.962734	0.912809	0.201917
RACGAP1	Rac GTPase-activating protein 1	12	12	-0.0324572	0.866716	-0.052156	0.866716	0.183313	0.866716	0.203012	0.866716
PMPCB	Mitochondrial-processing peptidase subunit beta	13	12	0.077243	0.648331	-0.215573	0.219781	0.00481702	0.993233	0.297633	0.158801
DDX51	ATP-dependent RNA helicase DDX51	9	9	0.00205456	0.928131	-0.71443	0.131302	-0.384751	0.337498	0.331733	0.396495
SNRPG;SNRPGP15	Small nuclear ribonucleoprotein G;Putative small nuclear ribonucleoprotein G-like protein 15	3	3	-0.00545672	0.984968	-0.74489	0.19154	-0.0831848	0.984968	0.656248	0.19154
CCT4	T-complex protein 1 subunit delta	28	28	-0.00806497	0.963372	0.0946369	0.517963	-0.0876084	0.517963	-0.19031	0.41883
HAT1	Histone acetyltransferase type B catalytic subunit	5	5	-0.0761151	0.72142	0.347313	0.694473	0.261222	0.694473	-0.162206	0.694473
ASAP2	Arf-GAP with SH3 domain, ANK repeat and PH domain-containing protein 2	4	4	0.47835	0.183318	-0.045967	0.79504	-0.221127	0.482383	0.303189	0.286134
DSP	Desmoplakin	106	106	0.17596	0.711557	-0.034342	0.914313	0.0214123	0.914313	0.231715	0.711557
SLC44A2	Choline transporter-like protein 2	7	7	0.0236102	0.97334	-0.268057	0.486791	0.261016	0.46053	0.552683	0.264153
CYP4F11;CYP4F3;CYP4F12	Phylloquinone omega-hydroxylase CYP4F11;Docosahexaenoic acid omega-hydroxylase CYP4F3;Cytochrome P450 4F12	10	10	-0.0461051	0.749593	0.157312	0.280947	0.409709	0.0437239	0.206292	0.195124
PPM1A	Protein phosphatase 1A	7	4	-0.165097	0.477707	0.339731	0.151218	0.14288	0.480306	-0.361948	0.151218
NSMAF	Protein FAN	2	2	0.121015	0.676785	0.482551	0.191262	0.00501807	0.928658	-0.356518	0.283161
UPP1	Uridine phosphorylase 1	10	10	-0.405669	0.639727	-0.700824	0.5657	-0.0976547	0.830172	0.1975	0.660393
ZFP36L1	Zinc finger protein 36, C3H1 type-like 1	2	2	-0.399983	0.460518	-0.680171	0.460518	0.663517	0.29164	0.943705	0.271736
FKBP1A	Peptidyl-prolyl cis-trans isomerase FKBP1A	5	5	0.221307	0.164616	0.219102	0.164616	-0.208222	0.164616	-0.206017	0.164616
BUD31	Protein BUD31 homolog	6	6	0.00556668	0.953937	-0.48863	0.0750866	-0.354283	0.172891	0.139913	0.479407
IRF3	Interferon regulatory factor 3	6	6	-0.0694797	0.848067	-0.844547	0.254926	-0.13645	0.848067	0.638617	0.254926
CALD1	Caldesmon	28	28	-0.0857299	0.672293	-0.174461	0.574741	-0.334925	0.485575	-0.246195	0.525192
RPL35	60S ribosomal protein L35	8	8	0.0874628	0.794152	-0.632178	0.196711	-0.319923	0.565489	0.399718	0.331891
GNAI3	Guanine nucleotide-binding protein G(k) subunit alpha	8	5	-0.149097	0.590606	-0.214798	0.430127	0.0468694	0.689167	0.11257	0.590606
TMA16	Translation machinery-associated protein 16	4	4	0.0844408	0.881284	-0.247243	0.385031	-0.0586656	0.881284	0.273018	0.385031
HIBCH	3-hydroxyisobutyryl-CoA hydrolase, mitochondrial	11	11	-0.0674899	0.696919	-0.336738	0.100801	-0.136991	0.37124	0.132257	0.371894
ACP2	Lysosomal acid phosphatase	2	2	-0.206549	0.612822	0.426287	0.512453	0.299482	0.512453	-0.333354	0.512453
NR2C2	Nuclear receptor subfamily 2 group C member 2	5	5	0.449141	0.0501682	0.355239	0.0589897	-0.261771	0.179794	-0.167868	0.247043
ALDOC	Fructose-bisphosphate aldolase C	8	6	-0.316158	0.369594	0.113868	0.685009	-0.0827082	0.771929	-0.512734	0.199275
AK1	Adenylate kinase isoenzyme 1	9	9	0.144788	0.497106	-0.296201	0.18502	-0.126326	0.497106	0.314663	0.18502
FDFT1	Squalene synthase	11	11	-0.00577574	0.985059	-0.28963	0.985059	0.0571106	0.985059	0.340965	0.985059
AP2S1	AP-2 complex subunit sigma	6	6	-0.100433	0.999023	-0.743257	0.216937	0.137618	0.999023	0.780442	0.216937
PML	Protein PML	5	5	-0.0254424	0.896828	-0.783422	0.0646091	-0.409696	0.246656	0.348284	0.246656
RFC5	Replication factor C subunit 5	14	14	0.0969181	0.705174	-0.210813	0.402204	0.0439209	0.730444	0.351652	0.233007
MAGT1	Magnesium transporter protein 1	10	10	0.110892	0.763817	-0.00760315	0.924668	0.0157124	0.924668	0.134208	0.763817
ATG4B	Cysteine protease ATG4B	4	4	0.162201	0.721362	-0.254526	0.520016	0.107042	0.721362	0.523769	0.340199
PGPEP1	Pyroglutamyl-peptidase 1	3	3	-1.56635	0.038675	-0.418458	0.303663	0.129511	0.685013	-1.01838	0.2132
POU2F1;POU2F3;POU2F2	POU domain, class 2, transcription factor 1;POU domain, class 2, transcription factor 3;POU domain, class 2, transcription factor 2	4	4	-0.023452	0.872568	0.389982	0.177205	0.0586936	0.872568	-0.35474	0.177205
PAXBP1	PAX3- and PAX7-binding protein 1	5	5	0.108568	0.937144	-0.512767	0.363564	-0.00521771	0.937144	0.616117	0.363564
MICU2	Calcium uptake protein 2, mitochondrial	7	7	0.0641303	0.714773	-0.571524	0.0290849	-0.424498	0.124044	0.211157	0.267717
AARSD1	Alanyl-tRNA editing protein Aarsd1	7	7	-0.237181	0.613555	-1.00274	0.25326	-0.386625	0.613555	0.378934	0.440353
CD44	CD44 antigen	9	9	0.712118	0.19141	-0.67324	0.172945	-1.06771	0.0707596	0.317647	0.422837
DIAPH2	Protein diaphanous homolog 2	10	10	0.988416	0.239588	0.108756	0.794153	-0.29356	0.548254	0.586101	0.369221
SOD1	Superoxide dismutase [Cu-Zn]	10	10	-0.284873	0.624478	-0.610987	0.194172	-0.642514	0.194172	-0.316399	0.467434
RPL3	60S ribosomal protein L3	21	21	0.0183119	0.9645	-0.358768	0.282812	-0.22901	0.476799	0.14807	0.476799
PNPT1	Polyribonucleotide nucleotidyltransferase 1, mitochondrial	23	23	0.0855328	0.417924	-0.127192	0.388502	-0.0142741	0.828818	0.198451	0.143329
OGDH	2-oxoglutarate dehydrogenase, mitochondrial	31	24	-0.273103	0.00936019	-0.27145	0.00810564	0.0812264	0.340165	0.0795736	0.340165
TMEM33	Transmembrane protein 33	6	6	-0.000424384	0.914943	-0.312548	0.262915	0.0448185	0.914943	0.356942	0.262915
XRN1	5-3 exoribonuclease 1	9	9	0.0769735	0.812791	0.680598	0.0125066	0.338906	0.137269	-0.264718	0.137269
SRPK2	SRSF protein kinase 2;SRSF protein kinase 2 N-terminal;SRSF protein kinase 2 C-terminal	3	2	-0.216709	0.620849	0.0550117	0.971222	-0.339807	0.620849	-0.611527	0.436378
APOOL	MICOS complex subunit MIC27	5	5	0.348928	0.631746	-0.48043	0.361471	-0.0792493	0.866038	0.750109	0.23618
MED16	Mediator of RNA polymerase II transcription subunit 16	6	6	-0.3185	0.172025	-0.225732	0.209457	-0.142374	0.455923	-0.235142	0.209457
DCAKD	Dephospho-CoA kinase domain-containing protein	9	9	-0.00851587	0.94463	-0.164841	0.406971	0.113633	0.538975	0.269958	0.195115
HSDL2	Hydroxysteroid dehydrogenase-like protein 2	14	14	0.114598	0.652981	-0.365026	0.179337	-0.167065	0.544301	0.312558	0.179337
ASL	Argininosuccinate lyase	15	15	0.306517	0.234955	0.0461485	0.725718	-0.123777	0.391926	0.136592	0.391926
PARK7	Protein deglycase DJ-1	13	13	0.10976	0.541744	0.050134	0.688131	-0.266237	0.280097	-0.206611	0.297395
PPP1R12A	Protein phosphatase 1 regulatory subunit 12A	26	26	0.0490817	0.852658	0.108014	0.724309	-0.231708	0.465295	-0.290641	0.414778
ABI1	Abl interactor 1	7	6	-0.205915	0.216133	-0.254837	0.171911	-0.286516	0.171911	-0.237594	0.171911
RDH11	Retinol dehydrogenase 11	5	5	-0.260084	0.265572	0.0655883	0.727194	-0.0225426	0.799107	-0.348215	0.157396
WIBG	Partner of Y14 and mago	12	12	0.355058	0.261342	0.247049	0.300728	-0.362229	0.261342	-0.25422	0.292141
NACC1	Nucleus accumbens-associated protein 1	4	4	-0.394613	0.0494982	0.218053	0.224908	0.042219	0.777912	-0.570447	0.00975523
PTGS1	Prostaglandin G/H synthase 1	3	3	0.342196	0.794386	0.492952	0.61164	-0.794708	0.471966	-0.945464	0.331871
KIAA1033	WASH complex subunit 7	11	11	0.110348	0.68944	-0.197737	0.68944	0.0807183	0.68944	0.388803	0.646984
SMPDL3B	Acid sphingomyelinase-like phosphodiesterase 3b	5	5	0.0660892	0.965916	-0.479282	0.469161	-0.0862837	0.965916	0.459088	0.469161
AKAP8	A-kinase anchor protein 8	3	3	0.064572	0.999261	0.312655	0.622292	-0.0294511	0.999261	-0.277534	0.622292
CNOT3	CCR4-NOT transcription complex subunit 3	9	9	0.09746	0.848742	-0.0492675	0.848742	0.00115277	0.986639	0.14788	0.848742
MRPL43	39S ribosomal protein L43, mitochondrial	8	8	0.0248064	0.750161	-0.317504	0.0391943	-0.171698	0.222301	0.170612	0.222301
KIF20A	Kinesin-like protein KIF20A	12	12	0.495106	0.808262	0.160784	0.808262	-0.0130323	0.808262	0.321289	0.808262
AARS2	Alanine--tRNA ligase, mitochondrial	15	15	-0.145851	0.657688	0.0143718	0.924866	-0.0876017	0.657688	-0.247824	0.37021
RINT1	RAD50-interacting protein 1	4	4	0.182222	0.320299	-0.41717	0.122034	-0.368488	0.122034	0.230904	0.320299
SLC25A25	Calcium-binding mitochondrial carrier protein SCaMC-2	8	8	-0.481291	0.72877	-0.844945	0.183194	0.154641	0.879848	0.518295	0.29552
GOLGA2	Golgin subfamily A member 2	23	23	0.0239206	0.927371	-0.332113	0.41183	-0.114783	0.775488	0.24125	0.415624
MTARC2	Mitochondrial amidoxime reducing component 2	4	4	0.0944126	0.813543	-0.175404	0.612661	0.28391	0.645604	0.553726	0.540383
PCYOX1L	Prenylcysteine oxidase-like	3	3	0.108938	0.906423	-0.857153	0.182693	-0.160388	0.906423	0.805703	0.182693
SAMD4B	Protein Smaug homolog 2	7	7	-0.279852	0.680802	-0.627971	0.395724	0.462465	0.621029	0.810585	0.301469
CAPNS1	Calpain small subunit 1	11	11	0.0867768	0.734841	-0.197939	0.311561	-0.0288579	0.86018	0.255858	0.254574
RRP12	RRP12-like protein	20	20	0.0490353	0.651929	-0.271104	0.265745	-0.129403	0.543799	0.190736	0.465041
FBXO22	F-box only protein 22	5	5	0.181066	0.534313	-0.111101	0.534313	0.0634442	0.763818	0.355611	0.388179
DDX39B	Spliceosome RNA helicase DDX39B	21	10	-0.272221	0.444526	-0.350428	0.390961	0.290007	0.429548	0.368214	0.390961
SUPT4H1	Transcription elongation factor SPT4	2	2	-0.0260735	0.839272	-0.374974	0.202671	-0.047653	0.839272	0.301248	0.202671
RAB32	Ras-related protein Rab-32	7	6	-0.785664	0.296121	0.0587937	0.909874	0.295178	0.848711	-0.54928	0.296121
ASH2L	Set1/Ash2 histone methyltransferase complex subunit ASH2	3	3	-0.39282	0.364413	-0.0760289	0.799252	-0.239877	0.728394	-0.556669	0.192623
SLC44A1	Choline transporter-like protein 1	4	4	-0.489572	0.196048	-0.0866827	0.698155	0.230397	0.381671	-0.172492	0.381671
HMGN5	High mobility group nucleosome-binding domain-containing protein 5	12	12	0.365874	0.351264	0.574156	0.156411	-0.00779675	0.844501	-0.216079	0.411125
SIGIRR	Single Ig IL-1-related receptor	5	5	0.497193	0.767621	0.0423164	0.919985	0.585192	0.467956	1.04007	0.372555
GBA	Glucosylceramidase	8	8	-0.220927	0.61029	0.457234	0.43231	0.220195	0.61029	-0.457966	0.43231
MRPL34	39S ribosomal protein L34, mitochondrial	2	2	-0.18713	0.710879	-0.637798	0.164623	-0.0291947	0.961021	0.421474	0.228945
NCAPD3	Condensin-2 complex subunit D3	9	9	0.523428	0.156595	-0.235684	0.355884	-0.425043	0.183153	0.334069	0.183153
URI1	Unconventional prefoldin RPB5 interactor 1	5	5	-1.06929	0.00173547	-0.570442	0.0200706	0.157829	0.595234	-0.341016	0.113434
TMSB4X	Thymosin beta-4;Hematopoietic system regulatory peptide	7	7	-0.488109	0.48024	0.344175	0.644108	0.13404	0.853842	-0.698244	0.381708
MRPL13	39S ribosomal protein L13, mitochondrial	11	11	0.00207305	0.912033	-0.322292	0.307873	-0.0240994	0.912033	0.300266	0.307873
PES1	Pescadillo homolog	12	12	0.0747678	0.630542	-0.256783	0.192787	-0.126901	0.460239	0.20465	0.211394
CEP55	Centrosomal protein of 55 kDa	2	2	-0.776954	0.500714	-0.405474	0.722881	-0.356938	0.672087	-0.728419	0.397885
GLE1	Nucleoporin GLE1	2	2	-0.481878	0.268253	-0.767286	0.046289	0.21559	0.615168	0.500998	0.176358
FAM111A	Protein FAM111A	3	3	-0.253929	0.671768	0.0860398	0.842181	0.5794	0.488918	0.23943	0.532526
TMED7	Transmembrane emp24 domain-containing protein 7	3	3	-0.0804498	0.928316	-0.440746	0.352075	0.138482	0.928316	0.498778	0.352075
RPL22L1	60S ribosomal protein L22-like 1	4	4	-0.0283365	0.777923	-0.470982	0.777923	-0.188962	0.777923	0.253684	0.777923
MISP	Mitotic interactor and substrate of PLK1	13	13	-0.0872328	0.807046	0.252066	0.807046	0.163911	0.807046	-0.175388	0.807046
RAB1B	Ras-related protein Rab-1B	14	7	0.206333	0.603408	-0.470289	0.241759	-0.242591	0.490084	0.434031	0.241759
NLRP2	NACHT, LRR and PYD domains-containing protein 2	16	13	0.124421	0.651393	0.350963	0.37253	0.0595277	0.664336	-0.167015	0.568634
PGD	6-phosphogluconate dehydrogenase, decarboxylating	20	20	0.0895079	0.580706	0.100598	0.580706	0.142657	0.580706	0.131568	0.580706
EPHX2	Bifunctional epoxide hydrolase 2;Cytosolic epoxide hydrolase 2;Lipid-phosphate phosphatase	10	10	0.200082	0.886588	-0.601583	0.559298	-0.28626	0.886588	0.515405	0.559298
ALAD	Delta-aminolevulinic acid dehydratase	6	6	-0.177998	0.330543	-0.507349	0.0467939	-0.105887	0.566553	0.223464	0.298117
TOP2B	DNA topoisomerase 2-beta	48	34	-0.394731	0.0265804	-0.0498677	0.611622	0.228681	0.140048	-0.116182	0.324102
RBM47	RNA-binding protein 47	12	11	0.0378299	0.678597	0.0452216	0.678597	-0.158178	0.386085	-0.16557	0.386085
ATG16L1	Autophagy-related protein 16-1	3	3	-0.473295	0.338573	0.405043	0.532281	-0.36445	0.532281	-1.24279	0.103232
NFU1	NFU1 iron-sulfur cluster scaffold homolog, mitochondrial	5	5	0.0430638	0.845821	-0.000440316	0.920111	-0.179643	0.330529	-0.136139	0.330529
PARG	Poly(ADP-ribose) glycohydrolase	2	2	-0.396086	0.154413	-0.207674	0.393356	0.567041	0.0699941	0.378629	0.154413
AP1G2	AP-1 complex subunit gamma-like 2	11	11	-0.0126158	0.85452	0.259543	0.738905	0.0840463	0.85452	-0.188113	0.738905
MAP1S	Microtubule-associated protein 1S;MAP1S heavy chain;MAP1S light chain	14	14	-0.249535	0.127108	0.0488301	0.694112	0.092712	0.58824	-0.205653	0.127108
SUPV3L1	ATP-dependent RNA helicase SUPV3L1, mitochondrial	7	7	-0.0385721	0.884228	-0.00627715	0.8977	0.204083	0.187264	0.171788	0.187264
PSMD12	26S proteasome non-ATPase regulatory subunit 12	20	20	-0.0187016	0.876193	0.228973	0.269221	0.110522	0.415286	-0.137152	0.415286
MBD2	Methyl-CpG-binding domain protein 2	7	7	0.021152	0.796845	-0.128733	0.27909	0.0368457	0.796845	0.186731	0.24262
OXSR1	Serine/threonine-protein kinase OSR1	14	13	0.0711265	0.638253	-0.0883559	0.638253	0.0761756	0.638253	0.235658	0.508705
HNRNPH3	Heterogeneous nuclear ribonucleoprotein H3	14	14	-0.00406475	0.979691	-0.224893	0.417952	-0.0624149	0.791562	0.158414	0.417952
ACAT1	Acetyl-CoA acetyltransferase, mitochondrial	22	22	-0.140509	0.625413	0.0563271	0.699468	-0.0470892	0.699468	-0.243926	0.41039
XPO5	Exportin-5	25	25	0.117277	0.70971	0.240517	0.458363	-0.0446601	0.816457	-0.1679	0.686515
PEX19	Peroxisomal biogenesis factor 19	6	6	0.0543389	0.815929	0.327047	0.134503	-0.123447	0.815929	-0.396155	0.13329
EEF1A1;EEF1A1P5	Elongation factor 1-alpha 1;Putative elongation factor 1-alpha-like 3	32	18	0.187352	0.184558	0.506662	0.0054656	0.192645	0.184558	-0.126665	0.286636
MPP2	MAGUK p55 subfamily member 2	2	1	-4.36649	0.267239	-0.231371	0.835404	0.303985	0.835404	-3.83114	0.267239
SLC9A6	Sodium/hydrogen exchanger 6	3	3	0.180933	0.760221	0.180655	0.760221	0.378043	0.542276	0.378321	0.542276
UBAC1	Ubiquitin-associated domain-containing protein 1	3	3	0.377297	0.432736	-0.354632	0.432736	-0.027906	0.985719	0.704024	0.266369
IMPAD1	Inositol monophosphatase 3	5	5	-0.0470437	0.660471	-0.121595	0.291955	0.19065	0.136896	0.265201	0.0412971
COG4	Conserved oligomeric Golgi complex subunit 4	14	14	0.145813	0.30975	0.29287	0.122624	0.0122929	0.934154	-0.134764	0.30975
AP1G1	AP-1 complex subunit gamma-1	19	19	-0.0943848	0.70455	0.141649	0.67354	0.0859033	0.70455	-0.15013	0.67354
RUVBL1	RuvB-like 1	25	25	-0.0517866	0.948479	-0.2302	0.407457	0.00906827	0.948479	0.187481	0.407457
CNOT1	CCR4-NOT transcription complex subunit 1	43	43	-0.00377316	0.963214	0.00172468	0.963214	0.0956957	0.26269	0.0901978	0.26269
YKT6	Synaptobrevin homolog YKT6	7	7	0	0.996379	0.204879	0.210521	0.114493	0.430944	-0.0903862	0.430944
ADPRHL2	Poly(ADP-ribose) glycohydrolase ARH3	10	10	-0.0666862	0.604519	0.131943	0.40586	-0.0691046	0.604519	-0.267734	0.219202
STK3	Serine/threonine-protein kinase 3;Serine/threonine-protein kinase 3 36kDa subunit;Serine/threonine-protein kinase 3 20kDa subunit	11	6	0.278708	0.575883	-0.657173	0.333245	-0.464886	0.44153	0.470995	0.44153
YWHAZ	14-3-3 protein zeta/delta	28	22	-0.0481835	0.714574	0.0886313	0.714574	0.00924384	0.928996	-0.127571	0.714574
IRF2BP1	Interferon regulatory factor 2-binding protein 1	3	3	0.433592	0.401096	-0.340215	0.401096	-0.0180679	0.903742	0.755739	0.262185
ACYP2	Acylphosphatase-2	4	4	-0.493104	0.273319	0.248147	0.468213	0.26288	0.468213	-0.478371	0.273319
RBM8A	RNA-binding protein 8A	8	8	-0.00567991	0.943905	0.190128	0.286841	-0.07927	0.751759	-0.275078	0.227676
AP1M2	AP-1 complex subunit mu-2	16	12	-0.0468864	0.637848	0.182944	0.356955	0.0964684	0.570574	-0.133362	0.477729
HNRNPA1;HNRNPA1L2	Heterogeneous nuclear ribonucleoprotein A1;Heterogeneous nuclear ribonucleoprotein A1, N-terminally processed;Heterogeneous nuclear ribonucleoprotein A1-like 2	20	18	0.0400954	0.746642	0.0962153	0.644049	0.157844	0.644049	0.101724	0.644049
S100A9	Protein S100-A9	5	5	-0.184927	0.948344	4.04293	0.0200424	2.89143	0.0891111	-1.33643	0.306107
VPS11	Vacuolar protein sorting-associated protein 11 homolog	12	12	0.253119	0.462853	0.186482	0.462853	-0.236059	0.462853	-0.169422	0.462853
TP53BP1	Tumor suppressor p53-binding protein 1	14	14	-0.0194638	0.762761	-0.11038	0.667844	-0.293765	0.374324	-0.202848	0.374324
HIGD2A	HIG1 domain family member 2A, mitochondrial	2	2	-0.577578	0.0816328	0.680036	0.0321469	0.97755	0.0101598	-0.280064	0.288009
EIF2S3;EIF2S3L	Eukaryotic translation initiation factor 2 subunit 3;Putative eukaryotic translation initiation factor 2 subunit 3-like protein	17	17	-0.0180767	0.917971	0.13731	0.353549	0.022853	0.917971	-0.132534	0.353549
NTMT1	N-terminal Xaa-Pro-Lys N-methyltransferase 1;N-terminal Xaa-Pro-Lys N-methyltransferase 1, N-terminally processed	6	6	-0.110567	0.865485	-0.951439	0.328567	-0.315051	0.835813	0.52582	0.328567
SLC25A1	Tricarboxylate transport protein, mitochondrial	7	7	-0.212403	0.278903	-0.110922	0.506731	-0.0720328	0.674984	-0.173514	0.278903
LSM14A	Protein LSM14 homolog A	5	5	0.0709832	0.880277	-0.454158	0.583373	-0.277293	0.583373	0.247848	0.583373
COMMD3	COMM domain-containing protein 3	6	6	-0.0402845	0.965304	-0.467899	0.198595	-0.000625491	0.965304	0.426989	0.198595
CTBP1	C-terminal-binding protein 1	11	8	0.00326092	0.910473	0.230291	0.631674	0.0468487	0.910473	-0.180181	0.631674
SAR1B	GTP-binding protein SAR1b	7	4	0.0952705	0.82714	-0.0296533	0.861075	0.177514	0.55979	0.302438	0.528115
NDUFB3	NADH dehydrogenase [ubiquinone] 1 beta subcomplex subunit 3	4	4	-0.0188366	0.995973	-0.037542	0.995973	0.324056	0.265797	0.342762	0.265797
PALLD	Palladin	7	7	0.341031	0.61245	-1.08092	0.541032	-0.803966	0.541032	0.617985	0.61245
TMEM70	Transmembrane protein 70, mitochondrial	3	3	-0.183062	0.683296	-0.197037	0.59677	0.359636	0.59677	0.373611	0.45738
LAMP2	Lysosome-associated membrane glycoprotein 2	3	3	-0.14543	0.810698	-0.00284462	0.942336	0.424479	0.47747	0.281893	0.47747
MCU	Calcium uniporter protein, mitochondrial	8	8	-0.23735	0.245638	-0.651091	0.0100026	-0.227701	0.245638	0.18604	0.245638
MRPL47	39S ribosomal protein L47, mitochondrial	9	9	0.0831637	0.76333	-0.281546	0.564234	-0.135844	0.704793	0.228865	0.564234
KMT2A	Histone-lysine N-methyltransferase 2A;MLL cleavage product N320;MLL cleavage product C180	3	3	0.370229	0.416614	-0.873942	0.366072	0.107701	0.735078	1.35187	0.166691
EPN2	Epsin-2	3	3	-0.276609	0.202984	-0.774108	0.00752519	-0.233334	0.299909	0.264165	0.202984
IBA57	Putative transferase CAF17, mitochondrial	3	3	-0.220129	0.522725	0.343852	0.244887	0.198465	0.522725	-0.365515	0.244887
GFM2	Ribosome-releasing factor 2, mitochondrial	5	5	-0.0510928	0.891172	-0.378413	0.706503	-0.0582884	0.891172	0.269031	0.706503
HERC4	Probable E3 ubiquitin-protein ligase HERC4	12	12	-0.0576517	0.578256	0.0603527	0.578256	-0.0712005	0.578256	-0.189205	0.379997
FAM188A	Protein FAM188A	2	2	0.677373	0.520067	0.48655	0.459783	-0.850431	0.459783	-0.659608	0.459783
GGCX	Vitamin K-dependent gamma-carboxylase	3	3	-0.0949653	0.80676	-0.36935	0.307754	0.165089	0.80676	0.439474	0.306964
HDAC7	Histone deacetylase 7	3	3	0.32018	0.91607	0.0337757	0.91607	0.567817	0.502813	0.854222	0.502813
SSNA1	Sjoegren syndrome nuclear autoantigen 1	4	4	1.18295	0.310528	-0.413578	0.772954	-0.164163	0.961503	1.43237	0.310528
CTSA	Lysosomal protective protein;Lysosomal protective protein 32 kDa chain;Lysosomal protective protein 20 kDa chain	4	4	-0.225819	0.409353	0.329698	0.409353	0.326543	0.409353	-0.228975	0.409353
RAB35	Ras-related protein Rab-35	4	4	0.0585037	0.910606	-0.555736	0.201043	-0.195688	0.682096	0.418552	0.278484
RBM15B	Putative RNA-binding protein 15B	5	5	-0.191591	0.929563	-0.481489	0.35968	0.160329	0.929563	0.450227	0.35968
COPS7B	COP9 signalosome complex subunit 7b	5	5	0.138688	0.544712	0.118603	0.544712	0.281754	0.468784	0.301839	0.430199
RBSN	Rabenosyn-5	6	6	-0.289564	0.598668	-0.107631	0.71271	-0.223427	0.598668	-0.40536	0.44963
RPTOR	Regulatory-associated protein of mTOR	7	7	0.0370132	0.950657	-0.448434	0.469356	-0.0695321	0.950657	0.415915	0.469356
STRN4	Striatin-4	10	9	0.261997	0.21165	-0.184703	0.278597	-0.194265	0.278597	0.252435	0.21165
MRPL15	39S ribosomal protein L15, mitochondrial	11	11	0.180239	0.401014	-0.264436	0.168886	-0.109072	0.524601	0.335603	0.146574
RPL15	60S ribosomal protein L15	12	12	-0.109583	0.727261	-0.40861	0.304399	-0.0552351	0.843546	0.243791	0.403996
RIC8A	Synembryn-A	13	13	-0.117171	0.344395	-0.0157616	0.86745	-0.0712256	0.613912	-0.172635	0.123927
VAT1	Synaptic vesicle membrane protein VAT-1 homolog	18	18	-0.0399085	0.68384	0.0694247	0.68384	-0.0371888	0.68384	-0.146522	0.68384
STAU1	Double-stranded RNA-binding protein Staufen homolog 1	19	18	-0.281514	0.727952	0.051421	0.866944	0.189526	0.727952	-0.143409	0.727952
HNRNPC	Heterogeneous nuclear ribonucleoproteins C1/C2	25	25	0.00934717	0.997704	-0.158698	0.451584	-0.0114956	0.997704	0.156549	0.451584
HCFC1	Host cell factor 1;HCF N-terminal chain 1;HCF N-terminal chain 2;HCF N-terminal chain 3;HCF N-terminal chain 4;HCF N-terminal chain 5;HCF N-terminal chain 6;HCF C-terminal chain 1;HCF C-terminal chain 2;HCF C-terminal chain 3;HCF C-terminal chain 4;HCF C-terminal chain 5;HCF C-terminal chain 6	35	35	-0.107775	0.504363	0.340347	0.194154	0.190965	0.386012	-0.257158	0.319605
LRPPRC	Leucine-rich PPR motif-containing protein, mitochondrial	80	80	-0.0393071	0.668728	-0.0706416	0.596475	0.0774714	0.596475	0.108806	0.559481
FAHD1	Acylpyruvase FAHD1, mitochondrial	5	5	-0.0906678	0.735298	-0.0849713	0.735298	0.363342	0.42343	0.357646	0.42343
GSTCD	Glutathione S-transferase C-terminal domain-containing protein	7	7	0.227069	0.586951	0.342602	0.568826	-0.599913	0.217265	-0.715446	0.204262
FKBP3	Peptidyl-prolyl cis-trans isomerase FKBP3	14	14	0.036158	0.849551	0.163124	0.503993	-0.105546	0.630149	-0.232512	0.267036
NPM3	Nucleoplasmin-3	2	2	-0.280388	0.736438	-0.660622	0.207772	0.0993957	0.935637	0.47963	0.291565
MAN2B1	Lysosomal alpha-mannosidase;Lysosomal alpha-mannosidase A peptide;Lysosomal alpha-mannosidase B peptide;Lysosomal alpha-mannosidase C peptide;Lysosomal alpha-mannosidase D peptide;Lysosomal alpha-mannosidase E peptide	7	7	0.0541658	0.934294	1.16464	0.156095	0.164641	0.497853	-0.945834	0.307164
APEX1	DNA-(apurinic or apyrimidinic site) lyase;DNA-(apurinic or apyrimidinic site) lyase, mitochondrial	11	11	0.0612187	0.663984	0.187825	0.336496	-0.1065	0.603579	-0.233106	0.237896
DNAJB11	DnaJ homolog subfamily B member 11	11	11	-0.0309664	0.928624	0.234676	0.340351	0.0118856	0.928624	-0.253757	0.340351
TRIOBP	TRIO and F-actin-binding protein	15	15	-0.00303661	0.997418	0.193612	0.325198	-0.0819565	0.716428	-0.278605	0.23932
ACADM	Medium-chain specific acyl-CoA dehydrogenase, mitochondrial	17	17	-0.0313041	0.840952	0.212806	0.380669	0.0690238	0.832339	-0.175087	0.380669
YWHAB	14-3-3 protein beta/alpha;14-3-3 protein beta/alpha, N-terminally processed	22	14	0.0117586	0.978673	0.157529	0.5337	-0.138265	0.5337	-0.284036	0.358573
SLC38A1	Sodium-coupled neutral amino acid transporter 1	4	4	-0.0196116	0.900518	-0.318813	0.900518	-0.0809428	0.900518	0.218258	0.900518
CEP250	Centrosome-associated protein CEP250	4	4	0.782245	0.23706	-0.124486	0.857148	-1.41951	0.0547493	-0.512784	0.243065
PSMB4	Proteasome subunit beta type-4	8	8	0.0557033	0.851861	0.281484	0.265017	-0.000269134	0.96773	-0.22605	0.272596
AP2M1	AP-2 complex subunit mu	13	13	-0.0637759	0.666113	-0.227468	0.147391	-0.000779624	0.999313	0.162912	0.222833
MLLT1	Protein ENL	2	2	-0.017475	0.946493	-0.338734	0.379771	0.103116	0.945636	0.424375	0.379771
PFDN6	Prefoldin subunit 6	6	6	-0.363657	0.499955	0.188673	0.639953	-0.0890362	0.935931	-0.641365	0.394017
PTPN9	Tyrosine-protein phosphatase non-receptor type 9	3	3	-0.15039	0.88535	0.63454	0.545813	0.191263	0.88535	-0.593668	0.545813
TES	Testin	19	19	0.0243592	0.924289	-0.283222	0.237916	-0.489171	0.0646567	-0.181589	0.356423
AP2A2	AP-2 complex subunit alpha-2	23	16	-0.154616	0.384928	0.115706	0.434816	0.188425	0.384928	-0.081897	0.546144
TWISTNB	DNA-directed RNA polymerase I subunit RPA43	2	2	0.433284	0.335458	0.219141	0.656876	0.088731	0.756751	0.302874	0.375174
WDR74	WD repeat-containing protein 74	4	4	-0.768133	0.227555	-0.221007	0.774231	0.0253174	0.93266	-0.521809	0.298853
PGAM5	Serine/threonine-protein phosphatase PGAM5, mitochondrial	13	13	0.109314	0.718777	-0.186993	0.718777	-0.119385	0.718777	0.176922	0.718777
YBX3	Y-box-binding protein 3	17	10	-0.0136104	0.915292	0.297464	0.597102	-0.0854693	0.90166	-0.396544	0.597102
RPN2	Dolichyl-diphosphooligosaccharide--protein glycosyltransferase subunit 2	19	19	-0.0383732	0.683286	-0.0989563	0.461078	0.0940697	0.483116	0.154653	0.236688
SF3A1	Splicing factor 3A subunit 1	37	37	-0.0288744	0.853174	0.199647	0.362894	-0.0634947	0.845209	-0.292016	0.345685
SLC35F6	Solute carrier family 35 member F6	2	2	-0.332479	0.352822	-0.530814	0.352822	-0.535574	0.352822	-0.33724	0.352822
GYG1	Glycogenin-1	9	9	0.242494	0.147933	-0.182188	0.197742	-0.274794	0.147933	0.149887	0.238977
TRIP13	Pachytene checkpoint protein 2 homolog	12	12	0.135033	0.662709	0.0891837	0.662709	0.108706	0.662709	0.154556	0.662709
CD99	CD99 antigen	3	3	0.834652	0.0421221	-0.461704	0.23841	-0.931703	0.0421221	0.364653	0.26095
WBSCR22	Probable 18S rRNA (guanine-N(7))-methyltransferase	4	4	0.172901	0.286608	-0.13547	0.286608	-0.163355	0.286608	0.145016	0.286608
TBC1D17	TBC1 domain family member 17	7	7	0.36668	0.780127	-0.670765	0.399045	-0.265359	0.780127	0.772086	0.399045
AAMDC	Mth938 domain-containing protein	2	2	-0.723074	0.855038	-0.701358	0.434104	0.568175	0.855038	0.546459	0.484404
ERGIC2	Endoplasmic reticulum-Golgi intermediate compartment protein 2	3	3	0.0448078	0.7668	0.47592	0.036262	0.280433	0.15475	-0.150679	0.431134
TALDO1	Transaldolase	22	22	0.157281	0.24706	0.329366	0.0688466	0.0180517	0.908149	-0.154034	0.24706
USMG5	Up-regulated during skeletal muscle growth protein 5	3	3	-0.279474	0.182536	-0.461039	0.0270831	0.0469504	0.830117	0.228515	0.182536
MIA3	Melanoma inhibitory activity protein 3	12	12	0.114613	0.256963	0.0994733	0.259628	-0.168989	0.135627	-0.153849	0.135627
CARS2	Probable cysteine--tRNA ligase, mitochondrial	4	4	0.163634	0.763741	0.325932	0.763741	-0.0796259	0.997393	-0.241924	0.763741
ZNF326	DBIRD complex subunit ZNF326	10	10	0.0919625	0.856412	0.165851	0.777494	-0.281662	0.724207	-0.35555	0.724207
HEATR3	HEAT repeat-containing protein 3	8	8	0.229899	0.266026	0.341234	0.110603	-0.116724	0.561551	-0.228058	0.266026
POLR2G	DNA-directed RNA polymerase II subunit RPB7	3	3	0.00734198	0.976543	0.331152	0.0207191	0.192645	0.147517	-0.131165	0.207731
HGD	Homogentisate 1,2-dioxygenase	5	5	-0.462343	0.379599	0.843293	0.328925	0.520124	0.379599	-0.785512	0.328925
AGPAT5	1-acyl-sn-glycerol-3-phosphate acyltransferase epsilon	2	2	-0.326758	0.415877	-0.622223	0.221828	-0.0229353	0.946084	0.27253	0.415877
S100A11	Protein S100-A11;Protein S100-A11, N-terminally processed	6	6	-0.0249096	0.884784	0.206247	0.60497	-0.17222	0.630071	-0.403377	0.384651
FNTA	Protein farnesyltransferase/geranylgeranyltransferase type-1 subunit alpha	8	8	-0.0731827	0.72361	-0.38892	0.127401	-0.0455498	0.793069	0.270188	0.193413
NAA15	N-alpha-acetyltransferase 15, NatA auxiliary subunit	28	23	-0.01438	0.851234	0.0853418	0.597497	-0.0384612	0.823248	-0.138183	0.545855
THEM6	Protein THEM6	6	6	0.27943	0.705427	-0.102714	0.900241	0.122298	0.717113	0.504442	0.390801
AGO1	Protein argonaute-1	8	4	-0.0796383	0.815842	-0.470996	0.340159	-0.0902366	0.815842	0.301121	0.340159
NOP9	Nucleolar protein 9	5	5	0.0905047	0.726042	-0.11317	0.583643	0.229443	0.443255	0.433118	0.254442
USP5	Ubiquitin carboxyl-terminal hydrolase 5	29	28	0.205991	0.080652	0.187514	0.080652	-0.120294	0.271025	-0.101818	0.283047
MCUR1	Mitochondrial calcium uniporter regulator 1	2	2	0.0327703	0.97935	0.553772	0.433458	-0.212891	0.739637	-0.733893	0.335286
SON	Protein SON	31	31	0.030626	0.94763	-0.466568	0.560189	-0.351763	0.578738	0.14543	0.682481
TRIP4	Activating signal cointegrator 1	3	3	-0.215539	0.776397	-0.831229	0.269397	-0.182303	0.905505	0.433387	0.323189
CYB5A	Cytochrome b5	6	6	0.272372	0.268139	0.443538	0.119928	0.0046917	0.932932	-0.166474	0.427065
FIP1L1	Pre-mRNA 3-end-processing factor FIP1	8	8	-0.0535489	0.859449	0.217292	0.412029	-0.00135071	0.947835	-0.272191	0.412029
TROVE2	60 kDa SS-A/Ro ribonucleoprotein	10	10	-0.0636399	0.790422	0.550886	0.311579	0.206227	0.611933	-0.408298	0.452464
UHRF1	E3 ubiquitin-protein ligase UHRF1	11	11	-0.44646	0.659472	-0.20904	0.79798	-0.287506	0.79798	-0.524925	0.659472
PRDX1	Peroxiredoxin-1	20	16	-0.0383994	0.88108	0.142098	0.307874	0.023985	0.88108	-0.156512	0.307874
SART1	U4/U6.U5 tri-snRNP-associated protein 1	24	24	0.0956194	0.631272	-0.0598941	0.631272	-0.289408	0.335155	-0.133894	0.477549
C2orf47	Uncharacterized protein C2orf47, mitochondrial	4	4	-0.167807	0.547138	-0.273695	0.472669	0.249531	0.448973	0.355419	0.367039
DHRS7	Dehydrogenase/reductase SDR family member 7	7	7	-0.0818931	0.88912	-0.443241	0.339729	0.279935	0.852867	0.641283	0.27422
GBP1	Interferon-induced guanylate-binding protein 1	8	8	-1.67863	0.0508707	-1.10171	0.0968676	0.140229	0.857352	-0.436694	0.540022
PDCL3	Phosducin-like protein 3	9	9	0.0111881	0.999441	0.275653	0.645154	0.0368283	0.846411	-0.227637	0.645154
SUCLG2	Succinyl-CoA ligase [GDP-forming] subunit beta, mitochondrial	19	19	-0.16912	0.590547	-0.24073	0.529592	0.0954012	0.67646	0.167011	0.590547
SKIV2L2	Superkiller viralicidic activity 2-like 2	25	25	0.0859466	0.444511	-0.145454	0.246601	-0.0506261	0.625583	0.180775	0.218574
RFK	Riboflavin kinase	2	2	1.262	0.0896162	0.235111	0.517473	-0.319777	0.517473	0.707113	0.253994
VAMP7	Vesicle-associated membrane protein 7	5	5	0.417336	0.263819	0.104053	0.657194	-0.0805184	0.657194	0.232764	0.409672
MAD1L1	Mitotic spindle assembly checkpoint protein MAD1	5	5	-0.0302114	0.983018	0.392173	0.353565	0.00704	0.983018	-0.415345	0.353565
VCL	Vinculin	74	74	-0.106234	0.209673	-0.186667	0.0333748	-0.174715	0.0505452	-0.0942821	0.209673
YTHDC1	YTH domain-containing protein 1	4	4	0.965438	0.666263	0.193418	0.900831	-0.56652	0.666263	0.2055	0.666263
NSRP1	Nuclear speckle splicing regulatory protein 1	4	4	-0.0138242	0.853861	-0.197218	0.772244	-0.491435	0.772244	-0.308041	0.772244
OCIAD2	OCIA domain-containing protein 2	5	5	-0.301727	0.818761	-0.929827	0.433414	-0.0263682	0.818761	0.601731	0.433414
RPS26;RPS26P11	40S ribosomal protein S26;Putative 40S ribosomal protein S26-like 1	3	3	0.0565574	0.872633	-0.241008	0.82156	-0.0894573	0.835554	0.208108	0.82156
SSR3	Translocon-associated protein subunit gamma	3	3	-0.199621	0.636872	-0.178086	0.636872	-0.10999	0.688042	-0.131525	0.636872
GRPEL1	GrpE protein homolog 1, mitochondrial	8	8	-0.045443	0.787552	-0.211875	0.329296	-0.253215	0.329296	-0.0867838	0.72321
ARHGAP8	Rho GTPase-activating protein 8	11	11	0.0333862	0.894497	-0.461503	0.125261	-0.198589	0.4701	0.2963	0.296668
APOL2	Apolipoprotein L2	8	8	-0.399566	0.202213	-0.165579	0.388506	-0.0775931	0.666196	-0.311581	0.334024
MACC1	Metastasis-associated in colon cancer protein 1	12	12	-0.461174	0.119808	-0.536532	0.053827	0.171571	0.499417	0.246929	0.27714
PPP1R8	Nuclear inhibitor of protein phosphatase 1;Activator of RNA decay	5	5	0.252387	0.513126	0.413277	0.238778	-0.17698	0.623238	-0.33787	0.285785
C17orf85	Uncharacterized protein C17orf85	5	5	0.308127	0.443121	-0.268533	0.443121	-0.219848	0.591994	0.356812	0.443121
ECI1	Enoyl-CoA delta isomerase 1, mitochondrial	8	8	-0.0883349	0.917442	-0.042004	0.917442	0.23384	0.917442	0.187509	0.917442
RAB34	Ras-related protein Rab-34	9	9	-0.194979	0.224304	-0.396916	0.0393895	-0.0307173	0.755423	0.17122	0.224304
CCDC9	Coiled-coil domain-containing protein 9	3	3	0.112227	0.755499	-0.436488	0.502262	-0.230368	0.642982	0.318347	0.604143
PDLIM7	PDZ and LIM domain protein 7	8	8	-0.363068	0.142169	0.332771	0.142169	0.34571	0.142169	-0.350128	0.142169
TFB1M	Dimethyladenosine transferase 1, mitochondrial	7	7	-0.236646	0.172799	-0.160957	0.346685	-0.0534182	0.69553	-0.129108	0.346694
RFC3	Replication factor C subunit 3	13	13	0.161363	0.73355	0.0227959	0.954099	0.0156641	0.954099	0.154231	0.73355
CASP7	Caspase-7;Caspase-7 subunit p20;Caspase-7 subunit p11	4	4	-0.128813	0.578083	0.0917715	0.693108	-0.127756	0.578083	-0.348341	0.389766
BDH1	D-beta-hydroxybutyrate dehydrogenase, mitochondrial	5	5	0.409141	0.314319	-0.0435235	0.812584	-0.0876415	0.812584	0.365023	0.314319
PSMB9	Proteasome subunit beta type-9	6	6	-0.0929423	0.713411	0.340846	0.713411	0.214167	0.713411	-0.219621	0.713411
HDGFRP2	Hepatoma-derived growth factor-related protein 2	9	8	0.0748307	0.932565	0.0956724	0.932565	-0.33844	0.553936	-0.359282	0.553936
NDC80	Kinetochore protein NDC80 homolog	13	13	0.43076	0.707313	0.69761	0.707313	-0.169454	0.707313	-0.436304	0.707313
CUL4A	Cullin-4A	22	13	0.185068	0.198459	0.187978	0.180553	0.142707	0.205864	0.139797	0.205864
WWOX	WW domain-containing oxidoreductase	2	2	1.48358	0.180083	-0.392451	0.524657	-1.24662	0.180083	0.629404	0.524657
GULP1	PTB domain-containing engulfment adapter protein 1	8	8	-0.550764	0.298663	-0.30005	0.491593	-0.0673018	0.792019	-0.318016	0.491593
ARL2	ADP-ribosylation factor-like protein 2	9	9	0.057009	0.596422	0.247773	0.154676	0.0566589	0.596422	-0.134105	0.375803
TXLNG	Gamma-taxilin	12	12	-0.053161	0.788522	0.126008	0.530649	-0.156817	0.530649	-0.335986	0.423774
POLDIP2	Polymerase delta-interacting protein 2	12	12	0.0586202	0.53876	0.139332	0.241148	0.19999	0.132347	0.119278	0.259528
DHCR24	Delta(24)-sterol reductase	2	2	-0.0067817	0.9611	-0.553343	0.831281	-0.389971	0.887272	0.15659	0.831281
PDDC1	Parkinson disease 7 domain-containing protein 1	2	2	0.0788967	0.822135	-0.322252	0.78708	-0.168143	0.822135	0.233006	0.78708
MRPS16	28S ribosomal protein S16, mitochondrial	2	2	-0.0127773	0.975515	-0.335034	0.332515	-0.0460258	0.955228	0.276231	0.332515
MED24	Mediator of RNA polymerase II transcription subunit 24	3	3	-0.137191	0.636856	-0.21095	0.566737	0.28559	0.529912	0.359348	0.380334
AP1S3	AP-1 complex subunit sigma-3	3	3	-0.394486	0.173473	-0.0282516	0.976264	-0.0377931	0.976264	-0.404027	0.173473
COA3	Cytochrome c oxidase assembly factor 3 homolog, mitochondrial	4	4	-0.25563	0.453558	-0.629655	0.25771	-0.0897214	0.903886	0.284303	0.453558
EXOSC4	Exosome complex component RRP41	5	5	-0.02311	0.98419	-0.118181	0.35136	0.0218626	0.98419	0.116934	0.35136
LYPLAL1	Lysophospholipase-like protein 1	7	7	-0.423897	0.553969	-0.0685378	0.757147	0.114465	0.757147	-0.240894	0.59108
RPP30	Ribonuclease P protein subunit p30	9	9	-0.26539	0.409029	-0.352382	0.234103	0.0935802	0.599617	0.180572	0.409029
ACOT1;ACOT2	Acyl-coenzyme A thioesterase 1;Acyl-coenzyme A thioesterase 2, mitochondrial	9	9	-0.326845	0.47356	-0.336601	0.47356	-0.174053	0.542115	-0.164297	0.542115
PLS3	Plastin-3	29	24	-0.0915335	0.564409	0.452215	0.0207002	0.385773	0.0329916	-0.157976	0.372533
MSN	Moesin	48	37	0.296113	0.266683	0.398909	0.154638	-0.157299	0.427341	-0.260095	0.301876
NPC1	Niemann-Pick C1 protein	5	5	-0.299868	0.584908	-0.0641303	0.825779	-0.0389342	0.825779	-0.274672	0.584908
RPL10A	60S ribosomal protein L10a	10	10	-0.107935	0.631562	-0.299359	0.332611	0.0106985	0.970989	0.202123	0.536716
HMG20A	High mobility group protein 20A	2	2	-0.0583602	0.927583	-0.342738	0.323707	0.0873161	0.927583	0.371694	0.323707
SHMT2	Serine hydroxymethyltransferase, mitochondrial	21	21	-0.220129	0.763743	0.112807	0.763743	0.220985	0.763743	-0.11195	0.763743
ISOC1	Isochorismatase domain-containing protein 1	8	8	-0.0161341	0.949626	0.429684	0.503636	0.127399	0.648855	-0.318419	0.581361
NUTF2	Nuclear transport factor 2	4	4	0.206344	0.754389	-0.105777	0.754389	0.0437459	0.754389	0.355867	0.754389
SCP2	Non-specific lipid-transfer protein	15	15	0.217368	0.0934745	0.301455	0.0193111	-0.0731226	0.495349	-0.15721	0.150809
CLGN	Calmegin	3	3	-0.885601	0.268433	-0.117546	0.779538	0.31022	0.440835	-0.457834	0.415575
CRABP2	Cellular retinoic acid-binding protein 2	3	2	1.5701	0.0910447	1.1145	0.415782	-2.10793	0.051552	-1.65234	0.215054
LTF	Lactotransferrin;Lactoferricin-H;Kaliocin-1;Lactoferroxin-A;Lactoferroxin-B;Lactoferroxin-C	6	5	-0.0991494	0.757606	-0.506711	0.457277	0.443916	0.518158	0.851477	0.213215
TTC38	Tetratricopeptide repeat protein 38	7	7	0.242785	0.526771	0.580061	0.191226	0.142325	0.550459	-0.194951	0.526771
NIPSNAP1	Protein NipSnap homolog 1	11	9	-0.265548	0.116507	-0.328541	0.0497209	0.0393381	0.707721	0.102331	0.431366
ANXA7	Annexin A7	14	14	0.11449	0.437155	0.0714107	0.545448	-0.123352	0.437155	-0.0802733	0.545448
TTLL12	Tubulin--tyrosine ligase-like protein 12	20	20	0.117474	0.791339	-0.00704	0.806119	0.0428326	0.806119	0.167346	0.664471
HSPA1B;HSPA1A	Heat shock 70 kDa protein 1B;Heat shock 70 kDa protein 1A	39	20	-0.300875	0.034208	-0.104534	0.237344	0.0608605	0.502964	-0.13548	0.214428
SPC24	Kinetochore protein Spc24	8	8	0.0100418	0.977185	-0.562215	0.519501	-0.17877	0.810389	0.393486	0.519501
PRDX5	Peroxiredoxin-5, mitochondrial	10	10	-0.0671142	0.846783	0.269103	0.846783	0.193875	0.846783	-0.142342	0.846783
VPS53	Vacuolar protein sorting-associated protein 53 homolog	10	10	0.047222	0.845052	-0.497287	0.171006	-0.242454	0.444408	0.302054	0.423498
HM13	Minor histocompatibility antigen H13	10	10	-0.311481	0.0844925	-0.758012	0.00074961	-0.244037	0.122946	0.202493	0.151581
DNAJC7	DnaJ homolog subfamily C member 7	23	23	-0.084213	0.823402	0.0599267	0.823402	-0.0362586	0.823402	-0.180398	0.823402
PSMC4	26S protease regulatory subunit 6B	26	26	-0.122671	0.304469	0.158776	0.245508	0.11946	0.304469	-0.161986	0.245508
HUWE1	E3 ubiquitin-protein ligase HUWE1	71	71	-0.0158291	0.840738	0.0377039	0.801526	-0.0532604	0.773521	-0.106793	0.727293
MTPAP	Poly(A) RNA polymerase, mitochondrial	4	4	0.284407	0.672461	-0.731777	0.253241	-0.248113	0.672461	0.768071	0.253241
BDH2	3-hydroxybutyrate dehydrogenase type 2	6	6	0.478562	0.0685615	-0.0204835	0.957685	-0.302623	0.217318	0.196422	0.251036
UTP11L	Probable U3 small nucleolar RNA-associated protein 11	7	7	-0.166387	0.477132	-0.458856	0.0921814	-0.0874628	0.658389	0.205006	0.273241
SRSF10	Serine/arginine-rich splicing factor 10	6	6	0.0350964	0.927422	-0.0291043	0.927422	0.09208	0.885843	0.156281	0.885843
BOD1L1	Biorientation of chromosomes in cell division protein 1-like 1	5	5	-0.193651	0.638341	0.399289	0.38687	-0.0474192	0.918886	-0.640359	0.303268
RER1	Protein RER1	5	5	0.206321	0.396552	-0.000975783	0.993397	-0.000325188	0.993397	0.206971	0.396552
MBNL1	Muscleblind-like protein 1	6	4	0.180881	0.519571	-0.0424353	0.784966	0.0464811	0.784966	0.269797	0.347336
LPCAT2	Lysophosphatidylcholine acyltransferase 2	5	5	-0.516894	0.380918	-0.464065	0.711638	-0.395748	0.711638	-0.448577	0.380918
SYNJ2BP	Synaptojanin-2-binding protein	4	4	0.129421	0.985347	-0.367805	0.607177	0.173203	0.967274	0.670429	0.607177
SNX3	Sorting nexin-3	10	9	0.25617	0.0109447	0.181373	0.032488	-0.00910221	0.919678	0.065695	0.362199
HGH1	Protein HGH1 homolog	6	6	0.0896113	0.607525	0.169925	0.475524	-0.172073	0.475524	-0.252387	0.373017
NPC2	Epididymal secretory protein E1	4	4	-0.274439	0.518345	0.381548	0.264273	0.0811007	0.659695	-0.574887	0.264273
CLDN1	Claudin-1	4	4	0.11581	0.910157	-0.355725	0.523065	0.00036108	0.995519	0.471896	0.523065
POLE3	DNA polymerase epsilon subunit 3	6	6	0.361411	0.421814	-0.398212	0.421814	-0.0228076	0.967904	0.736815	0.232407
PIH1D1	PIH1 domain-containing protein 1	8	8	-0.104547	0.839239	-0.0324661	0.845548	-0.0961701	0.839239	-0.168251	0.819906
REXO4	RNA exonuclease 4	3	3	0.30901	0.719324	0.169925	0.756267	-0.721411	0.2882	-0.582326	0.2882
S100A8	Protein S100-A8;Protein S100-A8, N-terminally processed	4	4	0.635936	0.791477	3.05921	0.523312	1.01697	0.791477	-1.4063	0.523312
PLEKHA1	Pleckstrin homology domain-containing family A member 1	8	8	0.623334	0.0868166	0.596696	0.0868166	0.139741	0.576548	0.166379	0.445249
AP3B1	AP-3 complex subunit beta-1	31	31	-0.0231896	0.788084	0.0335682	0.788084	0.140547	0.471002	0.0837888	0.471002
[truncated: 2,606 more rows]

## Sheet: CD133-(EIF4G2KD)CD133-(Control)
	CD133-(EIF4G2KD)/CD133-(Control)
Gene names	log2FC	pval
KLC3	-2.54098	0.00581762
NUDT6	-1.63362	0.012574
PGPEP1	-1.56635	0.038675
ASB9	-1.56296	0.0380405
PDCD2L	-1.45898	0.0165402
XIAP	-1.43313	0.0336766
TRAPPC8	-1.37538	0.00266094
CLIC4	-1.21673	0.0175377
EMC10	-1.14773	0.0210478
SULT1A2;SULT1A1	-1.12994	0.0224828
SLC20A2	-1.12744	0.0344422
URI1	-1.06929	0.00173547
SLC26A2	-1.05469	0.0315187
CD74	-1.04644	0.00374969
EIF4G2	-0.998546	7.6629e-06
QPRT	-0.962562	0.000619227
FYTTD1	-0.932826	0.0193314
RTN2	-0.912496	0.0242964
ICAM1	-0.877444	0.0226671
F3	-0.86344	0.0145372
ANXA6	-0.848131	1.55996e-05
ACAT2	-0.846285	0.0463055
AXL	-0.844971	1.41562e-06
ANKRD2	-0.795322	0.0180841
MICAL3	-0.782959	0.00365872
TBC1D2	-0.782614	0.0125902
NHLRC3	-0.752733	0.00115218
PLCB4	-0.742518	0.00070936
BICC1	-0.732464	0.0358436
ECI2	-0.731622	0.0233037
PROM1	-0.685619	0.012998
PADI3	-0.663918	0.00355822
IMPA1	-0.658067	0.000220112
SWAP70	-0.635202	0.0321787
ALKBH5	-0.627006	0.0348689
NCS1	-0.612222	0.0416723
WNK1	-0.611775	0.0143228
EPDR1	-0.605793	0.0236878
NCEH1	0.588422	0.00843919
S100A16	0.59749	0.0103612
RAB12	0.618334	0.0283322
ACY1	0.634756	0.00529992
DNAJC3	0.647066	0.0195617
RPIA	0.677014	0.00263618
S100A13	0.710758	0.000731593
LARS2	0.718564	0.000427713
CHDH	0.721048	0.00630215
C8orf33	0.806836	0.0105442
CD99	0.834652	0.0421221
RAB21	0.866631	0.000601352
S100A14	0.873437	0.000128434
FSCN1	0.888787	0.00344728
SULT2B1	0.91166	0.00335196
LRRC45	0.928703	0.0288979
SCEL	1.02919	0.0325011
UAP1	1.10655	0.0323398
SDE2	1.41109	0.0373518
CDC42BPG	1.46454	0.00789053
PYROXD2	1.52411	0.0403475
CYSRT1	2.14775	0.0361526

## Sheet: CD133+(EIF4G2KD)CD133+(Control)
	CD133+(EIF4G2KD)/CD133+(Control)
Gene names	log2FC	pval
KLC1	-4.7732	3.55795e-08
AK4	-4.16192	1.01246e-07
PIR	-4.01501	5.32226e-07
KLC3	-3.47505	0.00186204
SULT2B1	-2.80859	1.53595e-07
GNAI1	-2.63481	1.27076e-07
KLC2	-2.51402	3.58222e-05
KIF5B	-2.46666	1.51559e-11
NR0B1	-2.26431	0.00118184
STOM	-2.2544	1.2809e-06
URB1	-2.07848	0.00190483
PLGRKT	-1.98426	0.000129014
MGLL	-1.97219	0.00497249
CD74	-1.90563	8.50768e-05
DHRS2	-1.902	0.00985579
NDUFS7	-1.84106	0.00600779
AUH	-1.83427	0.00799362
SLC26A2	-1.79257	0.0093958
FBXL18	-1.78647	8.75105e-05
TGM2	-1.74683	0.00794715
FSCN1	-1.7315	8.18297e-06
TBC1D2	-1.67423	0.000123427
CXADR	-1.65419	0.00483318
GPRC5C	-1.6449	4.44426e-06
SRGAP1	-1.62529	0.00671149
ALDH1A3	-1.51486	0.000131888
SIGMAR1	-1.49886	0.00498143
PLCG2	-1.4886	0.038675
NDUFA2	-1.48684	0.0029534
TNFAIP2	-1.47155	0.00631579
ALG2	-1.47128	0.0100249
PADI1	-1.462	3.46254e-05
CHAF1A	-1.45069	0.0198217
RTN4IP1	-1.43663	0.0399745
DDX58	-1.43409	6.2645e-05
MBP	-1.41925	0.00446919
GSTZ1	-1.37538	0.00449368
ADRBK1	-1.37225	0.049566
METTL15	-1.35337	0.0404325
NKRF	-1.34189	0.00551488
NCS1	-1.34075	0.000729145
GPRC5A	-1.3359	0.00990257
MTFP1	-1.33468	0.00139863
EBP	-1.3132	0.00990648
EXOC1	-1.29483	0.00884595
RHOF	-1.2824	0.00304664
ACSL1	-1.27141	0.000475926
SPTBN2	-1.26562	0.00529051
NAT14	-1.25771	0.0244245
CCDC97	-1.22122	0.0296537
SNX30	-1.19405	0.00398772
COX15	-1.15858	0.0130278
OSBPL8	-1.11942	0.0474268
STOML2	-1.11918	2.85501e-06
LRRC57	-1.11115	0.0203608
SLC27A4	-1.10811	0.00870509
PTGR1	-1.08782	5.9359e-06
CD9	-1.06082	0.00264022
ETFDH	-1.04324	0.0105465
RASA3	-1.0392	0.030346
PIK3R2	-1.0367	0.0315702
ITGA2	-1.03428	4.43688e-05
DDX31	-1.01968	0.00653033
SPRY1	-1.01683	0.0221198
CLIC4	-1.01644	0.0194278
MVK	-1.01386	0.0251449
ALDH1B1	-1.01219	0.00010035
ISYNA1	-1.01013	3.58779e-05
DUS3L	-0.984882	0.032154
EXOC2	-0.977879	0.0192427
SLC1A5	-0.976251	0.034238
ZCCHC6	-0.953541	0.0307799
SLC16A3	-0.952007	0.00172987
AK3	-0.949058	0.00193768
LGALS3	-0.943719	0.000386542
NXN	-0.943647	0.000381495
CD47	-0.941767	0.00528741
ACP6	-0.926542	0.016992
RRP1	-0.922156	2.03319e-05
FAM129B	-0.916419	0.000163701
MST1R	-0.910601	0.0184879
TEX10	-0.910259	0.0110815
BCAT2	-0.901548	0.0114402
ICAM1	-0.898703	0.0226671
GALT	-0.876451	0.0216753
MRRF	-0.870183	0.000773518
MTAP	-0.869187	0.00167429
NCAPG2	-0.865055	0.0347606
TOMM40	-0.864313	4.51393e-06
NMNAT1	-0.858189	0.000730098
APOBEC3B;APOBEC3A	-0.856655	0.0213896
SLC6A6	-0.85451	0.0363489
GET4	-0.853762	0.00891511
CBWD1;CBWD2;CBWD5;CBWD3;CBWD6	-0.853736	0.0126041
SDHB	-0.853643	0.038255
SLC35A4	-0.850954	0.00310164
HMGB2	-0.847075	8.52747e-06
C9orf114	-0.844972	0.000259635
DNAJB6	-0.833437	0.0450943
UQCR10	-0.832855	0.00303369
SPCS2	-0.829676	0.000360932
PTPN3	-0.826678	0.0214149
PTGES2	-0.813296	0.0035498
BSG	-0.81219	4.89537e-05
MBOAT7	-0.810552	0.0148979
URB2	-0.801386	0.00423715
CD97	-0.795476	5.20137e-05
MICU1	-0.788212	0.000551536
ALDH3A2	-0.784351	5.35322e-05
KIAA0020	-0.78381	0.0108965
ARMC10	-0.777608	0.0214375
BACH1	-0.775599	0.0342813
EPN2	-0.774108	0.00752519
NDUFAF2	-0.773646	0.0472939
CCDC137	-0.77021	0.0324956
GLE1	-0.767286	0.046289
RHPN2	-0.759844	0.00010895
HM13	-0.758012	0.00074961
NFIB	-0.755886	1.1368e-05
NDUFA9	-0.753523	0.0152236
HCCS	-0.745917	0.00318722
FMNL2	-0.738376	0.035218
MYO1D	-0.728157	0.00106288
MRPS25	-0.726221	0.00494632
MYADM	-0.724311	0.00829843
EXOSC3	-0.723902	0.00158244
SEC11A	-0.72286	0.0287435
DIMT1	-0.721972	0.0452626
CTDSPL	-0.720267	0.0198394
MRPL17	-0.719051	0.00656608
PVR	-0.716729	0.00666464
ZNF622	-0.71222	0.00142499
ABCC3	-0.702621	0.0297452
SPCS1	-0.70003	0.0129161
PADI3	-0.69418	0.00224455
PSIP1	-0.69247	2.3714e-05
MTX2	-0.69169	0.00445009
GNG12	-0.680477	0.0251277
VASP	-0.675273	0.000302823
SRC	-0.674483	0.000175911
AIF1L	-0.673434	0.0303178
RRAS2	-0.666723	0.0117851
VAV2	-0.66461	0.0031413
LGALS1	-0.663871	4.98255e-05
SPRYD4	-0.660132	0.0170266
ECE1	-0.658963	0.0118665
VCP	-0.658798	1.17966e-05
UQCRC2	-0.658438	4.47152e-05
BCAM	-0.658054	0.00266781
GNA13	-0.657249	0.0037609
DHCR7	-0.656714	0.000736483
MCU	-0.651091	0.0100026
DDX27	-0.648018	0.000910237
DLD	-0.645467	0.00166898
MRPS11	-0.642054	0.0363415
IVD	-0.638754	0.0358086
AP2A1	-0.637539	8.84141e-07
NOL6	-0.635167	0.000476997
RDH13	-0.632331	0.0042357
ATPAF2	-0.630195	0.0433711
AXL	-0.629261	9.157e-06
WDR18	-0.628031	0.000147974
ACO1	-0.619666	0.000173837
CDC40	-0.613731	0.00282818
BAX	-0.61224	0.00664635
URM1	-0.611794	0.0375231
NR2C2AP	-0.611261	0.0321128
AGPAT2	-0.607401	0.0102685
NOC2L	-0.605739	0.00645746
TLN1	-0.603921	9.22996e-06
F3	-0.603405	0.033119
SNX9	-0.600393	0.0016882
NFIX	-0.598215	0.0266667
STRBP	-0.594467	0.00120156
OPA1	-0.592692	4.45545e-05
SPCS3	-0.585545	0.0138534
CMC1	-0.58522	0.0415832
S100A13	0.585555	0.00118143
CHMP4A	0.590634	0.00329828
PDIA4	0.591154	2.62199e-05
RNASEH2C	0.596814	0.0280563
SDCBP	0.597394	0.00461616
FTH1	0.598795	0.00789926
LRRFIP1	0.601969	0.0331944
TBCE	0.603093	0.000150887
S100A14	0.604733	0.000966321
RAB3GAP2	0.604917	2.94581e-05
HEBP2	0.609877	0.0132449
ME1	0.612623	0.00012154
RNASEH2B	0.615544	0.00021712
TARS2	0.618536	0.029582
EIF2D	0.618657	0.0139149
TPM1	0.619189	0.00598205
TSTA3	0.626226	0.00105131
IPO9	0.627582	0.00237826
CRTAP	0.630495	0.0477266
OAT	0.630917	0.00751939
RAD23A	0.633461	0.00774526
RAB12	0.639166	0.0215635
CKAP4	0.639346	0.015604
BPNT1	0.642358	0.000436501
ANK3	0.652264	0.000296353
MVP	0.653855	0.00517426
FMR1	0.660467	0.00413072
PAPOLA	0.660825	0.00032686
CSRP1	0.66257	0.00240944
RABGGTA	0.674506	0.00224579
HIGD2A	0.680036	0.0321469
XRN1	0.680598	0.0125066
FYTTD1	0.685343	0.0364938
AKR1B1	0.686234	0.0161508
RPIA	0.694976	0.00263618
PDZD11	0.696262	0.00918801
APOA1BP	0.700797	0.00651996
WDR26	0.705715	0.0266032
FLNA	0.706079	9.38141e-05
GALNT2	0.707628	0.0176907
ARHGAP5	0.713725	0.0221741
FH	0.720551	1.417e-07
NHLRC2	0.730246	2.49834e-06
SCCPDH	0.735024	0.000264906
LMCD1	0.73562	0.0386506
TNIK	0.741625	0.0375505
BCAR1	0.741732	0.000261156
CPNE3	0.746558	0.000552553
TSNAX	0.759275	0.0424059
PARP1	0.7677	1.00097e-05
CHCHD2;CHCHD2P9	0.776167	0.0219149
ACADSB	0.793487	0.0312368
NT5C3A	0.79985	0.000209677
AKR1D1	0.806763	0.0191692
HDGF	0.813198	0.000852239
CLN5	0.813587	0.00226776
GPX1	0.822589	0.0176527
RNPEP	0.824258	0.000303482
PMVK	0.83528	0.000743071
SARG	0.846316	0.0125372
DOCK1	0.869685	0.0315231
PRCC	0.870594	0.047717
BROX	0.890376	2.44493e-05
SH3KBP1	0.893568	0.00342988
KHSRP	0.894338	2.97621e-06
VPS37B	0.894973	0.000599913
MTR	0.90373	9.29138e-06
ALDH9A1	0.906891	0.000601297
ASRGL1	0.909444	0.000218133
FUCA1	0.909705	0.0208628
GCLM	0.912683	0.0123052
RAD50	0.91427	0.000376044
SHC1	0.915863	0.017257
S100A4	0.916421	0.00133974
ENAH	0.924371	0.00456487
RAB21	0.932034	0.000272789
EPS8	0.933693	0.00456211
DARS2	0.940485	0.00379997
NENF	0.94921	0.00353612
LAD1	0.950972	0.00020276
ADSS	0.961807	3.76104e-05
GPX4	0.967135	0.00185333
MSTO1	0.974005	0.000193885
DHPS	0.976292	0.00343279
CA2	0.976627	0.0116447
ACBD3	1.00574	1.29395e-06
ENO2	1.03569	1.44057e-05
ANKFY1	1.04975	0.000392598
RAB4A	1.06871	0.000140333
OXR1	1.09008	0.0130301
PPP2R2A	1.09954	0.014315
GGH	1.10737	0.0119487
MRE11A	1.12979	2.6608e-06
C16orf13	1.1607	0.000176778
UFC1	1.17288	0.00607105
AASS	1.18026	0.00366334
IARS2	1.18502	5.08425e-06
CALB2	1.2164	0.000924739
SEPHS2	1.27364	0.0198708
CAMK2D	1.28584	0.00457537
LRRC45	1.29891	0.00651462
PLEKHA6	1.31929	0.0312057
IMPA2	1.32044	0.0149959
TOP3A	1.32608	0.0295682
LAMB3	1.3263	0.00119734
EEF1A2	1.3641	0.0458977
EGLN1	1.40485	0.000599497
PHF23	1.44485	0.0257651
CEP170	1.45802	0.00478344
MLST8	1.45981	0.0251746
FAM98C	1.4896	0.0122168
CHDH	1.53365	3.57556e-05
SERPINB3;SERPINB4	1.59208	0.0301379
NBN	2.06925	0.0042461
ALDH1A1	2.14557	7.19398e-08
SOAT1	2.21546	0.0261797
LAMC2	2.49642	0.0162422
RAB25	3.17253	6.83811e-09
S100A9	4.04293	0.0200424
SCIN	4.08411	0.0011446
CT45A3;CT45A1;CT45A2;CT45A9;CT45A8;CT45A7;CT45A10;CT45A5;CT45A6	4.12861	6.00076e-06

## Sheet: CD133-(Control)CD133+(Control)
	CD133-(Control)/CD133+(Control)
Gene names	log2FC	pval
PROM1	-1.73791	1.06886e-05
SDE2	-1.09559	0.0401389
LRRC45	-0.989266	0.024305
HMGA2	-0.960196	0.0192191
AP4M1	-0.955631	0.0187435
CD99	-0.931703	0.0421221
DNAJB6	-0.795211	0.0450943
GDA	0.662729	0.0053275
TMEM11	0.675006	0.0223048
ARHGAP5	0.750685	0.0221741
AASS	0.82103	0.02169
DOCK1	0.97425	0.0315231
HIGD2A	0.97755	0.0101598
FAM98C	0.98103	0.0435314
EMC10	1.00556	0.0210478
S100A1	1.12607	0.00359828
SULT1A2;SULT1A1	1.15523	0.0224828
RAB25	1.3281	2.7727e-05
F3	1.36072	0.00134816
MLST8	2.00187	0.0102702
ACAT2	2.86103	1.63917e-05

## Sheet: CD133-(EIF4G2KD)CD133+(EIF4G2KD
	CD133-(EIF4G2KD)/CD133+(EIF4G2KD)
Gene names	log2FC	pval
SCIN	-3.21577	0.00989633
CT45A3;CT45A1;CT45A2;CT45A9;CT45A8;CT45A7;CT45A10;CT45A5;CT45A6	-3.09226	6.58001e-05
PROM1	-2.5872	3.90796e-07
FYTTD1	-1.84894	0.000183503
NUDT6	-1.7937	0.00951358
LAMC2	-1.79017	0.0453778
OXR1	-1.73697	0.00197784
EEF1A2	-1.68776	0.0458977
TOP3A	-1.67914	0.0234036
ASB9	-1.62606	0.0341878
EGLN1	-1.58215	0.000344057
RAB25	-1.54463	3.04503e-06
CEP170	-1.47805	0.00478344
SHC1	-1.43242	0.00202939
HMGA2	-1.41127	0.00145018
ALDH1A1	-1.38313	2.2088e-06
LRRC45	-1.35947	0.00646487
PDCD2L	-1.3517	0.0165402
ANXA6	-1.32664	2.37465e-07
SH3KBP1	-1.32024	0.000382094
PLEKHA6	-1.24995	0.0469991
MAPRE2	-1.2486	0.00532344
QPRT	-1.23186	6.53725e-05
TBC1D10B	-1.22142	0.0393557
XIAP	-1.20269	0.0336766
FAM129A	-1.17369	0.0296103
CALB2	-1.15492	0.00108448
PDCD2	-1.14755	0.0252101
SEPHS2	-1.14606	0.0198708
TRAPPC8	-1.12169	0.00327159
CAMK2D	-1.11303	0.010417
GCLM	-1.10146	0.00846725
MTMR6	-1.0615	0.0295179
UFC1	-1.05967	0.0090867
MICAL3	-1.04967	0.000696548
MRE11A	-1.01973	2.72355e-06
ACBD3	-1.01551	1.29395e-06
MSTO1	-1.01097	0.000193885
MKL2	-1.00761	0.0060207
LAD1	-0.99822	0.000187617
PPP2R2A	-0.993209	0.014315
PBXIP1	-0.978835	0.0115715
C16orf13	-0.978156	0.000401354
BICC1	-0.948402	0.00950722
WNK1	-0.943885	0.000958492
NUCKS1	-0.939481	0.0155867
CKAP4	-0.922612	0.00262254
RAD50	-0.90516	0.000376044
TPM1	-0.903155	0.00150466
HDGF	-0.896143	0.000477724
NENF	-0.882803	0.00353612
LAMB3	-0.878009	0.00959033
CHDH	-0.877488	0.00227183
RTN2	-0.875373	0.0242964
CNPY3	-0.866585	0.0290335
NHLRC3	-0.852687	0.000496595
POGZ	-0.850034	0.0207589
PRSS8	-0.849002	0.0201432
EPDR1	-0.840424	0.00754501
HDHD1	-0.839606	0.00133078
VPS37B	-0.838783	0.000599913
IMPA1	-0.83587	3.98735e-05
BROX	-0.825939	2.44493e-05
TBCE	-0.815195	2.72491e-05
ENAH	-0.80066	0.00742289
ARHGAP18	-0.795928	0.00285777
PAPSS1	-0.781735	7.04207e-06
FUCA1	-0.781561	0.0208628
TNIK	-0.769308	0.0260982
FLNA	-0.763015	8.98363e-05
LBR	-0.757848	0.00376892
IARS2	-0.753242	0.000131396
ITGB3	-0.751321	0.0209564
SARG	-0.75024	0.0160336
BPNT1	-0.745292	0.000325789
CHMP4A	-0.744533	0.00194666
COTL1	-0.742655	0.0306328
TBC1D22A	-0.737999	0.033476
PYCR2	-0.735392	0.00188098
METTL13	-0.7295	0.00164951
PMVK	-0.727493	0.0010263
ALDH9A1	-0.720477	0.00128348
AIDA	-0.720335	0.000502713
AKR1B1	-0.716113	0.0161508
EIF4G2	-0.712792	2.97902e-05
DBN1	-0.711521	0.0149326
PDIA4	-0.703378	1.63848e-05
RNPEP	-0.699211	0.000404502
LMCD1	-0.694729	0.0386506
KHSRP	-0.692468	1.89674e-05
MTR	-0.692111	3.6369e-05
PAPOLA	-0.688668	0.00032686
IFT27	-0.679444	0.000890771
IGF2BP2	-0.673447	0.000462363
F11R	-0.673217	0.0304947
TNS3	-0.672425	0.0167133
INPPL1	-0.672078	0.00134683
ENO2	-0.668961	0.000355523
IRS2	-0.665182	0.0162609
APOA1BP	-0.659639	0.00651996
ME1	-0.65935	0.00012154
EPS8	-0.658796	0.0299491
OAT	-0.655678	0.00751939
IDH2	-0.653502	0.000221448
MVP	-0.652632	0.00517426
NEK7	-0.650588	0.0268403
IRF2BP2	-0.650215	0.010327
NSFL1C	-0.648304	0.0163002
ARHGDIB	-0.643856	0.00216557
KIAA1598	-0.641118	0.0125517
TBC1D5	-0.640431	0.0390867
TPM3	-0.63023	0.00291434
ERO1L	-0.627191	0.000199616
PDIA5	-0.625619	0.00320748
MESDC2	-0.623647	0.00771085
SMCHD1	-0.619636	0.000106218
DARS2	-0.619099	0.0252629
PFDN2	-0.612575	0.00254193
DENND6A	-0.6108	0.0425191
CALU	-0.609393	0.00822177
RUFY1	-0.608284	0.0142477
TARS2	-0.602535	0.029582
SQSTM1	-0.596805	0.0152397
ADSS	-0.595225	0.00145226
ANP32E	-0.593396	0.00549369
SUB1	-0.587437	0.0467479
SWAP70	-0.586329	0.0321787
TBC1D2	0.601397	0.0397595
LGALS1	0.603559	5.68271e-05
POLR2I	0.606615	0.000767958
CMC1	0.613718	0.0415832
S100A16	0.615425	0.00749094
SLC25A10	0.616303	0.0264974
TOMM22	0.618706	0.000460346
ITPR3	0.620243	3.14429e-05
NDUFB10	0.621949	0.00258762
RRP1	0.623988	0.000254041
SPCS1	0.636384	0.0129161
S100A14	0.639053	0.000640366
MBOAT7	0.639091	0.0282962
NOA1	0.639898	0.0250024
NMNAT1	0.640928	0.00231393
MRPS25	0.648164	0.00494632
SNX8	0.651305	0.00359712
ATPAF2	0.66679	0.0433711
GLMN	0.670183	0.0358994
S100A2	0.670224	0.0105862
DPCD	0.670564	0.0136954
NCS1	0.674958	0.0208963
MTAP	0.681918	0.00328754
CISD1	0.683361	0.00207326
SLC16A3	0.683878	0.0103845
FAM162A	0.684882	0.000645779
AP2A1	0.688742	8.12782e-07
C8orf33	0.689961	0.0105442
PTGR1	0.700533	0.000130236
ECE1	0.712379	0.0115899
PPL	0.71595	0.000310721
CDC40	0.719425	0.00228318
ISYNA1	0.725257	0.000323193
CD9	0.728122	0.0149668
SPCS2	0.736114	0.000360932
ASMTL	0.743146	0.0486162
SPTBN2	0.744625	0.0342167
DHCR7	0.746162	0.000535584
FAM129B	0.747172	0.000437882
GRWD1	0.752558	0.00861887
CPVL	0.756431	0.0103885
ACO1	0.759938	5.16283e-05
TEX10	0.763033	0.0110815
LRRC57	0.767394	0.0397758
STRBP	0.768177	0.000481005
GALT	0.769013	0.0216753
MYO1D	0.779305	0.00106288
CBWD1;CBWD2;CBWD5;CBWD3;CBWD6	0.782183	0.0126041
MRRF	0.78329	0.000934226
GPRC5C	0.789083	0.000822496
BAIAP2	0.790927	1.1832e-05
NFIB	0.797572	1.1368e-05
ACSS2	0.797705	0.000204092
ABCC3	0.801701	0.0297452
PTGES2	0.804801	0.0035498
NDUFA9	0.809412	0.0152236
CD47	0.810522	0.00910106
CAV1	0.815691	0.0125731
FMNL2	0.825341	0.035218
HMGB2	0.829853	8.52747e-06
URM1	0.830075	0.0193058
NDUFAF2	0.838564	0.0472939
GSTZ1	0.842846	0.0392179
KIAA0391	0.844925	0.00545927
OSBPL8	0.848268	0.0498784
SEC24D	0.850715	0.00405501
SLC35A4	0.851731	0.00310164
PODXL	0.878616	0.00169104
GPRC5A	0.880223	0.0328572
TOMM40	0.885375	4.51393e-06
MVK	0.894067	0.03147
STOML2	0.896236	1.2654e-05
UQCR10	0.914559	0.00303369
ZCCHC6	0.921715	0.0307799
SEC11A	0.923261	0.0208012
BACH1	0.92792	0.0342813
DUS3L	0.931248	0.032154
KIAA0020	0.963026	0.00888904
ACSL1	0.972664	0.00121974
SIRT3	0.973103	0.0302316
ALDH1B1	0.984614	0.00010035
ALDH1A3	0.997679	0.00125349
GET4	1.01165	0.00540679
BCAM	1.01582	0.000184153
GDA	1.02704	0.000315355
BCAT2	1.03965	0.0114402
SLC38A2	1.04192	0.0020698
SLC6A6	1.04778	0.0247769
ACP6	1.0612	0.0120708
EXOC1	1.06189	0.00965485
ALG2	1.07938	0.0173958
L2HGDH	1.09216	0.00791925
SIGMAR1	1.09657	0.0155627
F3	1.10068	0.00183426
EXOC2	1.11111	0.0149117
SNX30	1.12807	0.00398772
ITGA2	1.13569	3.64291e-05
SCEL	1.1497	0.0183353
STOM	1.16109	0.000225345
SPRYD4	1.21065	0.000506413
MBP	1.21621	0.00849781
S100A1	1.21846	0.00144642
PADI1	1.22074	8.89982e-05
ALDH3A2	1.23194	1.86082e-06
LGALS3	1.23947	5.71624e-05
PTPN3	1.25545	0.00572363
TGM2	1.26978	0.0139223
PIK3R2	1.28249	0.0232465
RHOF	1.28531	0.00304664
COX15	1.32561	0.0127362
CHAF1A	1.33112	0.0198217
MTFP1	1.34262	0.00139863
CCDC97	1.35781	0.0296537
NKRF	1.3627	0.00551488
CXADR	1.37773	0.00767442
SPRY1	1.40411	0.00848532
URB1	1.46746	0.00589164
SRGAP1	1.48724	0.00671149
DDX58	1.51837	6.2645e-05
FBXL18	1.53954	0.000102068
NDUFA2	1.59334	0.0029534
TNFAIP2	1.66061	0.00631579
CDC42BPG	1.66208	0.00248132
CYSRT1	1.66588	0.0365664
NR0B1	1.71554	0.00234592
ACAT2	1.89876	9.16027e-05
NDUFS7	1.90213	0.00600779
ITPK1	1.91812	0.00853685
PLGRKT	1.96588	0.000129014
MGLL	2.05337	0.00497249
AUH	2.09954	0.00799362
KIF5B	2.11032	2.77813e-11
KLC2	2.12739	8.1133e-05
GNAI1	2.31345	1.71792e-07
FSCN1	3.1117	7.98026e-08
AK4	3.31176	3.86421e-07
SULT2B1	3.69597	1.75374e-08
PIR	3.94839	5.32226e-07
KLC1	4.79307	3.55795e-08
